# Supplementary material for: Global Chromatin Domain Organization of the Drosophila Genome
Source: PLoS Genet. 2008 Mar 28;4(3):e1000045. doi: 10.1371/journal.pgen.1000045 (PMC2274884; doi:10.1371/journal.pgen.1000045)
Supplement: Dataset S1 — Genome-wide binding data for all analyzed chromatin components. (1.72 MB ZIP) [file pgen.1000045.s011.zip]

Archive with 2 entries (2 files):
- NimbleGen_data_deWit2007.txt
- cDNA_data_deWit2007.txt
