# Supplementary material for: Global Chromatin Domain Organization of the Drosophila Genome
Source: PLoS Genet. 2008 Mar 28;4(3):e1000045. doi: 10.1371/journal.pgen.1000045 (PMC2274884; doi:10.1371/journal.pgen.1000045)
Supplement: Dataset S1 — Genome-wide binding data for all analyzed chromatin components. (1.72 MB ZIP) [file pgen.1000045.s011.zip › NimbleGen_data_deWit2007.txt]

probeID	chrom	start	eve	Prospero
FBgn0000003	3R	2648439	0.935	-0.71392189264218
FBgn0000008	2R	17662559.5	-0.466923076923077	0.12469369227275
FBgn0000011	2L	11235795	-0.331785714285714	-0.366446896021867
FBgn0000014	3R	12644425	1.06513888888889	1.48299450067978
FBgn0000015	3R	12775376	1.34146258503401	0.627538209587911
FBgn0000017	3L	16600648.5	-0.434588235294118	-0.149479409968349
FBgn0000018	2L	10974327.5	0.675714285714286	0.223500933741121
FBgn0000022	X	227425.5	-0.668333333333333	1.13606686766063
FBgn0000024	3R	9069195	-0.102938144329897	-1.18511196726429
FBgn0000028	X	15199427.5	-0.239941860465116	-0.0599980724603155
FBgn0000032	3R	25818035.5	0.0642857142857143	-1.31362041461692
FBgn0000036	3R	20254689.5	-0.0073275862068965	-1.49812550300124
FBgn0000037	2R	19891864	-0.429054054054054	-0.726877194434924
FBgn0000038	3L	4415253	-0.22075	-1.19028932487692
FBgn0000039	3R	20313934.5	-0.331315789473684	-1.1427173760432
FBgn0000042	X	5748304.5	0.93090909090909	0.825856627172387
FBgn0000044	2R	16452809.5	0.400833333333333	0.778594280372403
FBgn0000045	3L	21920110.5	0.056	0.270036674372693
FBgn0000046	3R	9252644.5	0.533	1.69000487431286
FBgn0000047	3R	11266826.5	0.0133333333333333	0.0841284286264396
FBgn0000052	2L	6043681	0.5815625	-0.395974360506213
FBgn0000053	2L	7019450.5	0.41241935483871	0.00647233859441117
FBgn0000054	2R	2176993.5	0.777857142857143	0.435508615050879
FBgn0000057	2R	13667757.5	1.46571428571429	0.93282135514619
FBgn0000061	2L	382842.5	0.291935483870968	0.4779516924122
FBgn0000063	3R	13498240	0.722777777777778	0.0552231516176128
FBgn0000064	3R	22083932	0.795652173913044	-0.453105056961656
FBgn0000071	3R	2589636	1.36055555555556	1.48331950051301
FBgn0000075	2L	19108098	-0.307857142857143	-0.280767035213688
FBgn0000077	X	9091955.5	0.237	-0.59690651726756
FBgn0000078	2R	12640409.5	0.170833333333333	-0.3543041239564
FBgn0000079	2R	12634402.5	0.0541666666666667	-0.447086396068545
FBgn0000083	3R	16893793	0.00999999999999998	-0.779123672932351
FBgn0000084	X	20006046	-0.12625	-0.942876586541912
FBgn0000092	X	2549601.5	-0.27125	-0.624770431512443
FBgn0000093	3L	20751294	-0.655	-0.304080607413436
FBgn0000094	3R	26035861	1.05	-0.704428518839497
FBgn0000095	3R	2773527	0.248532934131736	0.393974200562648
FBgn0000097	2L	2167675	0.70554054054054	1.05949662540148
FBgn0000099	2R	1224043	2.06705882352941	2.6359025024021
FBgn0000100	3L	22010543.5	0.262	-0.285774645578617
FBgn0000108	X	411629	0.137375	-0.606294453781184
FBgn0000109	3L	1867996	0.84625	-0.282835217663751
FBgn0000114	2L	12259380.5	0.350555555555555	-1.13463688709755
FBgn0000115	3L	15949059.5	0.209	-0.694719319212661
FBgn0000116	3L	9031360.5	-0.181071428571429	-0.091360724138108
FBgn0000117	X	1752058	0.509354838709677	0.612532575215828
FBgn0000119	2R	8984331	-0.253333333333333	-0.477628954763218
FBgn0000120	2L	18075328	-0.535714285714286	-0.715617650151827
FBgn0000121	3L	8622001.5	0.2925	0.209239717505874
FBgn0000137	X	318634.5	1.09444444444444	1.82555756784284
FBgn0000139	3R	20477438.5	-0.0681818181818181	-0.95688444329032
FBgn0000140	3R	20582893.5	0.0465909090909091	-0.544620369462259
FBgn0000142	2R	10023230	0.605714285714286	-1.03498043481975
FBgn0000146	2L	10999676.5	0.276818181818182	-0.0681876624478802
FBgn0000147	3R	7789691	0.774166666666667	-0.84947855750359
FBgn0000150	3R	27571243.5	1.73166666666667	1.06467438787678
FBgn0000152	X	16515841.5	0.450384615384615	0.758720679926758
FBgn0000153	2L	13822576	0.0904285714285714	-0.18860240227665
FBgn0000157	2R	20332722.5	-0.524338235294118	0.103350529500028
FBgn0000158	3R	21069939	0.185714285714286	0.0585137030142981
FBgn0000163	X	17012035	0.0319819819819819	0.249609453034218
FBgn0000165	2R	13403460.5	0.922222222222222	-1.18089799269818
FBgn0000166	3R	2583476	0.184583333333333	0.372549097523624
FBgn0000171	3R	4483848.5	0.522058823529412	0.201159821752973
FBgn0000173	X	13832033.5	0.985	-0.640181856394458
FBgn0000179	X	4293905	-0.0733705357142857	0.518341807521667
FBgn0000180	2L	9990201.5	0.604722222222222	0.623965755504251
FBgn0000181	2R	8386852.5	0.631	-0.449665203125456
FBgn0000182	2L	16041192	0.0780952380952381	0.359073370503658
FBgn0000183	2L	17463043.5	0.750125	NA
FBgn0000206	3R	21790246	0.103235294117647	-1.62066632961038
FBgn0000210	X	1492125.5	0.329416058394161	-0.605380443788221
FBgn0000216	3L	14938213	1.175	2.31321825007608
FBgn0000221	X	3950253	0.789	-0.681655411408723
FBgn0000228	2L	5275230.5	0.375869565217391	-0.1401953619236
FBgn0000229	2L	10249079.5	0.493888888888889	-1.26563100111786
FBgn0000233	X	9540901.5	0.112777777777778	0.228122327014296
FBgn0000239	2L	21164751	0.437352941176471	0.139502076533017
FBgn0000241	2R	19040755	0.4635	0.166533582616003
FBgn0000242	X	18387114.5	0.111623931623932	-0.0777734790423142
FBgn0000244	3R	5356409	0.235625	-0.127177852956902
FBgn0000246	3R	11616790	0.4585	0.474934893429819
FBgn0000247	3R	25637013	0.434230769230769	-0.817770555060936
FBgn0000250	2L	16315380.5	0.377727272727273	0.315780849092178
FBgn0000251	2L	20764530	1.19353658536585	0.46986843519709
FBgn0000253	2R	7782955	0.071734693877551	-0.399316677315989
FBgn0000256	2L	3887736.5	-0.327268041237114	-0.759506369510267
FBgn0000257	X	19401701.5	0.195416666666667	-0.605237349112888
FBgn0000258	3L	23035495.5	0.545	-0.598601346810905
FBgn0000259	X	11630318	0.8382	1.01248801335775
FBgn0000261	3L	18790646	-0.00526315789473684	0.0582639777870768
FBgn0000273	2L	9691837.5	-0.580918367346939	-0.664470684053169
FBgn0000276	3R	26036725	0.135	-0.123734591456138
FBgn0000277	3R	26038075	0.4675	-0.138510710490956
FBgn0000278	3R	26039293	0.415	1.13438464101738
FBgn0000279	3R	26042463	0.305	0.965360095570969
FBgn0000280	3R	26037325	0.005	-0.397540021303414
FBgn0000281	3R	26038836	-0.085	0.113815033995794
FBgn0000283	3R	11098532.5	0.187352941176471	-0.324170452928434
FBgn0000286	2L	4880275	0.0586842105263158	-0.2739640594873
FBgn0000287	2L	11369448.5	0.0255555555555556	0.594619232405323
FBgn0000289	2R	9693059	0.149782608695652	-0.771210281013194
FBgn0000299	2L	5033427.5	1.38020833333333	0.00745527589037506
FBgn0000307	2L	16343596	0.253030303030303	-0.372505377257504
FBgn0000308	2L	5976939.5	0.755192307692308	0.305852747234876
FBgn0000313	3R	27033183.5	-0.119772727272727	0.0234646335348112
FBgn0000316	X	113593.5	-0.0525	-0.623734887935164
FBgn0000317	2L	15047463.5	0.118372093023256	0.303955655450295
FBgn0000318	2L	5520812	0.27125	-0.194571360853036
FBgn0000319	X	15665660	0.2268	-0.220289030088009
FBgn0000320	2L	6537183	0.46296875	0.771323551261326
FBgn0000326	2R	17125558	0.703571428571429	0.216338000367233
FBgn0000330	X	6855299	0.129166666666667	-0.233697281759342
FBgn0000337	2R	3295695	0.041875	0.595780743957189
FBgn0000338	3R	19029481.5	0.130625	0.0905677713013451
FBgn0000339	2L	16306079	1.26375	0.634297333283181
FBgn0000346	X	13094784.5	0.20125	-0.224605091267671
FBgn0000351	2L	6675652	0.16	-0.449949369590427
FBgn0000352	2R	2896552	-0.112352941176471	-0.368118865291014
FBgn0000355	3L	8702712	3.4675	-1.85777368062034
FBgn0000356	3L	8706314	1.1475	-0.791932548520947
FBgn0000357	3L	8701222	3.3025	-2.05573834442762
FBgn0000358	3L	8704203.5	2.1075	-0.924116389363168
FBgn0000359	X	8325152.5	0.8	-0.953196018055279
FBgn0000360	X	8327706	0.7225	-0.789740482821823
FBgn0000363	3R	13799598.5	-0.420722433460076	-0.739261500770547
FBgn0000368	3R	20130653.5	-0.179435483870968	-0.431318826117647
FBgn0000370	2L	21302763	0.0385714285714285	-0.844247769061804
FBgn0000376	X	2592678	0.441	-0.507476799955494
FBgn0000377	X	2105001.5	-0.2325	-0.0249276520419137
FBgn0000382	X	1960123.5	0.429921875	0.214020999649614
FBgn0000392	2L	6669501	1.1625	0.169137250554494
FBgn0000394	X	5536786	1.59333333333333	1.38121202832626
FBgn0000395	2R	16869059.5	0.0641891891891892	0.759010234196149
FBgn0000404	3L	11804395	0.679545454545455	0.944191960105727
FBgn0000405	2R	18312812.5	1.015	0.26385798388978
FBgn0000406	2L	16785796.5	1.79166666666667	0.986252428185604
FBgn0000408	2L	16713635	0.417307692307692	-0.115111326514761
FBgn0000409	2L	16717225.5	0.0311111111111111	-0.576058944244876
FBgn0000410	2L	8485531	-0.164761904761905	-0.221357098830677
FBgn0000411	3L	14142288.5	0.682222222222222	0.624746470702883
FBgn0000412	3R	5065100.5	0.540625	0.08700187080614
FBgn0000413	2L	10390386	0.7034375	-0.940416029190194
FBgn0000414	3L	16683898	0.197285714285714	-0.420925528489079
FBgn0000416	3R	26712048	0.254210526315789	-0.00882836823573743
FBgn0000422	2L	19114231	-0.358846153846154	-0.71009482254069
FBgn0000427	X	7715389	-0.1425	-0.74564750706212
FBgn0000439	3R	2622934	-0.370588235294118	0.118469105591641
FBgn0000442	2L	788440	-0.722	-0.450228602250413
FBgn0000447	3R	4478434.5	0.830555555555555	0.0425833972178876
FBgn0000448	2R	5731262	-0.073546511627907	-0.405944940591684
FBgn0000449	3L	4046890.5	0.141666666666667	0.0583449929464028
FBgn0000451	3L	10170004	-0.391184210526316	-0.943984468099018
FBgn0000454	3R	9609640.5	1.05863636363636	0.562302789554333
FBgn0000455	3R	8238501	0.9275	-0.642735417560143
FBgn0000459	X	16047543.5	0.321428571428571	0.763250897766613
FBgn0000463	3R	15140297.5	0.126315789473684	0.567707064738384
FBgn0000464	2L	19667427.5	-0.138732638888889	-0.970923202943405
FBgn0000472	X	3235869.5	-0.147926829268293	0.527844165047278
FBgn0000477	3R	13846091	1.1	0.547431292902765
FBgn0000482	X	1522879.5	1.15863636363636	-1.25213307954843
FBgn0000486	2L	19048694	0.691666666666667	-0.411743072479465
FBgn0000487	2R	18573511	0.034375	0.12144066530152
FBgn0000489	3L	15905540.5	0.053030303030303	-0.817302667559891
FBgn0000490	2L	2443990	0.0818811881188119	0.727291686781334
FBgn0000492	3R	25386646.5	0.399107142857143	0.0581036825971583
FBgn0000497	2L	677599	-0.368493150684932	0.522020508224832
FBgn0000499	X	11202680	0.928125	-0.0235726745531927
FBgn0000500	3R	15791	-0.495	-0.358268473939945
FBgn0000504	3R	3771485	-0.00151408450704223	0.583552121164548
FBgn0000520	X	2585012.5	1.085	-0.451692446217115
FBgn0000524	X	6381454	0.699285714285714	-0.309127390485897
FBgn0000527	3R	17059238	-0.6528	-0.456560612308126
FBgn0000529	2L	19763460	0.242272727272727	0.0498842189464834
FBgn0000533	3R	11155385.5	-0.184166666666667	-0.545823255434833
FBgn0000535	X	14822192	-0.256238532110092	-1.13939108797253
FBgn0000536	X	16115943.5	1.4895652173913	0.906380321756297
FBgn0000541	3L	223988.5	-0.150595238095238	-1.13330984243856
FBgn0000542	X	3692118	-0.263208955223881	0.439404758150702
FBgn0000543	3L	2248240.5	0.545714285714286	-0.60993240745603
FBgn0000547	2L	4073155	-0.053745247148289	-0.717325042329462
FBgn0000551	3L	21231162.5	0.0583333333333333	0.155720382794301
FBgn0000552	3R	2510594	0.15	-0.0524956351521621
FBgn0000556	2R	7409758	0.63	0.00639334872042868
FBgn0000557	3R	27566599	0.0140625	-0.218091263250495
FBgn0000559	2L	21667656	0.922307692307692	0.416455697480923
FBgn0000560	3L	21747158	0.141206896551724	1.44101310225954
FBgn0000562	2R	19248492	-0.578589743589744	-0.245859276410268
FBgn0000564	3R	13273686.5	-1.116875	NA
FBgn0000565	3L	15477588.5	0.3075	0.905107777363863
FBgn0000566	2R	14143404.5	1.30875	0.484140553527487
FBgn0000567	3L	17554958	0.110984455958549	-0.626442230735818
FBgn0000570	X	376985	0.55325	0.611199906056708
FBgn0000575	3L	735048.5	0.784230769230769	0.726805527584046
FBgn0000576	3R	9729195.5	-0.000625000000000014	0.701123778995951
FBgn0000577	2R	7042103.5	0.702142857142857	1.31946249202851
FBgn0000578	2R	14666910	0.208805970149254	0.648092560454373
FBgn0000579	2L	1727279.5	0.7103125	-0.13813803211981
FBgn0000581	2R	6974157	0.422763157894737	-0.334887811557595
FBgn0000588	2L	11828307	1.176875	-0.945484603213355
FBgn0000591	3R	21866283.5	1.0825	1.1352050414349
FBgn0000592	3L	12163657	2.067	1.74129725600094
FBgn0000594	3L	12165603.5	0.811666666666667	-0.109757601824519
FBgn0000606	2R	5491861	0.475	0.096363625522336
FBgn0000611	X	15828259	0.319090909090909	-0.667171763946228
FBgn0000615	2R	16184164	0.848846153846154	0.0860432846336615
FBgn0000617	X	17676699	0.61375	-0.845910218186773
FBgn0000618	X	11421528	0.395	-0.332898466887611
FBgn0000625	3L	12439352	-0.268823529411765	-0.0192671462952383
FBgn0000629	3L	10610413	0.130454545454545	0.143983986307748
FBgn0000630	X	17100380	-0.314728260869565	-0.0463860575551954
FBgn0000634	3R	12457408	0.487142857142857	0.83697897864016
FBgn0000635	X	4015493.5	-0.477806603773585	0.0634553715260312
FBgn0000639	3L	14061628	-0.0116666666666667	-0.00322718474498956
FBgn0000640	2L	9427403.5	1.0825	0.231100645263899
FBgn0000644	X	3030074	0.873333333333333	0.0256621197795525
FBgn0000658	2R	13749514	0.205	0.639207637460317
FBgn0000659	3R	24409247.5	-0.084	-0.232732554219289
FBgn0000662	2R	9338006	0.037	-0.468194534703413
FBgn0000667	X	1889906	0.349553571428571	0.407648863269038
FBgn0000709	X	21153095	0.124722222222222	-0.454668471692127
FBgn0000711	X	10242369.5	-0.0590441176470588	-0.817855815913944
FBgn0000715	2R	5420305	-0.404285714285714	-1.16483896095112
FBgn0000721	2L	3639488.5	0.861614583333333	0.685271445338989
FBgn0000723	3R	5206686.5	-0.524550561797753	-0.0860149618552909
FBgn0000808	X	11820523	-0.175714285714286	-0.188114120424514
FBgn0000810	X	2100357.5	0.529583333333333	0.0441296836061747
FBgn0000826	X	1213996.5	1.41625	0.454664294799217
FBgn0000927	X	2581546	0.3	-1.0187236064476
FBgn0000928	X	2578415	0.0370833333333333	-0.869068371168624
FBgn0000964	2L	19461479	0.399166666666667	0.450754125936443
FBgn0000986	2L	20724942	0.554117647058824	-0.394778077451564
FBgn0000996	2R	10893663.5	0.566666666666667	0.872244257502894
FBgn0001075	2L	4208138.5	-0.237230769230769	-0.133817896890216
FBgn0001077	3R	2691050	0.856428571428571	1.53698796625277
FBgn0001078	3L	18740545.5	0.10301652892562	-0.800472205529181
FBgn0001079	X	18493442.5	0.804090909090909	-0.603236029112515
FBgn0001083	X	11832226.5	-0.146111111111111	-0.737268099874904
FBgn0001084	2L	8402427.5	0.545714285714286	-0.0599343948700955
FBgn0001085	3L	14286745.5	-0.399068965517241	0.458441350528411
FBgn0001086	2L	16308033	0.882142857142857	0.0340788916587738
FBgn0001087	X	13565922.5	-0.0703571428571429	-0.266524018286828
FBgn0001089	2L	6005130.5	-0.496818181818182	0.259207892967932
FBgn0001090	X	18630088.5	0.6505	0.792369839691497
FBgn0001091	2R	3304566	0.979	0.292627100798733
FBgn0001092	X	15702825.5	0.519	-0.615473935778622
FBgn0001098	3R	19765388	0.986875	0.518624547897833
FBgn0001099	3L	15475372	0.499	1.44060605713422
FBgn0001104	3L	6950403.5	0.799791666666667	0.181353303688671
FBgn0001105	X	15695346	1.64666666666667	0.274107473540171
FBgn0001108	3L	13897353	0.305882352941177	-0.103467008794813
FBgn0001112	3R	3084482.5	0.00500000000000004	-1.11584362968691
FBgn0001114	2L	8674387.5	1.92366666666667	0.484271647664565
FBgn0001120	3L	14767938	0.44	-0.0539333942480625
FBgn0001122	2R	5962703	-0.265301204819277	-0.319832292028561
FBgn0001123	2R	19452366	-0.155333333333333	-0.418920159832714
FBgn0001124	2R	11654913	0.179166666666667	-0.741427258543803
FBgn0001125	2L	1986058	1.10545454545455	0.0506095400129036
FBgn0001128	2L	5946510	0.732777777777778	0.422975295243124
FBgn0001133	2R	16518349.5	0.83	-0.487085449286248
FBgn0001137	2L	8432275	0.098125	-0.036045991540973
FBgn0001138	3R	3990195	-0.400840707964602	-0.199169036341082
FBgn0001139	3R	21871401.5	0.3925	-0.575878713850322
FBgn0001142	2L	133400.5	0.623125	0.529690619733026
FBgn0001145	X	11271822.5	0.4622	-0.208771507031454
FBgn0001147	2R	20554092	0.38025	1.68310973632873
FBgn0001148	2R	20570914	0.571875	1.93758400914292
FBgn0001149	3R	8194110	0.735	0.794860598772737
FBgn0001150	X	2284123	0.15	-0.498473529059913
FBgn0001168	3L	8651405.5	0.56625	0.122330742992771
FBgn0001169	3R	16451144	0.118409090909091	-1.05515810921987
FBgn0001170	2L	6016240	0.655952380952381	0.98555313448974
FBgn0001174	2L	1517884	0.49	0.660021754188327
FBgn0001179	3L	10606495.5	0.2605	-0.83843950535895
FBgn0001180	3R	4520297	0.64925	0.379005597798354
FBgn0001185	2L	16674648.5	0.502142857142857	-0.110998210290434
FBgn0001186	X	9432290	0.89125	1.1075826773464
FBgn0001187	2R	10734523	1.06333333333333	0.267104680943851
FBgn0001189	X	1527512	0.627083333333333	0.136920268361941
FBgn0001197	3R	22693700.5	0.615	-0.582529231607839
FBgn0001202	2L	19028133.5	0.126666666666667	-0.371000443379589
FBgn0001203	X	10091476	0.021	-1.06876414274151
FBgn0001204	3R	171475	1.36833333333333	0.339558395194303
FBgn0001205	3R	19567847.5	0.283965517241379	0.44695202005583
FBgn0001206	X	10438563	-0.21375	-0.234736889375498
FBgn0001208	3L	7735824	0.903125	1.18000664820494
FBgn0001215	3R	24428580.5	1.01921052631579	-0.288855597232255
FBgn0001216	3L	13941293	0.0741666666666666	-0.0421998799084738
FBgn0001217	3R	8871782	0.02625	-0.0122845472549937
FBgn0001218	X	11638412.5	0.888684210526316	0.731020563215484
FBgn0001219	3R	11070508.5	0.799583333333333	0.0511041453309155
FBgn0001220	2R	9769244	1.305	0.301560065595337
FBgn0001222	2R	13647363	1.171	-0.33943828201277
FBgn0001224	3L	9356255	-0.0766666666666666	0.23191341469039
FBgn0001225	3L	9350855.5	-1.28666666666667	-0.953224178070598
FBgn0001226	3L	9358643.5	1.18166666666667	0.0485445268041591
FBgn0001227	3L	9352667.5	0.132	-0.411831251532272
FBgn0001228	3L	9347841	0.783571428571429	0.130247849820639
FBgn0001229	3L	9345892.5	0.525	0.466586090745135
FBgn0001230	3R	19881928.5	-0.0307142857142857	0.514684527139611
FBgn0001233	3L	3178531	0.648846153846154	-0.489445064497003
FBgn0001234	3R	17129444	0.649583333333333	-0.868304678496846
FBgn0001235	3R	6399929	0.261014319809069	0.546975736672407
FBgn0001247	3L	20307601	0.365357142857143	0.144454016383369
FBgn0001248	3L	8332660	0.445	-0.55992761741818
FBgn0001250	X	16601808	0.743888888888889	0.967406361031294
FBgn0001253	3L	8355754	-0.598220338983051	-0.53187379167318
FBgn0001254	3L	3495475.5	-0.6825	-0.86646511799403
FBgn0001256	3L	13357354	0.196	0.145961222761929
FBgn0001257	3L	4213982	0.72578947368421	1.28281838993906
FBgn0001258	3L	6235062	-0.245	0.110196841872756
FBgn0001259	3L	20302497	-0.0475	0.0291059983831836
FBgn0001263	2R	18364850	0.473181818181818	0.252055927304879
FBgn0001269	2R	7006879	0.160972222222222	0.977475053862637
FBgn0001276	2R	6875601	-0.5475	-0.945854068406844
FBgn0001280	3R	25864845.5	0.381666666666667	0.390367832734714
FBgn0001281	3R	25864095	0.19	0.427703050215823
FBgn0001285	2R	4203671	0.153333333333333	-0.11799208979379
FBgn0001291	2R	5609462	0.512857142857143	-0.297597848274333
FBgn0001296	3R	8511495	0.886666666666666	-0.44774555767803
FBgn0001297	3R	25606538	0.470284090909091	-0.193824946845193
FBgn0001301	2L	18129797.5	0.288275862068965	-0.537308028838248
FBgn0001308	2R	11784362	0.382647058823529	0.176308000052332
FBgn0001309	2L	230758	0.0423622047244094	-0.174231883573742
FBgn0001316	3L	471030	0.292266288951841	0.363400852724726
FBgn0001319	2R	10300713	-0.19546511627907	0.666078125732181
FBgn0001320	3L	20627703	0.319	0.616805676224862
FBgn0001321	3R	5949646	-0.779545454545454	-0.0491651820289533
FBgn0001323	3L	20542811	-0.6475	0.0813948033483622
FBgn0001324	3L	19774677	0.129230769230769	-0.822017644921258
FBgn0001325	2R	20735596	0.256	0.626453284188989
FBgn0001330	X	2096006.5	0.521785714285714	-0.289362369270339
FBgn0001332	2R	10004332	0.376274509803921	0.101143383740629
FBgn0001337	X	330639	0.23	-0.341848841533224
FBgn0001341	X	488591	0.0533333333333333	0.308629283377155
FBgn0001402	X	2364524.5	0.290378151260504	0.0387072458320218
FBgn0001404	X	2449699.5	0.1659375	0.530814767827464
FBgn0001491	X	11169957	-0.23	0.196597072152071
FBgn0001560	X	20692449.5	0.298	-0.98187096771663
FBgn0001565	X	21197482	0.303125	0.356606994742915
FBgn0001624	X	11234625	0.315122950819672	-0.405758616277529
FBgn0001941	2L	5987595	2.0975	1.13493023016093
FBgn0001942	2L	5983544	0.608181818181818	0.298540316568433
FBgn0001961	2L	13828827	0.675576923076923	-0.303504137312675
FBgn0001965	2L	13816886	0.6301875	-0.582367876843681
FBgn0001967	2L	14019481	1.17454545454545	1.09941128374719
FBgn0001970	2L	14360376	0.570862068965517	-0.182924377508436
FBgn0001972	2L	14993575.5	-0.637222222222222	-1.31155332826263
FBgn0001974	2L	15006795	-0.48	-0.705666330911985
FBgn0001977	2L	15033475	-0.288125	-0.157457091778415
FBgn0001978	2L	15111651.5	0.0556666666666666	-0.865936803461147
FBgn0001980	2L	15265097.5	0.404	0.151406697534692
FBgn0001981	2L	15330938.5	0.785	1.35044155407876
FBgn0001983	2L	15420363.5	0.323571428571429	0.681039775109213
FBgn0001986	2L	15750025	0.282307692307692	-0.128530227253145
FBgn0001987	2L	15755278.5	0.327142857142857	-0.0373321278437331
FBgn0001989	2L	15746125	-0.008	-0.736857645649042
FBgn0001990	2L	15763403	1.0475	-0.088969406049896
FBgn0001991	2L	16176355.5	-0.295153846153846	-0.242662065910297
FBgn0001992	2L	16290929.5	-0.03	-0.223619101554192
FBgn0001994	2L	16271727.5	0.181458333333333	-0.108143318754606
FBgn0001995	2L	16324537	0.9	0.725118583476088
FBgn0002021	2L	19046604	1.13583333333333	-0.142791561950466
FBgn0002022	2L	19038657	0.675714285714286	0.237271925316048
FBgn0002023	2L	19089652	0.0642708333333333	-0.0650569012437058
FBgn0002031	2L	19118898	0.574166666666667	-0.181369825419102
FBgn0002036	2L	19111540.5	-0.461428571428571	-0.302211142705043
FBgn0002044	2L	19491481	0.39625	-0.84649749860847
FBgn0002069	2R	8397659.5	0.479444444444444	1.02716734473077
FBgn0002121	2L	15631.5	0.443026315789474	-0.00562263261204655
FBgn0002183	3L	1857475.5	-0.2178125	-0.821461549844492
FBgn0002283	3L	16554324.5	0.703125	-0.224660675060402
FBgn0002284	3L	16575146	1.40833333333333	0.0660570248066683
FBgn0002306	3R	2998986.5	-0.632285714285714	-0.239622697194153
FBgn0002354	3R	8857098.5	0.89	0.92479853066696
FBgn0002413	3R	26883945	0.405	-0.554531053736382
FBgn0002431	3R	5545842.5	0.138378378378378	-0.353106179867164
FBgn0002440	3L	6100204.5	-0.0256666666666667	-0.351161183669215
FBgn0002441	3R	23095392	0.691666666666667	-0.107502978804913
FBgn0002466	3L	12485272	0.299130434782609	0.0738667434272194
FBgn0002478	3R	5977240.5	-0.283444444444444	-0.596124785092902
FBgn0002521	4	1197344	0.160740740740741	-0.499435410791256
FBgn0002522	3R	2495741.5	0.093125	0.955910222609557
FBgn0002524	2L	15498059	1.40526315789474	0.61278497465401
FBgn0002525	2L	5544654	0.821923076923077	-0.160497053539355
FBgn0002526	3L	6184939	1.42297872340426	1.10120552965905
FBgn0002527	2L	7816245	1.32274193548387	1.05911973448716
FBgn0002528	3L	9593399.5	1.113	0.231594249727123
FBgn0002531	2R	3942807	1.2	0.557022969322425
FBgn0002533	2R	3946113	0.05	0.51341385933995
FBgn0002534	2R	3947595	-0.295	0.80289782417099
FBgn0002535	2R	3949850.5	-0.136666666666667	0.727363182860739
FBgn0002542	3R	3748239	0.925	0.0085790388377972
FBgn0002543	2L	1400603	0.609538461538461	0.383114875646382
FBgn0002552	2R	4428203	0.420833333333333	-0.345134308614444
FBgn0002561	X	267195	1.14375	0.890020571881588
FBgn0002562	X	12325585.5	-0.0725	-0.717179616002848
FBgn0002563	2L	900027	0.066875	0.29546840808402
FBgn0002564	3L	51177	0.19125	2.18242580498892
FBgn0002565	3L	12104543	0.0407142857142857	0.0734863889816441
FBgn0002567	2R	4693852	0.495344827586207	0.428076086488015
FBgn0002569	2R	3966669	-0.189285714285714	0.886004939458026
FBgn0002570	2R	3962618.5	0.18625	0.665918184795237
FBgn0002571	2R	3968765	-0.0542857142857143	0.55749830742583
FBgn0002573	3L	13372650.5	-0.297647058823529	0.775892794190173
FBgn0002576	X	9139344	0.249416666666667	-0.0182216160611382
FBgn0002577	X	11595814	0.21	-0.587850697457632
FBgn0002578	3R	21840775.5	1.01	2.599328382758
FBgn0002579	X	485733	1.49166666666667	0.556179379640142
FBgn0002590	X	16979801.5	0.777857142857143	0.34751576818477
FBgn0002592	3R	21842741.5	0.545	1.34038207199353
FBgn0002593	2L	420343.5	0.28	-0.107586102447078
FBgn0002607	2R	20476690	0.57125	0.0401312780833304
FBgn0002609	3R	21848125	0.988	2.29727509263267
FBgn0002622	3R	19185178.5	1.35125	0.276011680312544
FBgn0002626	3R	25871426	2.02666666666667	0.8364336980685
FBgn0002629	3R	21849940	0.85	2.25231575787459
FBgn0002631	3R	21855033.5	0.64	2.45317223703532
FBgn0002632	3R	21859257.5	0.0816666666666667	1.3327969719096
FBgn0002633	3R	21863139	0.871666666666667	1.62058289761732
FBgn0002638	3L	5905508	0.256875	-0.375539017249765
FBgn0002641	X	20242140.5	0.355454545454546	-0.247105784172229
FBgn0002652	2L	16700891	0.143192771084337	-0.114735763671806
FBgn0002673	2L	16256607	0.4225	0.689531045199667
FBgn0002707	X	4161463	-0.0584615384615384	-0.884210609332242
FBgn0002709	X	16973942	0.57	-0.00947755391259555
FBgn0002715	2R	17630922	0.0324999999999999	-0.519710942799706
FBgn0002719	3R	8543577	0.5334375	-1.53060569039788
FBgn0002723	X	11455853	0.537857142857143	-0.377352043498207
FBgn0002732	3R	21836886.5	1.9625	2.33867929780823
FBgn0002733	3R	21831195	0.90375	1.18892026783426
FBgn0002734	3R	21823844	1.02333333333333	1.65273045379221
FBgn0002735	3R	21825946	1.03166666666667	1.87712768348265
FBgn0002736	2R	16636727.5	-0.14625	-0.148176384950267
FBgn0002741	2L	16774538	0.234402985074627	0.737218317823481
FBgn0002772	3R	23484641	0.772777777777778	-0.596164237716733
FBgn0002773	3R	25998631.5	0.3295	1.36212942278627
FBgn0002774	2R	1485181	0.2315	-0.568294149160355
FBgn0002775	3L	7098288.5	0.571875	-0.0657099651983754
FBgn0002777	X	17708791.5	0.420131578947369	0.122419128002107
FBgn0002778	3L	14953641.5	1.41547619047619	1.11350626285742
FBgn0002781	3R	17190186	0.406529411764706	0.0746222433288242
FBgn0002783	3R	11796191	0.3290625	-0.178977462600218
FBgn0002787	2R	19911348	0.309	-0.697280392226333
FBgn0002789	2R	8763218	0.06875	0.00328493929251794
FBgn0002791	2R	19481605.5	0.708	-0.670165725232985
FBgn0002838	3R	22702079.5	1.4675	-0.768387360588442
FBgn0002842	3L	21339888	0.45	0.48117751098652
FBgn0002855	2L	5893397.5	0.2425	1.62770473224201
FBgn0002856	2L	5892476	0.38	1.74576993220492
FBgn0002865	3R	24117781.5	0.57875	-0.853063362886696
FBgn0002868	3R	5609898	0.2525	0.554776738920051
FBgn0002869	3R	16329195	1.29	-1.84473402654162
FBgn0002872	3L	1928877	0.0477777777777778	-0.42272018348495
FBgn0002873	X	14087192.5	0.10359375	-0.420481150775178
FBgn0002878	X	13558578.5	0.1725	-0.574353579917356
FBgn0002887	2L	8439940.5	0.207647058823529	0.27426966931074
FBgn0002891	2R	3308915.5	0.270384615384615	0.155610407649876
FBgn0002899	3L	8113788	-0.00964285714285713	0.098268534038239
FBgn0002901	3L	18076507.5	0.4565	-0.433042620193641
FBgn0002905	3R	8534576	0.265454545454545	-0.104917044009779
FBgn0002906	3R	7564836	0.288947368421053	-0.522190087404928
FBgn0002909	3L	7305301	0.967142857142857	0.125734301087744
FBgn0002914	X	15690379	1.1265	0.433434395220562
FBgn0002917	X	14106100	0.394137931034483	-0.795359158080658
FBgn0002921	3R	16787738	-0.187586206896552	-0.0670210553613757
FBgn0002922	3R	19541298.5	1.15611111111111	1.76041098232103
FBgn0002924	3R	25631443	0.380555555555556	-0.570731408660763
FBgn0002926	3L	6572557.5	-0.112903225806452	0.516147435297898
FBgn0002930	2R	2669293.5	0.935	0.562247425351412
FBgn0002931	2L	84939	0.503529411764706	0.975749459852084
FBgn0002932	3R	4855707	0.51125	1.11446170578155
FBgn0002933	X	3098917.5	0.435	0.1788986856779
FBgn0002936	2L	877835.5	1.01333333333333	-0.549726140581003
FBgn0002937	3R	9527595	0.115	-0.392979919486361
FBgn0002938	2L	7381095	-0.357045454545454	0.685959432485457
FBgn0002939	2L	18078477.5	-0.544166666666667	-0.94610672449107
FBgn0002940	3R	15712995.5	0.0266666666666667	-0.32305400967693
FBgn0002941	3R	17378604	0.423214285714286	-0.69775438013834
FBgn0002945	3L	18989873	-0.0717045454545456	-0.384364282171778
FBgn0002948	X	11428549.5	0.48	-0.094591199509231
FBgn0002962	3R	14984447.5	0.431666666666667	0.0510020189740768
FBgn0002968	X	8379901.5	0.183	-0.3790878123326
FBgn0002970	2L	12623305.5	0.000967741935483908	0.486722571672801
FBgn0002973	2L	9450652.5	0.0393827160493826	0.0994107063397635
FBgn0002985	2L	3605443.5	0.258888888888889	0.649077958012029
FBgn0002989	2L	2991182	0.273	0.00181535608141176
FBgn0003002	3R	687048.5	0.301698113207547	1.18758744495792
FBgn0003008	2R	19476065.5	-0.125	0.340758015332754
FBgn0003009	2R	18780350	-0.497727272727273	-0.164645384214597
FBgn0003011	3R	15487533.5	-0.224230769230769	-0.670622157600934
FBgn0003013	3R	13528689.5	0.0634848484848484	-0.16740994886937
FBgn0003015	3R	4762387	-0.266	0.8148667830727
FBgn0003016	2L	14644543	0.369094339622642	0.356534148901899
FBgn0003022	2R	13791220	-0.296666666666667	-0.100850516360544
FBgn0003023	X	8332486	0.544375	-0.232931051441352
FBgn0003028	X	4904397	-0.408768115942029	0.00941112906489517
FBgn0003031	2R	13657847	0.0877777777777778	-0.704135401039052
FBgn0003034	3L	13275763	-0.84	-0.232628099924249
FBgn0003036	X	16329397	-0.112010869565217	-0.931493058175089
FBgn0003037	X	20598077	0.268009708737864	-0.129748198083324
FBgn0003041	3L	7877705.5	-0.0117	0.127743229825585
FBgn0003042	3L	21250370	0.146111111111111	-0.225874841030077
FBgn0003044	2R	13652314	0.7	-0.801211396842153
FBgn0003048	X	2088067.5	0.484146341463415	-0.920670461996437
FBgn0003053	X	4467170.5	1.01314814814815	0.170646294140674
FBgn0003057	X	17060041	1.03166666666667	-1.32632857592481
FBgn0003060	3R	9437890	0.0975	-0.880781998039045
FBgn0003062	2R	18581302.5	0.4675	0.0753606002135151
FBgn0003065	3R	27589843	0.013	0.400162799553597
FBgn0003067	2R	14052949	-0.214444444444444	0.00158287802052809
FBgn0003068	X	2545418.5	0.351458333333333	-0.883200645364713
FBgn0003071	2R	5625366	-0.4226	-0.441010454245688
FBgn0003074	2R	4424454	0.805454545454545	-0.082548244622549
FBgn0003075	2L	2747741	-0.104	NA
FBgn0003076	3L	16092617	0.44875	0.46139483539432
FBgn0003079	X	2198168.5	-0.0638461538461538	0.896763949550944
FBgn0003082	2R	3338295	0.0125	-0.54615036143734
FBgn0003086	X	3105048	0.305	-1.12396551311491
FBgn0003087	2L	10363526	0.32	-0.944955988082581
FBgn0003089	3L	19283416	-0.6241796875	0.1467319293692
FBgn0003091	2R	12448863.5	0.0836440677966101	-1.126205990821
FBgn0003093	3R	24868699	0.399807692307692	-0.20106504429985
FBgn0003114	2R	15778259.5	0.07	-0.753132321192249
FBgn0003116	X	2038103.5	1.03166666666667	0.0627736004703997
FBgn0003117	3R	11859201.5	0.1527	1.60311228481759
FBgn0003118	3R	19144392	0.396675977653631	0.834289150389453
FBgn0003124	3L	20245656	0.73	0.821593875975808
FBgn0003129	3R	4146497.5	-0.1125	0.664641378911766
FBgn0003130	2R	11345593.5	0.098076923076923	0.759321496188578
FBgn0003134	3R	20345596.5	-0.137222222222222	-0.406945739195989
FBgn0003137	3R	24356290	0.0975757575757576	0.201524352491546
FBgn0003139	X	6217217.5	0.6575	-0.124541131134476
FBgn0003140	2R	13470827	0.07375	-0.521631428146282
FBgn0003141	2L	20070490.5	1.85583333333333	0.976127090618573
FBgn0003145	2L	12084347	0.155	1.04434364013929
FBgn0003149	3L	8713038	0.756341463414634	-0.22727917365952
FBgn0003150	2R	16503198	0.73	-0.252892071786219
FBgn0003151	2L	10222075.5	0.5525	-0.0790306180626312
FBgn0003159	X	2205819	0.778	0.369121196024762
FBgn0003165	3R	4979441	-0.228216911764706	-0.909229484158623
FBgn0003169	3R	10448726.5	0.418947368421053	0.262533464774732
FBgn0003174	2R	2809560.5	-0.0958823529411765	-0.419041624814892
FBgn0003175	2R	18036675.5	0.472068965517241	-0.0566263439494953
FBgn0003178	3R	18195963.5	-0.0676470588235294	-0.065585437166826
FBgn0003187	2L	17487940	-0.223714285714286	-0.01911787970732
FBgn0003189	X	16496175	0.0761956521739131	0.284818022555557
FBgn0003193	X	12953023.5	-0.02	-0.546990121457394
FBgn0003200	X	4518754.5	0.595921052631579	-0.0861184449196144
FBgn0003204	X	10591869	1.15857142857143	0.220373469035018
FBgn0003205	3R	5337485.5	0.975625	-0.0158899907953563
FBgn0003206	3L	4123829.5	0.748571428571429	0.0181659332168619
FBgn0003209	2L	8725227	0.308866666666667	-0.206594349662369
FBgn0003210	X	4383441.5	0.572058823529412	-0.584987167081038
FBgn0003218	X	13603726.5	0.205581395348837	-0.331196900832578
FBgn0003227	3R	11653547	-0.325151515151515	-0.332031254479808
FBgn0003231	2L	19539963.5	0.739090909090909	0.137473246096968
FBgn0003244	X	5081386	-0.304949494949495	-0.820775902253488
FBgn0003248	3R	14725995	-0.263333333333333	-0.500465072991028
FBgn0003249	3R	15907546	-0.202	-0.907262076741002
FBgn0003254	2R	14793348	0.881842105263158	0.298348264565979
FBgn0003255	2L	13991975.5	0.10969387755102	-0.721859824298804
FBgn0003257	3R	16897694.5	1.228	0.590717499744586
FBgn0003261	3R	1830175	-0.0775	0.220260239222953
FBgn0003267	3R	22704633.5	0.214666666666667	-0.0406383493678473
FBgn0003268	3R	27410144.5	0.0936	-0.190591356321169
FBgn0003270	2L	18592683.5	-0.37875	1.06962597754076
FBgn0003274	2R	12101314	0.5575	0.494644714002084
FBgn0003275	3R	1197787.5	0.7775	-0.126373151465052
FBgn0003276	3R	9953608.5	0.0303571428571429	-0.074559486138899
FBgn0003277	X	11411918	0.4474	-0.208300058486756
FBgn0003278	2L	406249	0.311923076923077	-0.162312467006609
FBgn0003279	3R	23749534	0.937142857142857	0.115442097715756
FBgn0003285	X	2819324	-0.0973913043478261	0.747431202000296
FBgn0003292	3L	11559891.5	0.371666666666667	0.585493628545024
FBgn0003300	X	20506598.5	0.349	-0.260928984470631
FBgn0003301	X	14641575.5	-0.1693	0.089223999439143
FBgn0003302	X	5881655	0.611	0.276474191072973
FBgn0003308	3R	8860980	0.630833333333333	0.587556714533438
FBgn0003310	2L	1064296	0.360222222222222	0.550750340839165
FBgn0003312	3R	7704188	0.188125	0.81372080975271
FBgn0003313	2L	11486599.5	-0.0125	0.537810924050099
FBgn0003317	2R	3320012.5	-0.00416666666666668	-0.231226946041559
FBgn0003319	3R	11962834	-0.466636363636364	-0.631990503499295
FBgn0003326	2R	8307211	-0.631463414634146	-0.90832251021556
FBgn0003328	2R	10768560.5	0.733484848484848	0.67500746529465
FBgn0003330	3R	23506996.5	0.316666666666667	-0.498573536878163
FBgn0003334	3R	5461093	-0.266428571428572	-0.651603167545686
FBgn0003339	3R	2662401.5	-0.0549431818181818	0.853475945560328
FBgn0003345	X	15653035	0.421666666666667	0.874577806512486
FBgn0003346	2L	19440625	0.746176470588235	-0.198408849465229
FBgn0003349	X	8054409.5	-0.204777777777778	-0.435477707178666
FBgn0003353	2R	19558720.5	0.115833333333333	0.301468541409033
FBgn0003356	3R	25750236	0.06	-0.337286443354775
FBgn0003358	3R	25751433.5	0.833333333333333	1.18600844529459
FBgn0003360	X	10628925	-0.146578947368421	-0.0288312445819487
FBgn0003366	X	10924110	-0.122959183673469	-0.681831097763963
FBgn0003371	X	2512265	0.298308270676692	0.202056349558584
FBgn0003372	2L	4939384	0.17	-1.10975504922709
FBgn0003373	3L	11486706.5	0.0625	-0.80225876777865
FBgn0003374	X	3106548	0.1075	-1.70594884485649
FBgn0003375	3R	13421437.5	0.64	1.3430668670513
FBgn0003377	3L	11483988	0.3725	-0.0555962354679046
FBgn0003378	3L	11483122.5	0.06	0.385032673839283
FBgn0003382	2R	6848593.5	-0.310227272727273	0.279032415229179
FBgn0003386	2L	3722883.5	0.129032258064516	-0.111584308241055
FBgn0003388	3L	14585988	-0.545	0.675803816405337
FBgn0003390	X	6620860.5	0.555	0.605462073660687
FBgn0003391	2R	16561402.5	0.541363636363636	1.30262824311964
FBgn0003392	X	15733137.5	-0.0206521739130435	-0.248328481628096
FBgn0003396	2R	6711362.5	0.430496453900709	0.094478359407248
FBgn0003401	2R	19349908.5	0.133333333333333	-0.272509045528276
FBgn0003410	3L	16821168	-0.2385	-0.369986638840688
FBgn0003411	X	11167112	-0.526666666666667	-0.277902608756633
FBgn0003415	3L	20944643	0.647	0.107065383240885
FBgn0003416	X	16187334	0.872380952380952	-0.0577992442316932
FBgn0003423	X	21190456.5	0.377205882352941	1.11896547618229
FBgn0003425	2R	11396626.5	-0.530762711864407	0.236593334993523
FBgn0003430	2L	3826375.5	1.24875	1.44877516367745
FBgn0003432	3L	2061482	-0.269212962962963	0.509474000295299
FBgn0003444	2L	279941.5	0.449666666666667	0.222990342415195
FBgn0003447	X	7820101.5	0.232285714285714	0.327961881039169
FBgn0003448	2L	15473306.5	0.655	0.968945541111089
FBgn0003449	X	5155190.5	-0.0675	-0.296750320315605
FBgn0003450	3R	8866695	-0.5525	-0.237315842632082
FBgn0003459	3L	14371962.5	-0.130714285714286	0.242549021113145
FBgn0003460	2R	2938877	0.38433962264151	1.04773697203579
FBgn0003462	3L	11086946	0.775	-0.667750204812999
FBgn0003463	X	15449494.5	0.00985915492957748	-0.0307442755291944
FBgn0003464	X	21164942.5	0.4896	-0.491971905353847
FBgn0003470	3L	1770778	0.0226851851851852	0.0803420180205096
FBgn0003471	X	17497293.5	0.2765	-0.387773114974595
FBgn0003475	2L	20317386.5	-0.00134146341463415	0.418825072696242
FBgn0003479	3R	25881029	1.255	-0.515024210873945
FBgn0003480	3R	10154435	1.933	0.571767194328662
FBgn0003482	3R	22992180	-0.21875	0.603254463897486
FBgn0003483	3R	11666734.5	0.398695652173913	0.0681869446956222
FBgn0003486	3L	5565314	0.285625	0.674323798660322
FBgn0003495	3R	22893338.5	0.6828125	-0.484467378919238
FBgn0003498	3R	9466696	0.406515151515152	-0.153177257257
FBgn0003502	2L	8280337.5	0.30705223880597	0.595532745041268
FBgn0003507	3R	11820792.5	1.5425	0.80158573740756
FBgn0003510	3R	25867975.5	0.3825	-0.266280233957285
FBgn0003511	3R	25866186	0.325	-0.348460846914255
FBgn0003512	3R	25869925.5	1.449	-0.33940199213059
FBgn0003513	3R	12214675.5	-0.186683673469388	0.257414504090672
FBgn0003514	X	6069466	0.677142857142857	0.115581557215515
FBgn0003515	3L	16464298	0.9415	1.35442255165208
FBgn0003517	X	1339404	0.548333333333333	0.207215980846828
FBgn0003520	2R	13636702.5	0.0132692307692307	-0.403781769395451
FBgn0003525	3R	25079594.5	1.42321428571429	0.292493436766189
FBgn0003527	2R	8087144	0.303	0.174486766977818
FBgn0003545	2R	13261545	-0.204444444444444	-0.292258304902054
FBgn0003557	2L	2041100	0.554545454545455	-0.596243363653973
FBgn0003567	3R	10132235.5	0.518461538461539	0.309907814529774
FBgn0003575	X	496695	1.0528	0.323926755715918
FBgn0003598	3R	9093051.5	1.08342105263158	-0.394609926643259
FBgn0003600	3R	11086376	0.594722222222222	0.234926359427952
FBgn0003607	2L	8210445	0.415	2.1355505940398
FBgn0003612	2R	4630260.5	-0.057	-0.612622348524236
FBgn0003638	X	900786	0.868	-0.0152796155830625
FBgn0003651	3R	8106510.5	0.992816901408451	1.27920924488282
FBgn0003654	X	20044287	-0.326428571428571	0.178776007192772
FBgn0003655	X	6209704	0.173125	-0.413709519993393
FBgn0003659	X	6932100	0.384927536231884	0.330253291727106
FBgn0003676	3R	18316085	0.793125	0.466339295033976
FBgn0003683	3L	18558149	0.088	-0.323785205063849
FBgn0003687	2R	17194567.5	0.281	-0.858236320276618
FBgn0003691	3L	16009938	1.09231707317073	0.570041224375093
FBgn0003701	2R	13378571	-0.0583333333333333	-0.171956893661605
FBgn0003710	3L	4174688	-0.0483333333333333	-1.13512729901837
FBgn0003714	X	2299397.5	-0.3225	0.0225514282054318
FBgn0003715	2R	20620245.5	0.0196802325581396	0.569970868036533
FBgn0003716	2L	5245248.5	0.707861271676301	0.952198994011016
FBgn0003717	3R	22646436	-0.188098591549296	-0.408380706920591
FBgn0003719	3R	20577344	-0.252307692307692	-0.319628529647269
FBgn0003720	3R	26679035	0.095	-0.1564944542602
FBgn0003721	3R	11120577.5	0.328448275862069	-0.251638884747451
FBgn0003732	2L	19446326	-0.100952380952381	0.146052384421113
FBgn0003733	2R	3219077.5	0.408846153846154	0.685065630068139
FBgn0003738	3R	25959495.5	0.183333333333333	-0.296378630995761
FBgn0003741	3L	16555966	0.905	-0.237571461845533
FBgn0003742	2R	10118013.5	1.2375	-0.592521745641546
FBgn0003744	3L	19766690.5	-0.017	-0.485229899637
FBgn0003747	X	5526898	0.404166666666667	-0.158456638702257
FBgn0003748	2R	16588702	1.11041666666667	0.401706040357612
FBgn0003749	3L	355393.5	-0.347638888888889	0.747284840632481
FBgn0003751	2L	10271739.5	0.583333333333333	-0.51762123980613
FBgn0003861	3R	25743178.5	-0.05175	-0.015851107094967
FBgn0003862	3R	10100893	-0.0391558441558442	0.333381214837219
FBgn0003863	2R	6860594.5	0.5025	0.253068281802173
FBgn0003865	X	11822498	0.0875	-1.19495914730862
FBgn0003866	2L	21820524	1.37821428571429	1.81521470246119
FBgn0003867	3R	17606139	1.03833333333333	0.496021873265785
FBgn0003870	3R	27550384	0.725902777777777	0.460815688743259
FBgn0003882	3R	214393	0.275	-0.570033161424415
FBgn0003884	3R	2913475.5	0.804166666666667	0.0900511930632776
FBgn0003885	3R	3357655	0.342777777777778	0.257886367179019
FBgn0003886	3R	5557862.5	0.00583333333333336	0.711408556874559
FBgn0003887	2R	14964362.5	0.0503571428571428	-0.0787489800426403
FBgn0003888	2R	19817001	1.74636363636364	1.36158641456339
FBgn0003889	3R	5235046.5	-0.0307142857142857	-0.415187886805698
FBgn0003890	3R	23803384	0.0706521739130435	-0.968389861266118
FBgn0003891	2R	16695508	0.878	-0.206513334951157
FBgn0003892	2R	4169295	0.645294117647059	0.781635390519483
FBgn0003896	2L	18866275.5	-0.1375	0.833904787751769
FBgn0003900	2R	18554905	1.30875	1.77196803028078
FBgn0003926	2L	1432828	2.305	2.84873842851535
FBgn0003933	X	16088063	-0.035	1.65871627033268
FBgn0003936	2L	15747628	0.545	-0.726474082067614
FBgn0003938	3L	3074425	-0.05	-0.264181381821634
FBgn0003941	2L	4228241	0.713333333333333	0.437427422083658
FBgn0003942	2L	10409449	1.32928571428571	0.688234834411996
FBgn0003943	3L	3884730.5	0.0516666666666667	-0.677076526006607
FBgn0003944	3R	12521150	0.104027777777778	1.01988614196482
FBgn0003950	X	20924645	-0.101764705882353	-0.495444340629654
FBgn0003961	2L	7780828.5	-0.17	0.302156836916272
FBgn0003963	2L	531946	0.427017543859649	0.536815596441736
FBgn0003965	X	10770053	0.405833333333333	-0.245065184184742
FBgn0003969	X	15836943	1.00868421052632	0.579140579478618
FBgn0003970	2L	15063933	0.166511627906977	0.111149057148728
FBgn0003975	2R	8407711	-0.018	0.330324486307093
FBgn0003977	2R	18870810	0.1825	-0.293199490237137
FBgn0003978	2L	20060895	0.595	-0.357733198071588
FBgn0003979	2L	5959976	0.8925	-0.433063494884277
FBgn0003980	2L	5957130	0.025	-0.980815801597838
FBgn0003983	2L	13411395.5	0.4075	-0.585501412478981
FBgn0003984	3L	5803956	0.085735294117647	0.631555433036411
FBgn0003986	X	451249	0.553636363636364	1.14266497043996
FBgn0003995	3L	6765756.5	0.443181818181818	-0.379272432724651
FBgn0003996	X	2649673.5	1.40105263157895	0.379149728452768
FBgn0003997	3L	18141889	0.043135593220339	0.579826947853979
FBgn0004003	2R	14765301	-0.3025	0.288281124082485
FBgn0004009	2L	7311792.5	0.1525	1.22543156828516
FBgn0004028	X	17945179.5	0.273611111111111	-0.451464458939595
FBgn0004034	X	215725	-0.0216666666666667	0.6492639837957
FBgn0004045	X	9900085	-0.0775	-0.650866750936907
FBgn0004047	X	13594278	0.4675	-0.716291461670181
FBgn0004049	3R	9257577.5	0.254	0.671122322791121
FBgn0004052	3L	15474612.5	0.2475	1.25421903708161
FBgn0004053	3R	2579291	-0.335	0.967149034574015
FBgn0004054	3R	2569375	0.07125	1.5599715700003
FBgn0004055	2R	20528603.5	0.26925	0.47435398684439
FBgn0004057	X	19503826	0.87	0.0966076762149416
FBgn0004066	X	16110836	0.507	0.258240414969593
FBgn0004087	3R	12307394	0.5125	0.0272239908351775
FBgn0004101	2R	19867706.5	0.0924683544303797	0.0864383633211784
FBgn0004102	X	8486265	-0.031	0.48043248472718
FBgn0004103	3R	8250515	0.418125	0.131486995694603
FBgn0004106	2L	10385448.5	0.539	0.447446298111762
FBgn0004107	3R	16562286.5	0.414166666666667	-0.319552910072783
FBgn0004108	3L	16737003.5	1.62381578947368	1.73372413786999
FBgn0004110	3R	17206076	0.216	0.81352627358307
FBgn0004117	3R	11138425.5	0.956875	0.278505584312705
FBgn0004118	3R	20337778	-0.13775	-1.31966414452485
FBgn0004132	2R	3078052.5	0.841666666666667	-0.104220597238839
FBgn0004133	2R	3095608	0.658863636363636	0.31299557142357
FBgn0004143	X	6895188.5	-0.11375	-0.703079837917258
FBgn0004145	2R	2141773	1.01428571428571	-0.202986847527352
FBgn0004167	3L	3343411.5	0.289910714285714	NA
FBgn0004168	2R	14609607	-0.438559322033898	-0.803450030483545
FBgn0004169	X	13431963.5	0.197321428571429	0.0138989867146538
FBgn0004170	X	253398.5	0.6275	1.93338408869477
FBgn0004171	3R	24119126	0.301666666666667	-0.70131176909276
FBgn0004173	3R	3191133	-0.11	-0.121358187002981
FBgn0004174	3R	3190225	1.245	-0.127921247092861
FBgn0004175	3R	3189176.5	-0.72	-1.26099684453613
FBgn0004176	2L	2973932	0.206428571428571	0.220439828656618
FBgn0004177	2L	7830200.5	-0.124230769230769	-0.438904399104044
FBgn0004179	3L	22204365	1.10690476190476	0.512737440254796
FBgn0004181	2R	20683566	-0.155	-0.103828161723519
FBgn0004197	3R	23008825	-0.476944444444445	0.393700383893675
FBgn0004198	X	7487543	0.306970443349754	-0.131631823245128
FBgn0004210	3R	3939629.5	0.0405454545454546	0.460256588354293
FBgn0004227	X	16200532	0.573548387096774	-0.563016821453967
FBgn0004228	3L	15483291	0.38875	1.36740328590701
FBgn0004236	3L	9656273	-0.259285714285714	-0.17530747765213
FBgn0004237	3R	9484542.5	0.363	0.0522833786086679
FBgn0004240	2R	14381157	-0.73	-0.294542418428198
FBgn0004242	2L	2790487.5	-0.707622950819672	-0.831272419202395
FBgn0004243	2R	3104461.5	0.031764705882353	-0.231157563517548
FBgn0004244	3L	9138006.5	-0.3949375	-1.28581667933519
FBgn0004359	3R	22722057.5	0.333842105263158	0.767921041107959
FBgn0004360	2R	5010495.5	-0.432333333333333	-0.109432875420699
FBgn0004362	2R	17222590.5	0.519583333333333	0.809257301488262
FBgn0004363	2L	10849092	0.171363636363636	-0.231528768015019
FBgn0004364	2R	15629014.5	0.776388888888889	0.543722753077062
FBgn0004366	3L	20196458	-0.527894736842105	-0.0167226861885218
FBgn0004367	X	16229637.5	0.0916666666666667	-0.740851049058516
FBgn0004368	X	4792490.5	0.454519230769231	-0.0717638834382091
FBgn0004369	3R	25298156	0.191494845360825	-0.629773789994957
FBgn0004370	X	11486965	0.242357142857143	-0.460577074433838
FBgn0004372	3L	3008893.5	-0.404375	-0.306535744216859
FBgn0004373	3L	296585.5	0.605217391304348	0.301196131461164
FBgn0004374	2L	20078745	0.634130434782609	0.0635460388308437
FBgn0004377	2R	13075413.5	-0.250625	-0.460618294063081
FBgn0004378	3L	1227325.5	0.08	-0.267816279379876
FBgn0004379	3L	9338706.5	0.291428571428571	0.596259798564167
FBgn0004380	3L	5332046	0.687142857142857	0.193098569880926
FBgn0004381	3L	11771239.5	0.45	-0.397458610167434
FBgn0004387	3R	23379182	0.242894736842105	-0.319075503173669
FBgn0004390	3L	9821089.5	0.3386	0.625398095117218
FBgn0004391	X	15292912	0.351136363636364	-0.915485168701128
FBgn0004394	2L	12672029.5	0.0796195652173913	1.14000130963394
FBgn0004395	3R	18980443.5	-0.565238095238095	-0.876343364959762
FBgn0004396	3L	15509543.5	0.580603448275862	0.0820975689981134
FBgn0004397	X	2074570	0.506111111111111	-0.0184738151562074
FBgn0004399	2R	6099075.5	-0.254363057324841	-0.306276370271415
FBgn0004400	2R	13145748.5	-0.318529411764706	-0.400064851890966
FBgn0004401	3L	17606855	0.0195238095238095	-0.250067015670419
FBgn0004403	X	7779609	2.14	0.372837430864174
FBgn0004404	X	7780799.5	2.4325	0.564418148690388
FBgn0004406	2L	13825876	0.155294117647059	-0.59049420177139
FBgn0004407	2L	13832326	0.0293478260869565	-0.404668083753914
FBgn0004413	2L	18438808	0.815	-0.409172543259686
FBgn0004414	3L	22017009.5	-0.5175	-0.122081548170584
FBgn0004419	2L	10240842.5	0.668888888888889	-0.0584877852504921
FBgn0004429	3L	1201994	0.3175	0.366369510479591
FBgn0004430	3L	1211575	-0.4325	0.612242207617612
FBgn0004431	3L	1178575	0.8875	0.161128239814967
FBgn0004432	X	16152989	1.4155	0.212373967656183
FBgn0004435	2R	8132470	0.1782	-0.479487830698156
FBgn0004436	3R	777182.5	0.059375	-0.1071698727979
FBgn0004446	X	12115129.5	-0.0287732919254658	-0.47135507089425
FBgn0004449	3L	22284291.5	-0.116693121693122	NA
FBgn0004461	3R	14574045	0.936923076923077	-0.62916690438575
FBgn0004463	2R	7556754.5	0.308636363636364	-0.312183215284534
FBgn0004465	3L	16576654.5	0.973	-0.370203233834166
FBgn0004493	3R	17494841	0.472647058823529	0.126260468632001
FBgn0004507	2L	2134095	0.950227272727273	-0.194308875597442
FBgn0004510	3R	22737655.5	0.516428571428571	-0.127695580653358
FBgn0004511	X	11608273	0.202586206896552	-0.677882752462768
FBgn0004512	2R	8459315	-0.2025	0.32344697633492
FBgn0004513	3L	6217052.5	0.180882352941176	0.0515815467505995
FBgn0004514	3L	21984148	-0.237835051546392	-0.525599173846911
FBgn0004516	3L	4065058	0.0594791666666667	-0.159386054006325
FBgn0004551	2R	19439023	0.776166666666667	0.893045906718903
FBgn0004552	3L	4125332	-0.205	0.261515309162431
FBgn0004554	3R	13436875.5	-0.1575	0.116340607318617
FBgn0004556	3L	16695017.5	0.22375	-0.485079468959467
FBgn0004567	2L	3838089	0.223125	1.28920376400208
FBgn0004568	2R	3355551	-0.660098039215686	-0.987776232830114
FBgn0004569	3L	16442260	-0.0826136363636365	0.561648335100258
FBgn0004571	2R	11646514	0.724024390243903	-0.0209158754660471
FBgn0004574	3L	4121599	-0.0525	-0.0421087283437275
FBgn0004575	3R	6032150	0.146190476190476	-0.321031437590953
FBgn0004577	3R	12847091	0.383863636363636	0.0318062385860833
FBgn0004579	2L	11439945	0.262083333333333	0.363524674903862
FBgn0004580	2R	12499844	-0.0927464788732395	-1.37577212736276
FBgn0004581	2R	19363702	0.612222222222222	0.312089646356501
FBgn0004583	2L	440009	-0.118793103448276	0.316309585402077
FBgn0004584	2L	2971093	1.002	-0.3305902792719
FBgn0004586	2R	13337033	-0.00726562500000002	0.489278749892723
FBgn0004587	3R	9489932.5	0.478157894736842	0.0191230782955815
FBgn0004588	3L	15614723	-0.3025	0.96502623976042
FBgn0004589	3L	15615592.5	-0.9025	0.419742951390418
FBgn0004590	3L	15617088	-0.1275	1.31733198736137
FBgn0004591	3L	15617992	0.155	1.00847659426641
FBgn0004592	3L	15620538	-0.628	1.36375227885396
FBgn0004593	3L	15622343	-0.828333333333333	0.895040293291669
FBgn0004594	3L	15623108	-0.8725	0.709240365905254
FBgn0004595	3R	7209060	0.389411764705882	1.26102075536741
FBgn0004597	3R	10715304	0.615	0.543939376967408
FBgn0004598	X	16211334	0.3675	-0.367587345883318
FBgn0004603	2R	1504392.5	-0.182303921568627	-0.235121380667961
FBgn0004606	3R	26602979	1.35904109589041	0.954222212292029
FBgn0004607	4	542136	-0.431008771929825	-0.158871096391887
FBgn0004618	3R	14196025	-0.286176470588235	-0.0954975945764895
FBgn0004619	3L	6603438.5	-0.704861111111111	-1.47487546961436
FBgn0004620	2L	5556930.5	-0.228461538461538	-0.33035621939928
FBgn0004622	3R	25785812	-0.231803278688525	-1.2243985488334
FBgn0004623	3L	19654207	-1.10625	-0.64861630032986
FBgn0004624	4	1065063.5	0.354363636363637	0.0590526055733216
FBgn0004625	X	4187856	-0.19921875	-0.945130586766753
FBgn0004636	3L	1844139.5	0.428333333333333	-0.519530938842069
FBgn0004638	2R	9014910.5	0.0311999999999999	0.12843487954869
FBgn0004643	X	2461711	0.596875	-0.711874237879455
FBgn0004644	3R	18960627.5	-0.136041666666667	0.772635846640019
FBgn0004646	X	6823040.5	0.7424	0.792247513007444
FBgn0004647	X	3009806	0.487241379310345	0.903049801942586
FBgn0004648	X	359608.5	0.392738095238095	0.233215849852911
FBgn0004649	X	14030612	0.163913043478261	-0.795148849013592
FBgn0004650	X	1182952.5	-0.398260869565218	-0.014202124330508
FBgn0004652	3R	14306886	-0.0183086419753087	-0.99415673630784
FBgn0004655	X	2010511	0.730714285714286	-0.343363482457151
FBgn0004656	X	7896002.5	0.0982608695652173	-0.0561559253383748
FBgn0004657	X	7911151.5	0.603035714285714	0.0708988212402914
FBgn0004666	3R	8893841	0.281692307692308	0.280166580704806
FBgn0004687	X	5466157	0.799545454545455	-0.331728594400312
FBgn0004698	2R	10829461	-0.168571428571429	-0.374195782229406
FBgn0004777	3R	2513140	-0.016	0.101104213197258
FBgn0004778	3R	2515694	1.7225	0.184020937030662
FBgn0004779	3R	2517048	0.273333333333333	-0.0215057367476959
FBgn0004780	3R	2519011.5	0.2475	-0.23152634750218
FBgn0004781	3R	2521525	-0.125	0.153423643244846
FBgn0004782	3R	2528149	0.1725	-0.198493707412569
FBgn0004783	3R	2530234	0.6125	-0.613577917477183
FBgn0004784	2R	12414961	-0.263333333333333	-1.10236094527135
FBgn0004795	2R	19151155.5	0.473028169014085	0.89478134068154
FBgn0004797	2L	16817725	1.04571428571429	0.772267411271504
FBgn0004811	2L	19790292.5	0.7005	-0.0227352407569054
FBgn0004828	X	9000147	0.265454545454545	0.109013416658846
FBgn0004832	X	3948889.5	0.70875	-0.647523086209999
FBgn0004834	3R	27257143	0.0131730769230769	-0.275213328345925
FBgn0004837	2L	15037385	0.0536363636363636	-0.43362768067729
FBgn0004838	2L	6923426.5	0.180333333333333	0.578012432662924
FBgn0004839	2R	7526599	0.403333333333333	0.579620743729184
FBgn0004841	3R	6569876	-0.55906976744186	-1.09285496679455
FBgn0004842	3R	22868598	-0.483131313131313	-1.29032159645304
FBgn0004854	X	17153325	-0.243333333333333	0.146586263995541
FBgn0004855	3R	10135239	0.983333333333333	0.511167032260764
FBgn0004856	X	8950654	0.68	-0.711127786419734
FBgn0004858	2L	14398326	0.27675	-0.088513946874495
FBgn0004859	4	72939.5	0.637407407407407	0.16072844830737
FBgn0004860	X	1975434	0.279375	0.0441680527913277
FBgn0004861	X	1987555	0.425833333333333	0.483403016394932
FBgn0004862	3R	17215542.5	1.148	1.48476628104751
FBgn0004863	3R	17332090.5	0.17825	0.418234285555523
FBgn0004864	X	11209700.5	0.8766	-0.198534010659143
FBgn0004865	3L	21179709.5	-0.474948453608247	-0.508847001661945
FBgn0004867	2L	9896877.5	0.5675	-0.380294925706603
FBgn0004868	2L	9493391	0.446	0.0335059376623833
FBgn0004870	3L	1052291	-0.0701933701657458	-0.188887425583979
FBgn0004872	2L	10984849.5	0.476764705882353	-0.0982190420519804
FBgn0004875	3L	3813663.5	0.403356164383562	-0.951659214468257
FBgn0004876	3R	14895336	-0.0437037037037039	0.294876687046891
FBgn0004878	3R	1540829.5	0.467	0.138745704379627
FBgn0004879	3R	1535596.5	-0.15	-0.382570291247233
FBgn0004880	3L	3969791.5	0.2828125	-0.321176538432457
FBgn0004882	3R	19098509	-0.272924528301887	-0.112914714216515
FBgn0004885	3R	20560076.5	-0.267808988764045	-0.92505703080944
FBgn0004888	3L	3799978.5	0.7625	0.176366942903663
FBgn0004889	3R	5958950.5	0.315348837209302	-0.350804074914006
FBgn0004892	2L	3579326.5	0.104444444444444	0.954922048420414
FBgn0004893	2L	3777932.5	0.380769230769231	0.606266461555746
FBgn0004895	3L	4003841.5	0.988571428571429	1.27557330147353
FBgn0004896	2R	18376110	0.471428571428572	-0.768005543807207
FBgn0004897	3R	20909902	-0.1275	0.637756866051299
FBgn0004898	3R	20921275	0.28	0.790478591170336
FBgn0004901	3R	3736394.5	0.43875	-0.700572973536714
FBgn0004903	3R	22699841.5	0.87	-0.021815689001965
FBgn0004907	2R	5616347	-0.2159375	-0.510910698312027
FBgn0004910	3L	3905443	-0.229177215189873	-1.48245555200725
FBgn0004911	3L	3918780	0.85375	-0.151557547083242
FBgn0004913	3R	734126.5	0.2575	0.0565794896615786
FBgn0004914	2L	8698235	1.34228571428571	0.335245154301141
FBgn0004915	2L	10432240.5	0.499	0.0171684691608299
FBgn0004921	2R	4414859.5	0.756818181818182	0.0266710236717372
FBgn0004922	X	7745725	1.45833333333333	0.0627517022488404
FBgn0004924	X	15157745.5	0.609259259259259	0.11447371624471
FBgn0004925	X	16280040.5	0.038	-0.529358903308128
FBgn0004926	3L	12499790	1.0725	-0.0934385205448196
FBgn0004956	X	18140484.5	-0.12	0.489578037088554
FBgn0004957	X	18212795.5	0.220833333333333	-0.619655747698515
FBgn0004959	X	18520876	0.7925	-0.124194285772279
FBgn0005198	3L	20068194.5	0.207352941176471	-0.361826567151706
FBgn0005278	2L	110728	0.7902	-0.219477689642863
FBgn0005322	2L	10303241	0.831	0.099998923600713
FBgn0005355	3R	8516597	0.0825	0.0452188694964215
FBgn0005386	3L	19560151.5	0.4676	-1.00524528760179
FBgn0005390	X	5806505.5	0.32925	1.23772142211179
FBgn0005391	X	9897053.5	0.0541666666666667	-1.05465848918154
FBgn0005410	X	13037317.5	-0.00817307692307697	-0.414452279526588
FBgn0005411	X	16191682	0.63375	-0.463298753476431
FBgn0005427	X	130825	0.559583333333333	0.607310001941075
FBgn0005511	2L	5464534.5	-0.182105263157895	0.856657588869995
FBgn0005533	3L	9403207.5	0.8575	-0.42031358749493
FBgn0005536	3L	16032318.5	0.457755102040816	-0.147471441100942
FBgn0005558	4	729779	0.533947368421053	1.11211725476833
FBgn0005561	4	1121283.5	0.152337662337662	0.735409439974481
FBgn0005563	X	11792772.5	-0.29429012345679	-0.279252619614778
FBgn0005564	3L	19543360.5	-0.34725	-1.030832829882
FBgn0005585	3R	5455692.5	1.98666666666667	0.444315547646219
FBgn0005586	2R	6241097	-0.289230769230769	-0.596250642764548
FBgn0005592	3L	14044663	0.145434782608696	0.421278494725324
FBgn0005593	2L	10201696	1.3175	0.559097194528146
FBgn0005596	3R	24946241	0.463333333333333	-0.250261178053974
FBgn0005612	2R	19489707	1.19157894736842	-0.0132484759299405
FBgn0005613	2R	9721862	0.106285714285714	0.546314412306628
FBgn0005614	2R	5271500.5	-0.120875	-0.493968752173893
FBgn0005616	2L	3464310.5	0.63625	-0.0766006307874797
FBgn0005617	2L	18682227.5	0.454411764705882	0.0869785589246798
FBgn0005619	2R	5755259.5	-0.0476470588235294	0.253644224532749
FBgn0005624	2R	8489443	0.235833333333333	0.883053932568025
FBgn0005626	3L	6690453.5	-0.386190476190476	-0.443542169391012
FBgn0005629	3L	22952095.5	-0.17252	-0.299162740092892
FBgn0005630	2R	6024515	0.486361256544503	0.417288924307151
FBgn0005631	2R	18204355	0.569464285714286	0.577171093807546
FBgn0005632	3R	27609360	0.193953488372093	0.495066561565244
FBgn0005633	3L	19924207.5	-0.0133333333333333	-0.17924464030265
FBgn0005634	2R	20508814.5	0.358529411764706	0.19062878861976
FBgn0005636	2R	19791065	0.159897959183673	-0.279793678925296
FBgn0005638	2R	19840560.5	0.847857142857143	-0.331843971850407
FBgn0005639	X	9090142.5	0.800714285714286	-0.294749429209481
FBgn0005640	3L	3545595.5	-0.349494773519164	-0.881674933841337
FBgn0005642	3R	24635446.5	0.416363636363636	-0.700894582640887
FBgn0005648	2R	3644782.5	0.687222222222222	-1.45775031797979
FBgn0005649	3R	19871442	0.93	-0.476370082677771
FBgn0005654	2R	8720460	0.624615384615385	-0.36487698277631
FBgn0005655	2R	15777199	0.19	-0.133467296170608
FBgn0005658	3L	6084907	0.102804878048781	0.097814270813193
FBgn0005659	3R	23567437	-0.637575757575758	-1.35694334597593
FBgn0005660	2L	549940.5	-0.522647058823529	-0.350120888400204
FBgn0005664	2L	11945429.5	0.641111111111111	-0.468509351197303
FBgn0005666	4	770603.5	0.089404761904762	1.06990958345727
FBgn0005670	X	2016808	0.512	-0.195219629136903
FBgn0005671	3R	8451498.5	0.641428571428571	-0.139628765885931
FBgn0005674	3R	19781131	0.348809523809524	-0.203410486675929
FBgn0005677	2L	16472125	-0.126796875	0.487315678501482
FBgn0005683	2L	10421748	1.59785714285714	0.50910845228494
FBgn0005694	3L	21369470	0.77	-0.193331157936829
FBgn0005695	2R	4238622	1.195	0.0917378910792382
FBgn0005696	3R	23065842	0.678571428571428	0.448935491043882
FBgn0005771	2L	14492476	0.726976744186047	0.0766516997086241
FBgn0005775	3L	4938148	-0.23764	-0.868022508271293
FBgn0005776	2L	8367490	0.378611111111111	-0.276287595815835
FBgn0005777	3R	5575247.5	0.6215	-0.12432463124143
FBgn0005778	2R	17549897.5	-0.145	-0.447324654173198
FBgn0005779	2L	3110275	-0.20125	-0.0669935564154328
FBgn0008635	X	18217292.5	0.502083333333333	-0.75102341661035
FBgn0008636	2R	16465091.5	0.0747368421052632	0.526585126960788
FBgn0008646	3R	9696649.5	0.00976190476190474	0.816294940541791
FBgn0008649	3R	22270847	0.303333333333333	-0.35360407738645
FBgn0008651	3R	17247788.5	0.316835443037975	1.1597643894758
FBgn0008654	2R	8518402.5	0.0670588235294117	0.729075992400224
FBgn0010014	X	5178895	-0.0825	-0.518432863648724
FBgn0010015	3R	26868937	0.272391304347826	-0.434975033209449
FBgn0010019	X	325086.5	-0.314375	1.20996703228702
FBgn0010038	3R	8197985	0.925	0.665731587768538
FBgn0010039	3R	8199187	1.64	0.89188713923293
FBgn0010040	3R	8200226	0.815	0.787168417773682
FBgn0010041	3R	8201894	0.34	1.15891344331714
FBgn0010042	3R	8203239.5	-0.345	0.977545782867393
FBgn0010043	3R	8204763	0.13	0.182904378046678
FBgn0010044	3R	8206100.5	0.765	0.188203321366142
FBgn0010051	3R	1353777	-0.376666666666667	-0.44230283423146
FBgn0010052	2R	11636616	0.545625	0.382219844080957
FBgn0010053	2R	14369165	1.658	0.0944634905565022
FBgn0010078	2R	18362595.5	0.61125	0.0575452157150883
FBgn0010083	2L	10426100.5	0.82875	-0.33970968952025
FBgn0010097	2L	19180707	0.230833333333333	-0.220933071303716
FBgn0010100	2L	21158283.5	0.005625	0.0238201068073872
FBgn0010105	3L	15690609	-0.733611111111111	-0.182752202937555
FBgn0010109	2R	3742572	0.26	1.52544182898618
FBgn0010110	X	1873712.5	0.154117647058824	-0.47296954699699
FBgn0010113	3R	26145781	0.0625506072874494	-0.337357327123044
FBgn0010173	3R	4089040.5	0.376428571428571	-0.859825940050871
FBgn0010194	X	18337445	0.294583333333333	0.0664711370044853
FBgn0010197	2L	11143846.5	-0.15969696969697	-0.09846230552608
FBgn0010198	X	13170812	1.248	0.448637909044844
FBgn0010213	2R	12288220	1.4125	-0.0980636060195451
FBgn0010217	4	1053645	1.06272727272727	0.232320480681979
FBgn0010218	3R	7990246	-0.357272727272727	-0.687484912675036
FBgn0010220	2R	4600703.5	0.975833333333333	0.0122602903144611
FBgn0010222	3R	4872342	0.662777777777778	0.366305616212925
FBgn0010223	3L	16630502.5	1.19638888888889	0.97093960633476
FBgn0010225	3R	63783	1.30225	-0.506308960522787
FBgn0010226	2R	12610097	0.959615384615385	0.422620064461414
FBgn0010228	2R	17208651.5	0.222045454545455	-0.676108092177207
FBgn0010229	2L	21236152	-0.362361111111111	0.57476459988676
FBgn0010235	3L	12722258	0.252727272727273	-0.407655808468354
FBgn0010238	2R	7975408	-0.412619047619048	0.0351389433027243
FBgn0010240	X	15760725	-0.799545454545455	-0.694628919715026
FBgn0010241	2R	9764743.5	0.0297368421052631	0.573874129810156
FBgn0010246	3L	1307761.5	0.815945945945946	0.422657723890881
FBgn0010252	3R	6611144	1.11928571428571	-0.440994210551042
FBgn0010256	X	16284856.5	0.297857142857143	0.00903628143669624
FBgn0010258	3R	9481240	0.985714285714286	0.451236136367038
FBgn0010263	2L	2961634	0.0578888888888889	-0.332869658987147
FBgn0010265	2L	8364188.5	-0.025	0.747774910671706
FBgn0010269	X	9094217.5	0.139375	0.0320571490423062
FBgn0010278	2R	19315257.5	0.292777777777778	-0.281918671895038
FBgn0010280	3L	16082543.5	0.672222222222222	-0.382598623802574
FBgn0010282	3R	2207284.5	0.425625	-0.0171949062365326
FBgn0010287	2L	8073481	-0.24875	0.0525966324267319
FBgn0010288	2L	2213428.5	0.201	-0.119434261630629
FBgn0010292	X	7748098.5	0.255833333333333	-0.474227140644837
FBgn0010294	X	3096515.5	0.1275	-0.97555786732839
FBgn0010295	X	3098172	0.315	-0.513626458787932
FBgn0010296	X	3100249	-0.6	-1.41189293815908
FBgn0010300	2L	19149039	0.376089108910891	0.294877750760272
FBgn0010303	X	12918818.5	0.419705882352941	-0.308602242747068
FBgn0010309	2L	19183850	1.62653846153846	-2.40986899884753
FBgn0010313	3R	910830.5	0.373	-0.307696912394093
FBgn0010314	2L	9331375	0.753333333333333	-0.340146505485481
FBgn0010315	X	15742146	1.09944444444444	0.471459180098544
FBgn0010316	2R	5226073	1.30115384615385	1.05468283332199
FBgn0010317	3L	3450792.5	0.21	0.0204399453543934
FBgn0010323	2L	589083.5	-0.701486486486486	-0.188380338068168
FBgn0010328	3R	23085940	0.3482	-0.549140041269045
FBgn0010329	X	7856250	0.118532608695652	-0.952377532935226
FBgn0010333	3L	1285383.5	1.20416666666667	0.843581119231755
FBgn0010338	X	10146520	-0.101933333333333	-0.782103000141162
FBgn0010339	2R	7554053	0.289	-0.42721288540483
FBgn0010340	3R	9950587	0.1175	0.0507879651793241
FBgn0010341	X	19532059	1.01333333333333	-0.600028039678659
FBgn0010342	2R	5103682	1.11357142857143	0.270344100833287
FBgn0010347	2R	2027297.5	-0.238895348837209	1.0597026848007
FBgn0010348	3L	22804210	0.535416666666667	0.22784626652805
FBgn0010349	3L	4797448	-0.255967741935484	-0.665963519682106
FBgn0010350	3L	8103899.5	0.454166666666667	-0.293350182070591
FBgn0010352	3L	16927057.5	0.468048780487805	0.44611068036935
FBgn0010355	3R	2477287.5	0.0123333333333333	-0.228731692198881
FBgn0010356	2R	6394406	-0.10625	-0.242299168003042
FBgn0010357	2R	6862843	-0.645	0.342281867463014
FBgn0010359	2R	6864943	0.665	0.49483814491308
FBgn0010379	3R	11927594.5	0.240555555555556	-0.34956004922451
FBgn0010380	X	19566700	0.729166666666667	-0.292703518472201
FBgn0010381	3L	3353288.5	1.055	0.759191993087823
FBgn0010382	2L	15733980	0.604029850746269	1.49746725871317
FBgn0010383	X	18524477.5	0.788846153846154	-0.38773093375421
FBgn0010385	2R	5566280	0.065	0.744895731154283
FBgn0010387	3L	7106549.5	1.233	-0.30055156296518
FBgn0010388	2R	10261109.5	-0.67	-0.925485622780684
FBgn0010389	3R	13874893	0.943076923076923	1.75083682018896
FBgn0010391	X	10973176.5	0.41625	-0.445386395010512
FBgn0010395	2L	21043095	0.987941176470588	0.498403707054067
FBgn0010397	2R	10088168	-0.574117647058824	-0.521180912922668
FBgn0010398	2L	10518183.5	0.719166666666667	-0.783522789180303
FBgn0010401	3R	3805242	0.563333333333333	0.110986662309297
FBgn0010403	3R	1802287	-0.405	-1.50672314831706
FBgn0010405	3R	8257705	0.74875	0.604853711533917
FBgn0010406	3L	7945509	-0.113333333333333	-0.802391714941029
FBgn0010407	2L	10253311.5	0.308	-0.318134602623082
FBgn0010408	3L	9484644	0.77	-0.765840679186493
FBgn0010409	2R	13061895	0.97875	0.071158324546445
FBgn0010410	2L	4457748.5	0.702	-0.296917658767804
FBgn0010412	X	16472340	0.833333333333333	-0.341090374740999
FBgn0010413	3R	7041493.5	0.2775	-0.153300729332002
FBgn0010414	2R	19915111.5	0.088	-0.548583623708023
FBgn0010415	2R	16945109.5	-0.340365853658537	-0.856632662075317
FBgn0010417	3L	19565560.5	0.130714285714286	-1.12223137964843
FBgn0010421	3R	6593009	-0.11375	0.367017401224413
FBgn0010422	2L	15055680.5	1.18833333333333	0.957485613423272
FBgn0010423	2R	6790575	0.047	0.494902347973396
FBgn0010424	3L	17012422.5	0.243333333333333	0.463985505873575
FBgn0010425	2R	6861671.5	0.511666666666667	0.403192721186169
FBgn0010426	2R	11194581	1.94	1.15809901460396
FBgn0010431	3L	8392960.5	0.254605263157895	-0.11066035487309
FBgn0010433	3R	4104331	0.243	1.15204570299141
FBgn0010434	2R	14751348	-0.0810204081632653	0.0189442898323461
FBgn0010435	2R	20488255	-0.07	-0.0749734399002663
FBgn0010438	3R	12030495	1.58625	1.83812238305527
FBgn0010452	3L	13090347.5	0.189090909090909	0.911651136589408
FBgn0010453	2L	7266475	0.789444444444444	0.779914923377905
FBgn0010470	2R	17000007.5	0.158484848484849	0.204546948645277
FBgn0010473	2L	4302191.5	-0.65388	-1.0978589429693
FBgn0010482	2R	2242708	-0.077	0.185826358527955
FBgn0010488	2R	8435611	0.964166666666667	0.0230039780110801
FBgn0010497	2L	12030784.5	0.439318181818182	0.464287871680089
FBgn0010501	2R	19060111	1.625625	0.107896435864412
FBgn0010504	2R	3663666	0.749242424242424	0.83441595078403
FBgn0010516	2R	7205754.5	1.21571428571429	0.309412576185731
FBgn0010520	2L	9895826	2.34833333333333	0.486548150099965
FBgn0010531	2R	5633907	0.04125	0.379888100862664
FBgn0010548	2R	2983869	0.920441176470588	-0.34005766614491
FBgn0010549	2R	4904908	0.645714285714286	0.0640165937754876
FBgn0010551	2R	14335553	0.675714285714286	-0.459376737741628
FBgn0010575	2R	13799310.5	0.582352941176471	-0.0369249985986783
FBgn0010583	2L	829692.5	0.496875	0.312771883663289
FBgn0010590	2R	11529206.5	1.6925	-0.0929479776708552
FBgn0010591	2R	12605027	0.991666666666667	1.28780285697326
FBgn0010602	2L	541849.5	0.125	0.140034929265617
FBgn0010607	2L	4970725	0.831	1.03203286247078
FBgn0010611	2R	11853643	0.769411764705882	0.438797302695167
FBgn0010612	2L	10975855	-0.481666666666667	-1.17631363160107
FBgn0010620	2R	12914752.5	-0.0323529411764705	0.131985005475004
FBgn0010621	2R	7692043.5	0.697222222222222	0.454038435838208
FBgn0010622	2R	18569620	0.90625	-0.293372707761183
FBgn0010633	2R	1211139	1.09227272727273	0.0192205043563542
FBgn0010638	2R	10134065.5	0.97	-1.12633199535191
FBgn0010651	2R	14315316	1.67181818181818	0.597741372304261
FBgn0010660	2R	18429340	0.0647368421052631	-0.97124500623254
FBgn0010704	2L	2228733	0.429666666666667	-0.306601004943075
FBgn0010709	3R	19875776	0.1625	-0.928819618101208
FBgn0010715	3L	12769056.5	0.0955223880597015	0.176152365534383
FBgn0010741	3L	11047946	-0.256666666666667	-1.11974930119285
FBgn0010747	3L	5127755.5	0.590714285714286	-0.101033978673578
FBgn0010750	3R	602294.5	0.148333333333333	0.0926868548100174
FBgn0010762	3L	10650905.5	0.3691875	-0.410094937267774
FBgn0010768	3R	14993136	-0.238	-0.344548101338431
FBgn0010770	3R	16942849.5	0.336	0.834389314638814
FBgn0010772	3R	1493145	0.286923076923077	-0.488006650657676
FBgn0010774	3R	2904649	0.401428571428571	0.248667021547562
FBgn0010786	3L	1320648	0.744666666666667	0.167583312115534
FBgn0010803	3R	5091043.5	0.563181818181818	0.314670571813124
FBgn0010808	3R	26878990.5	0.52375	-0.884293801715551
FBgn0010812	3R	3860746.5	0.194545454545455	-0.383973689420854
FBgn0010825	3L	8435552.5	0.336805555555556	-0.164750242817427
FBgn0010830	3L	22673839	0.794444444444445	-0.200750854712384
FBgn0010851	3L	6936140.5	0.9775	0.899558548551252
FBgn0010877	3R	14119678	0.972941176470588	0.446878777279977
FBgn0010894	3L	5534551	0.34	-1.26191291096458
FBgn0010905	3L	2514805.5	-0.392763157894737	-0.324337966030451
FBgn0010909	3L	2554707.5	0.430505050505051	0.133201673162995
FBgn0010926	3R	13364140.5	1.37909090909091	0.22055264308089
FBgn0011016	3L	16095626	0.25	0.397206242364676
FBgn0011020	3R	2978444.5	0.18	0.138859918605543
FBgn0011202	2L	20750425.5	0.316935483870968	0.325308326588964
FBgn0011205	3L	20322164	1.1682	0.0873119290020467
FBgn0011206	3L	9090018	0.348103448275862	-0.55544276034497
FBgn0011207	2L	9704736.5	1.36148148148148	0.894581557998826
FBgn0011211	2R	18308159.5	0.572272727272727	0.179352824338641
FBgn0011217	3R	10562751	0.569310344827586	-0.458857042191498
FBgn0011219	2L	8097050	0.139488636363636	-0.535849315528568
FBgn0011224	3R	27747785	-0.223806682577566	-0.626272661700526
FBgn0011225	3R	20087742	0.499262295081967	0.520381310109563
FBgn0011227	2R	8273294	0.335	0.316300673995841
FBgn0011230	2L	8062995.5	-0.180603448275862	-0.503412740336745
FBgn0011232	2L	9433528	0.075	-0.16516645268794
FBgn0011236	2R	19381417.5	1.45568181818182	-0.398948886101144
FBgn0011239	2L	15288950	-0.358333333333333	0.319884177769335
FBgn0011241	2R	5381629.5	0.764032258064516	1.59041272675825
FBgn0011244	2L	729660.5	0.128571428571429	-0.42410240171343
FBgn0011253	3R	12112988.5	-0.135360824742268	0.280757570387017
FBgn0011260	2R	12031705.5	-0.067803738317757	-0.548443065945267
FBgn0011270	3R	8057750.5	0.048	0.695705988662546
FBgn0011272	2L	9967975	0.5825	0.50146177740535
FBgn0011273	3R	21638577	0.37	-0.141583442408205
FBgn0011274	2L	17416386.5	0.269591836734694	-0.778629497370936
FBgn0011276	X	2537184.5	0.126	-0.47986065385602
FBgn0011277	X	4491600.5	-0.308125	0.59663329519259
FBgn0011278	3R	17269682.5	0.2065625	1.44215598651418
FBgn0011280	X	20231055	-0.324	-0.409510513573096
FBgn0011281	3R	1799434	-0.355454545454545	-1.51915142832138
FBgn0011283	2L	7497175.5	0.7975	0.73312072144333
FBgn0011284	3L	13016859.5	1.14928571428571	0.420739746386817
FBgn0011285	X	21735348	0.47375	-0.464488125456773
FBgn0011286	2R	4386043	-0.0983333333333333	0.236132483840296
FBgn0011289	3R	23079483.5	-0.0969444444444444	-0.496344316050363
FBgn0011290	3R	7504829.5	1.111	-0.339728115044577
FBgn0011291	2L	9762933.5	1.54666666666667	-0.0379300438028453
FBgn0011293	3L	16988690.5	-0.32	-0.0110453694016385
FBgn0011294	2L	1329625	-1.435	0.219477683531202
FBgn0011295	2L	895526	-1.55	-1.2105050558945
FBgn0011296	2R	19192693.5	0.1425	0.387820420486186
FBgn0011297	2R	19216096.5	-0.022	-0.152853151494362
FBgn0011300	2R	4468843	-0.244333333333333	-0.587425496576875
FBgn0011305	2L	10262904	1.03625	-0.21430515972613
FBgn0011327	3L	9450298	0.1025	0.0952567264091207
FBgn0011335	3L	12091055	0.292857142857143	-0.203883942103956
FBgn0011336	3R	20893844.5	1.09	0.0508868993859596
FBgn0011341	3R	477789.5	0.98138888888889	-0.3034238836313
FBgn0011361	3L	1314185.5	0.731	0.0308730504459774
FBgn0011425	3L	20294553.5	0.016	-0.0864208686966612
FBgn0011455	3L	12111890.5	0.95125	0.44775700047039
FBgn0011471	3R	7604157.5	0.461	1.12991690990908
FBgn0011474	3R	10143654.5	0.713461538461538	-0.153141744680765
FBgn0011476	3R	11104111	-0.6325	-0.266057848587832
FBgn0011481	3R	14023084	-1.24714285714286	-1.14972447064383
FBgn0011509	3L	8693708.5	1.285	-0.350371390988476
FBgn0011554	2R	6856879	-0.253333333333333	-0.0541338009281044
FBgn0011555	2R	6858228	0.9175	0.244825528732319
FBgn0011556	2R	6855529.5	0.44	-0.260781765641567
FBgn0011559	2L	18353582	-0.00699999999999999	1.13838347654144
FBgn0011566	X	2463805.5	0.523333333333333	-0.217468055364234
FBgn0011569	3L	10239464.5	0.162727272727273	0.481073347148656
FBgn0011570	2L	1705831	0.33	-0.173192922122097
FBgn0011571	X	16125083.5	0.68875	-0.544884267044328
FBgn0011573	3L	1779951.5	0.325714285714286	-0.770968954995055
FBgn0011576	X	2033906	0.153	-0.612316056369915
FBgn0011577	3L	8832758.5	-0.386512195121951	-0.4218481785058
FBgn0011581	3R	20168429.5	-0.632857142857143	-0.93561088654834
FBgn0011582	3R	10021830.5	-0.727792207792208	-1.47897042509644
FBgn0011584	2L	10011325.5	1.38961538461538	0.14331939269604
FBgn0011586	X	8750714	0.915	0.112318341289889
FBgn0011591	3L	20871465.5	-0.438860759493671	0.289497432109129
FBgn0011598	2L	16685908.5	-0.15280303030303	-0.0515475495745511
FBgn0011603	2L	4472581	-0.216833333333333	-1.00315886352087
FBgn0011604	2R	8154644.5	0.0261538461538462	-0.649102024221036
FBgn0011606	X	2457810.5	0.1709375	-0.0801083526167377
FBgn0011638	2L	20336891.5	0.348333333333333	0.246574167056484
FBgn0011640	3L	7314445	0.902222222222222	-0.312880277480317
FBgn0011642	4	1079305	0.235	-1.02492371383905
FBgn0011643	2R	19582992.5	1.17	0.971743704468835
FBgn0011648	2L	3153176	0.453863636363636	-0.317970726187171
FBgn0011653	3L	4148131.5	-0.209473684210526	0.247854223336312
FBgn0011656	2R	5448060	0.318673469387755	0.551428795085597
FBgn0011659	2R	3683029.5	-0.065	-0.451871456630404
FBgn0011660	2R	10884519	0.7065	0.857053570990668
FBgn0011661	X	8731206	0.210641025641026	0.0218793120669312
FBgn0011668	3R	21657365	0.075	-0.601803516640793
FBgn0011669	3R	21656451	-1.495	-1.44545604979225
FBgn0011670	3R	21655394.5	-1.04	-1.17469247887371
FBgn0011672	3R	16881925.5	0.0846774193548387	-0.437071801424838
FBgn0011673	2L	10499293.5	0.399285714285714	0.62014929254072
FBgn0011674	2R	16336262	0.506354166666667	-0.201628679713482
FBgn0011676	2L	10821493	-0.0438392857142857	-1.48038908904165
FBgn0011692	3L	4228090.5	0.264583333333333	0.188543854787126
FBgn0011693	3L	16319097	-0.085	0.341926906366674
FBgn0011694	2R	20681610	-0.4875	0.908377750642277
FBgn0011695	2R	19534699	-0.03625	-0.152467321760308
FBgn0011701	3R	14063735.5	-0.26	-0.29987365897895
FBgn0011703	2L	10326478	0.2705	0.188860416217497
FBgn0011704	2R	7500203.5	1.30125	0.193514611071248
FBgn0011705	2L	8987585.5	1.48708333333333	0.436272072939842
FBgn0011706	3L	18363160.5	-0.596666666666667	1.13292314355832
FBgn0011708	2L	16304309	1.22333333333333	0.431815396430226
FBgn0011710	X	21170646.5	0.82	-0.794630894227061
FBgn0011712	3L	20249103.5	0.4865	-0.155263355808232
FBgn0011715	3R	1297680.5	-0.245	-0.34855831706187
FBgn0011722	2L	6419139.5	0.722407407407407	0.645798130208653
FBgn0011723	3L	11907590.5	-0.254642857142857	-0.396105982728735
FBgn0011725	3R	20035548.5	-0.347661290322581	-0.306842415059999
FBgn0011726	2R	19553309.5	0.377857142857143	-0.762144879684085
FBgn0011737	2L	6912791	0.337	-0.307712911169522
FBgn0011739	3R	26623834.5	0.810545454545454	0.396242988884483
FBgn0011740	3R	5240589	0.5146875	0.347203490102084
FBgn0011741	X	15570383	1.27	0.339027715894871
FBgn0011742	X	16385339.5	1.199375	0.442809428889229
FBgn0011743	2R	12289852	0.875	0.418595291468312
FBgn0011744	3L	8088602.5	1.329375	0.352442187845193
FBgn0011745	3R	8518695.5	0.134375	-0.116639085105084
FBgn0011746	2R	4585097.5	-0.294285714285714	0.560863348421347
FBgn0011747	4	143286	0.02475	-0.312419149349292
FBgn0011754	X	11537573	0.672321428571429	0.354859341024018
FBgn0011758	X	17234341	0.135263157894737	-0.186732337069387
FBgn0011760	X	4538852.5	-0.0626388888888889	-0.629285223787282
FBgn0011761	X	5158073	-0.123333333333333	-0.335845268478594
FBgn0011762	3L	8316317.5	0.271428571428571	-0.508431679379696
FBgn0011763	2R	8741154.5	0.855263157894737	-0.00234678350212901
FBgn0011764	X	16170240	-0.0234375	-0.329042700945806
FBgn0011766	3R	17466197	0.559573643410853	0.680910205452938
FBgn0011768	3R	6697234	0.26	-0.0100883687697063
FBgn0011769	3L	9344551	-0.261666666666667	-0.0816598572424042
FBgn0011770	X	10174416	0.898333333333333	-0.49131746812542
FBgn0011771	3L	22220241.5	0.311538461538462	-0.371173743137181
FBgn0011774	3R	7237078.5	0.675625	0.341964961680026
FBgn0011785	3R	20149695	0.4484375	-0.803128912954499
FBgn0011787	3L	8931163.5	1.125	-0.274951234237828
FBgn0011802	3L	10435353.5	0.280454545454545	0.421374851618679
FBgn0011812	2R	3944906	0.2125	0.644362842608303
FBgn0011818	2L	2495884.5	-0.617368421052632	-0.951368379961119
FBgn0011822	X	293580	0.58375	1.49358926607962
FBgn0011823	2L	10058460	0.821363636363636	0.329491544485758
FBgn0011824	2R	16604175.5	-0.04	-0.445195178963988
FBgn0011826	X	16392251.5	0.350909090909091	0.508587689266359
FBgn0011828	3L	2599393	-0.0796774193548386	-1.20498284467498
FBgn0011829	2L	21178249	-0.318090909090909	-0.253407937196106
FBgn0011832	2L	2250964.5	0.241666666666667	-0.0784718121872734
FBgn0011834	X	20773738	-0.2	-0.785985965593893
FBgn0011836	3L	9860418.5	-0.119642857142857	-0.68185707944738
FBgn0011837	X	12503464	1.03265151515152	0.763105827713918
FBgn0011850	2R	15240981	-0.035	-0.967642272738163
FBgn0011890	2R	1678865	0.505	0.492739912013367
FBgn0011894	2R	2460083	-0.63	0.0954688962106242
FBgn0011919	3R	2321754	-0.625	-1.40742247523643
FBgn0011927	3L	14639277	-0.515	-0.309023126247735
FBgn0011944	3R	13443925	0.155	-0.425661210879365
FBgn0011953	X	13937642	-0.02	0.17225108415533
FBgn0011955	2R	1686047	1.44	0.526300337589305
FBgn0011962	3R	3966025	0.13	0.515919636380197
FBgn0011971	3R	9870326	-1.72	-0.518666325950223
FBgn0012027	3R	4468527	-0.94	-0.721561924394414
FBgn0012034	3L	21209550	0.696451612903226	0.911654306682834
FBgn0012036	2L	9389585.5	0.218928571428571	-0.274158190690218
FBgn0012037	2L	13907426	0.927391304347826	0.702266537831579
FBgn0012042	2R	10262762.5	0.0333333333333333	-0.954407936754147
FBgn0012049	3L	3135357	0.801842105263158	-0.494871444411244
FBgn0012051	2R	14942757.5	-0.150263157894737	-0.469268110344946
FBgn0012058	3L	7221606.5	0.675416666666667	-0.312908423388567
FBgn0012066	3L	15951291	0.41125	-0.124059684281847
FBgn0012344	3R	5469938	-0.0330487804878049	-0.495996463672115
FBgn0013263	3L	14719793.5	0.719404761904762	-0.0648390457483645
FBgn0013269	3R	11158089	0.630833333333333	0.125041105062228
FBgn0013272	2R	17831140.5	0.849102564102564	1.03322662044827
FBgn0013275	3R	7780989.5	0.561666666666667	-0.160991675161074
FBgn0013276	3R	7786379	0.9425	-0.38538748579978
FBgn0013300	2L	14876283.5	-0.314375	-0.432412846318467
FBgn0013301	2L	14878835	-0.209	-0.612346628664796
FBgn0013303	3L	19928557	-0.231315789473684	-0.781256198869424
FBgn0013305	2R	8394360	0.557777777777778	-0.313233874343713
FBgn0013307	2R	3517551.5	0.782142857142857	1.22907822483227
FBgn0013308	2R	3520113	0.555	0.704877281851643
FBgn0013323	2L	576045.5	-0.371666666666667	-0.282159510374259
FBgn0013325	2R	14957916.5	0.04875	-0.068659874232277
FBgn0013342	3L	1618253	-0.297631578947368	-0.767094703454688
FBgn0013343	3R	19930378.5	-0.185	NA
FBgn0013347	3R	19716507	1.015	0.301695399921507
FBgn0013348	2R	575604.5	-0.163636363636364	-1.08875889690713
FBgn0013349	2L	11011834	1.075	0.116421325170215
FBgn0013432	X	2005121	1.15375	0.844400887882435
FBgn0013433	2L	16061894.5	-0.229951923076923	-0.204166993398533
FBgn0013435	2R	5579753	0.948	0.184254338608903
FBgn0013467	2R	10687700.5	-0.676150442477876	-1.75794205522597
FBgn0013469	3L	10969222	0.501666666666667	0.226602071237187
FBgn0013531	2L	8072280.5	0.3875	0.0788917924326032
FBgn0013548	2R	19211595.5	0.208	-0.623050180567222
FBgn0013563	3L	14039425	0.0925	0.0369105967972541
FBgn0013591	3L	19829996	0.593277777777778	-0.087265976920676
FBgn0013717	3L	18585748.5	0.102727272727273	0.0574807548711997
FBgn0013720	X	1328301.5	1.175	0.310180613144718
FBgn0013725	2R	9944762.5	0.771764705882353	0.366952188000494
FBgn0013726	2R	3750493.5	0.7015	0.168927593007702
FBgn0013732	2R	2170852.5	0.748636363636364	-0.314485644767219
FBgn0013733	2R	9419024.5	0.373326693227091	-0.116260177206533
FBgn0013743	3R	448834.5	-0.218188405797101	0.449951872748246
FBgn0013746	2L	8996155	0.16	0.486880194968494
FBgn0013749	4	1144980	0.64875	-0.695454008834636
FBgn0013750	2R	10838595	0.758125	0.085465142973805
FBgn0013751	3L	3837485	0.120096153846154	1.11194577351745
FBgn0013753	3L	1623799	0.65125	-0.76989895688533
FBgn0013755	3L	1631753.5	1.36833333333333	0.528924604927571
FBgn0013756	2R	7372719.5	-0.13462962962963	-0.304858946252947
FBgn0013759	3R	17629697.5	-0.428559322033899	-0.559510380723342
FBgn0013762	2R	11085351.5	-0.126428571428571	0.308381051389494
FBgn0013764	2R	19540413	0.396875	-0.477412281322796
FBgn0013765	2R	8960759	0.215540540540541	0.110159548153916
FBgn0013767	3R	10141097	0.555	0.000552781509688377
FBgn0013770	2R	9480197.5	0.324782608695652	-0.254331301519437
FBgn0013771	2R	10395224	0.204	0.175363754724213
FBgn0013772	2R	10403011.5	-0.135	0.398099070040495
FBgn0013773	2R	10387393.5	0.796666666666667	0.175421153552357
FBgn0013799	3L	19757689	0.308461538461538	-0.660970492780474
FBgn0013809	X	17905580.5	0.0365217391304348	-0.611849491245838
FBgn0013810	2L	17509388.5	-0.009125	0.14476066217033
FBgn0013811	3L	1748912	-0.308571428571429	0.0713574080649013
FBgn0013812	3R	16859450	0.0234745762711865	0.911078032725029
FBgn0013813	3R	24328975	-0.548287037037037	-0.729667740247042
FBgn0013948	3R	17819604	0.186398305084746	-1.05648090260384
FBgn0013949	3R	20691782.5	1.08375	1.00958128812344
FBgn0013951	X	19525883	0.427	0.263177261381519
FBgn0013953	3R	20674536.5	0.121818181818182	-0.261165708795984
FBgn0013954	2R	14805376.5	1.63166666666667	1.14615126447411
FBgn0013955	2R	8663775.5	0.246818181818182	0.473312621373467
FBgn0013969	2R	13964011	0.383333333333333	0.0295548529193144
FBgn0013972	3R	25509937	0.313636363636364	0.0145778281696201
FBgn0013973	3R	26978760.5	-0.259380165289256	-1.57743384693703
FBgn0013974	3L	19706105	0.46784	0.0975375102315353
FBgn0013981	3R	10451892.5	-0.07	0.312878936391932
FBgn0013983	2R	13926657.5	0.868076923076923	0.460598452176601
FBgn0013984	3R	17402139.5	-0.0127777777777778	-0.594794632106231
FBgn0013987	X	5607298.5	0.5975	-0.0559823561413827
FBgn0013988	2R	11481228	0.125688073394495	-0.175043825691686
FBgn0013995	3R	16822097	-0.394625	-0.827166601454357
FBgn0013997	3L	12125874	0.438	0.0463693629452139
FBgn0013998	3R	9661998	0.324166666666667	-0.103683461908281
FBgn0014000	2L	19963232	1.66333333333333	1.86203377780905
FBgn0014001	3R	2181351.5	0.781166666666666	0.811921976081914
FBgn0014002	3L	15105288.5	0.606388888888889	0.696510318876113
FBgn0014006	3R	15708626.5	0.327857142857143	-0.360807833442587
FBgn0014007	3L	12712207	0.314761904761905	0.309093007743418
FBgn0014009	2R	2210148.5	0.91909090909091	-0.021535274362823
FBgn0014010	2L	2362537.5	0.529166666666667	-0.236950396087263
FBgn0014011	3L	7408497	0.1325	-0.0427462764944331
FBgn0014019	2L	12009038	1.203	2.04306734409191
FBgn0014020	2R	11619965.5	1.01133333333333	0.533438952880051
FBgn0014022	3R	5339755.5	0.344	0.62335862487604
FBgn0014023	3R	5341227	0.4	0.798283499734902
FBgn0014024	X	5166175	0.133846153846154	-0.627666922546923
FBgn0014026	X	6377388.5	0.95375	0.409424442807763
FBgn0014027	3L	13003962	0.281951219512195	0.250862443418481
FBgn0014028	2R	2320244	0.235	0.184671412241761
FBgn0014029	3R	16412905	-0.470625	-0.0879305761891116
FBgn0014031	X	6374995	2.19166666666667	0.819261824995552
FBgn0014032	X	8309401.5	0.551666666666667	0.129078755511397
FBgn0014033	2L	4122938.5	0.74	1.2228592139415
FBgn0014073	3L	4498371	-0.488111111111111	-1.30179784536322
FBgn0014075	3L	18840740	0.317105263157895	-0.00344010226097034
FBgn0014076	2L	11171457	0.12	0.119633539620928
FBgn0014092	2L	16323626	1.54833333333333	0.351799027464558
FBgn0014127	2L	20055507.5	0.348	-0.243829181519113
FBgn0014133	X	11524691.5	0.6841	0.74416168143001
FBgn0014135	3R	15641135	0.567080291970803	1.05468125047773
FBgn0014141	3R	12931084.5	0.427944444444444	0.56989560048708
FBgn0014143	3L	21409064	0.653888888888889	0.607307022886911
FBgn0014163	3L	16372808	0.375185185185185	-0.0588364869253284
FBgn0014179	2L	9580695.5	0.165	1.24019565306531
FBgn0014189	2L	5540913	0.1535	-0.329906307214332
FBgn0014269	2R	14485132.5	0.516666666666667	-0.436748592145123
FBgn0014340	X	5720545	0.677272727272727	-0.339950256946598
FBgn0014342	3R	1375076	0.15875	-0.00869924508925735
FBgn0014343	3L	12675918.5	0.673490566037736	0.897562429545725
FBgn0014362	3L	21837000.5	-0.694177631578948	-0.533312788296348
FBgn0014366	3R	1416191	0.4875	0.511794187291088
FBgn0014368	3L	11105088	-0.095	0.581599552728073
FBgn0014374	3R	9190234.5	0.421470588235294	-0.0285299326457445
FBgn0014380	3R	5325513	0.936388888888889	0.392447675302607
FBgn0014388	3L	3396642	0.605	0.792555261931829
FBgn0014391	X	15682289	0.853333333333333	-0.879904912210402
FBgn0014395	X	21654031.5	0.368	0.95659704527581
FBgn0014396	2L	3500439.5	0.0482558139534883	-0.563488089407974
FBgn0014411	X	1731362	0.571666666666667	0.0649024921931615
FBgn0014427	3R	25026775.5	0.37625	-0.0237391779423751
FBgn0014454	2L	7741080	0.125	-0.179016924537706
FBgn0014455	X	15285376	0.413125	0.450515676737569
FBgn0014462	2R	11761416	-0.579090909090909	-0.722210964877777
FBgn0014464	X	8317201.5	1.79875	0.169356974404164
FBgn0014465	X	8319886	1.30083333333333	-0.373941343379215
FBgn0014466	X	8322886	2.06625	0.15922379912899
FBgn0014467	X	18208138	0.379230769230769	-0.00795425977813396
FBgn0014469	2R	3957810	0.495	0.299513191623319
FBgn0014848	3L	15624473	-0.64	1.11169532504617
FBgn0014849	3L	15625226	0.1925	1.51710736362776
FBgn0014850	3L	15626089.5	-0.35	1.09112509845756
FBgn0014851	3L	15626708.5	-0.2825	1.07617983638873
FBgn0014857	2L	5055644	0.36	0.246174772618648
FBgn0014858	3R	13393225	0.105	-0.136853345908918
FBgn0014859	2L	20686703.5	-0.291813725490196	-0.404345569026735
FBgn0014861	3R	4092175.5	0.8825	0.415880966008489
FBgn0014865	2R	10923983	0.71	-1.94556576315704
FBgn0014868	X	9003005	1.24916666666667	-0.0821998666577855
FBgn0014869	3R	24975044.5	0.463571428571429	-0.226069748289291
FBgn0014870	2R	12380325.5	0.2584375	-0.132305812278023
FBgn0014877	2R	9070845.5	0.103	0.744850294982193
FBgn0014879	3R	11090145.5	0.891	0.449971208606245
FBgn0014906	2L	3166389.5	0.0761111111111111	-0.36753485244099
FBgn0014930	3R	3738341.5	1.158	-0.459761882339928
FBgn0014931	3R	3740892	0.896875	0.477569130716197
FBgn0014949	3R	18412994.5	-0.035	-0.0604580921484085
FBgn0014963	3R	2252277	-0.112892561983471	-0.00494878188216473
FBgn0015000	2L	4947028	0.0388888888888889	-0.437026025715741
FBgn0015001	2R	6873067.5	0.738333333333333	0.111572577466076
FBgn0015008	3R	12802398.5	0.391666666666667	0.255129125029699
FBgn0015010	X	14619704.5	-0.5175	-0.582998415210677
FBgn0015011	3R	12806135	0.875	1.00941134518719
FBgn0015014	3R	4844126	0.447272727272727	-0.739281830809257
FBgn0015019	3R	12474506.5	0.766875	-0.148785762036115
FBgn0015024	X	12489512.5	0.961363636363636	-0.145385846579849
FBgn0015025	3L	15783146.5	0.72	0.343113113193439
FBgn0015031	2L	5327589.5	-0.515	-0.160335477311028
FBgn0015032	3R	26722975	-0.501590909090909	0.483794523888442
FBgn0015033	3L	7468942.5	0.42	-0.0737536150917522
FBgn0015034	2R	3960513.5	0.25	0.535547164541881
FBgn0015035	2L	9748987	-0.296666666666667	-0.0421278244262354
FBgn0015036	X	2036146.5	0.202142857142857	-0.962519179511544
FBgn0015037	2R	4752949.5	-0.197142857142857	0.681312147309818
FBgn0015038	2R	2640659	-0.435	-0.0240087679534238
FBgn0015039	2R	2643067.5	-0.439285714285714	-0.112124938720485
FBgn0015075	3L	22198657.5	1.09555555555556	0.817639112320171
FBgn0015129	3R	25470955.5	-0.166208791208791	-1.48938657425649
FBgn0015218	3L	9375025.5	0.1105	-0.515253495494256
FBgn0015221	3R	26214944	0.532777777777778	0.0200397841983753
FBgn0015222	3R	26212560	0.126666666666667	0.82434536838562
FBgn0015229	3R	17679196	1.0465625	0.44751572817786
FBgn0015230	3R	12614904.5	-0.0416666666666667	1.96877384757129
FBgn0015234	3L	19730251	0.646176470588235	0.360776396166149
FBgn0015239	3L	21429598	0.509583333333333	-0.188764892729971
FBgn0015240	3R	20853033	0.803461538461538	-0.36316745834399
FBgn0015245	X	10955607	0.571153846153846	-0.839751636574773
FBgn0015247	2R	11448371.5	-0.098888888888889	-0.842430785103047
FBgn0015268	2R	19413947	0.973571428571429	-0.0582385251758601
FBgn0015269	3R	21814828.5	-0.253048780487805	0.267107881618862
FBgn0015270	3R	9791733.5	0.25	0.491942101766831
FBgn0015271	2L	13830728	0.624782608695652	-0.326399364055795
FBgn0015276	3R	1379287.5	0.793	-0.117352692764809
FBgn0015277	2R	19069860	0.116818181818182	-0.100819367305084
FBgn0015278	3L	11756242.5	0.0311764705882353	-0.681513091334196
FBgn0015279	3R	16457576	0.47275	-0.441045812159205
FBgn0015282	3R	19756408.5	-0.101666666666667	0.19496923510512
FBgn0015283	3L	21471616.5	0.680833333333333	0.0278309265606062
FBgn0015286	X	3558042.5	-0.0773469387755102	0.0925917125447744
FBgn0015287	3L	4118912	1.7525	0.185787682672656
FBgn0015288	X	620730.5	0.763888888888889	0.52694349273123
FBgn0015295	2R	11716118	0.47875	-0.51470615822048
FBgn0015296	3L	9401869	1.188	0.425336810455271
FBgn0015298	3L	7321646	0.365	-0.537347035307117
FBgn0015299	2L	8211631	0.785	0.526183424361745
FBgn0015300	2R	20007340	-0.228333333333333	-0.0760340491577609
FBgn0015316	2L	8999142	0.181666666666667	-0.17869327886308
FBgn0015320	2L	10766888	0.945625	-0.324484761213399
FBgn0015321	3L	9673343.5	0.248571428571429	-0.281564285965656
FBgn0015323	3R	14538049	-0.322023809523809	-0.216168857149722
FBgn0015324	3R	1418889.5	1.1145	0.108326193604502
FBgn0015331	3R	59744.5	1.50071428571429	-0.216266130858705
FBgn0015336	X	16496479.5	-0.160833333333333	0.026475377408173
FBgn0015338	2L	16302344.5	0.811	0.829909629721866
FBgn0015350	3R	12708188	0.885	0.986278402369807
FBgn0015351	3R	12476296	1.155	-0.230250687359809
FBgn0015359	3L	2241779	1.14625	-0.984805744591276
FBgn0015360	3L	2244350	0.757307692307692	-1.05018757750792
FBgn0015371	2R	10644815	0.172573529411765	0.236354592918308
FBgn0015372	2R	19029359.5	-0.096923076923077	-0.971398622297621
FBgn0015374	X	16428544	0.967	-0.36834381544377
FBgn0015376	2L	3709525.5	0.0423333333333333	-0.341789396126882
FBgn0015380	2L	19195546.5	-0.01575	0.278306230704783
FBgn0015381	2L	5932381	0.000750000000000008	-0.337650010991018
FBgn0015390	X	1297382	0.213979591836735	-0.831324678697072
FBgn0015391	2L	16731943	-0.105882352941176	-0.191592974715476
FBgn0015393	2L	9700089	1.655	-0.3866556483197
FBgn0015396	3R	6181702	0.522105263157895	0.64372238291233
FBgn0015399	2L	12820859	-0.391923076923077	-0.548331050475716
FBgn0015400	2L	11623984.5	-0.331428571428571	-0.98317456664374
FBgn0015477	2R	4684261	0.19258064516129	-0.240988574684071
FBgn0015509	2R	3430710	0.541071428571428	-0.363679097358685
FBgn0015513	3R	19617489.5	0.636	0.465933201299628
FBgn0015519	X	8151612	0.107414965986395	-1.06208471401794
FBgn0015520	3R	12467281	0.818125	0.308952035926039
FBgn0015521	2L	2856630.5	-0.598333333333333	-0.358270381914063
FBgn0015522	2R	13362508.5	0.273333333333333	-0.0335845319874363
FBgn0015524	2R	16398652.5	0.0276744186046512	-0.340862678856963
FBgn0015527	X	21158925.5	0.480454545454545	0.263163585373106
FBgn0015541	3R	22756235.5	0.0509278350515464	-0.0613178611118133
FBgn0015542	3R	25915679	0.378675	-0.256689333855453
FBgn0015544	2R	19668043.5	0.321428571428571	-0.0776300138415237
FBgn0015546	2L	14363876	-0.252083333333333	-0.548615285346723
FBgn0015550	3L	17326047	0.462142857142857	0.668471499517714
FBgn0015558	X	21145886	0.3522	-0.183554097448922
FBgn0015561	2R	4709318	-0.16875	0.947227048451184
FBgn0015562	2R	12471200	0.339166666666667	-1.05696895025083
FBgn0015565	X	3711019.5	0.468333333333333	1.21759810576697
FBgn0015567	2L	411342	0.152173913043478	-0.403063395423248
FBgn0015568	3R	3373097.5	0.5675	1.14345061207915
FBgn0015569	3R	3313691	0.343125	0.482911147728318
FBgn0015570	3R	3369803	0.31	0.570358390403843
FBgn0015571	3R	3366027.5	0.957777777777778	0.475322693845722
FBgn0015572	3R	3363504.5	1.16416666666667	0.435181241955462
FBgn0015573	3R	3360957	0.520714285714286	0.650695912772464
FBgn0015574	3R	3352378	0.507142857142857	0.326051097736233
FBgn0015575	3R	3347281.5	0.0953571428571428	-0.221804611394393
FBgn0015576	3R	3338132.5	0.521	0.086822542495707
FBgn0015577	3R	3321932	0.650714285714286	1.36769231890835
FBgn0015582	2R	6807968.5	0.172857142857143	0.11997619231148
FBgn0015583	2L	8392844	-0.651666666666667	-0.107160630116465
FBgn0015584	2R	12264808	-0.655	-1.04185825891604
FBgn0015586	3L	19016720.5	0.3375	1.6557669575683
FBgn0015589	3R	24664249.5	0.392560975609756	-0.0196445790235103
FBgn0015591	3R	20588449.5	-0.392333333333333	-1.46534910611274
FBgn0015602	2R	10286445.5	0.654285714285714	0.6372190781335
FBgn0015608	2L	11165282.5	-0.223235294117647	-0.0110682973437636
FBgn0015609	2L	17690755.5	-0.0479520295202952	-0.563583131134676
FBgn0015610	3R	11052338	0.987142857142857	0.189876479946295
FBgn0015614	2R	3298698	0.265	0.50406953592412
FBgn0015615	X	16425241	0.138666666666667	0.0728015878170516
FBgn0015617	X	5153697.5	0.16375	0.256578675549277
FBgn0015618	3L	9811800.5	-0.133	0.102512560152265
FBgn0015621	2L	820689	0.125	-0.277990046834118
FBgn0015622	3R	25143198.5	0.469285714285714	0.22568849277112
FBgn0015623	2L	6342649	0.9172	-0.157721870025338
FBgn0015624	X	9521240	0.548690476190476	-0.440192265215874
FBgn0015625	3R	20695395	0.81875	0.448942883695727
FBgn0015657	3L	5725073	1.00142857142857	0.0636898964381101
FBgn0015663	2L	3620276.5	0.470833333333333	1.22610010800178
FBgn0015664	2L	9965741	0.79	0.674301040808391
FBgn0015714	2R	10389654.5	0.072	-0.0954328600426674
FBgn0015721	2R	16620350	0.0530714285714286	-1.14301466850511
FBgn0015737	3R	23115943.5	-0.315555555555556	-0.595443981290591
FBgn0015745	2L	19004744.5	0.163333333333333	-0.433401365815192
FBgn0015754	2R	11696744.5	-0.0454761904761905	0.0621183103356786
FBgn0015756	2L	11003575	1.18625	0.49355757547192
FBgn0015763	X	12926481.5	0.891666666666667	0.282351236785302
FBgn0015765	3R	19977037.5	1.17428571428571	1.5495161263378
FBgn0015766	3L	5545954.5	-0.323235294117647	-1.14770304149319
FBgn0015770	3R	3193380.5	-0.384166666666667	-0.391034186541296
FBgn0015772	2L	18959289	0.106527777777778	-0.470511898701565
FBgn0015773	X	14462487	0.234571428571429	0.0898738753121484
FBgn0015774	X	14552644	0.0611442786069652	-0.142381042993758
FBgn0015776	2L	6782759.5	0.0683333333333333	-0.6927110973225
FBgn0015777	2L	6794298	0.18448275862069	0.634210725535429
FBgn0015778	3R	9475696	0.9545	-0.179302225470346
FBgn0015781	3R	14855294.5	0.8025	-0.891347256985987
FBgn0015789	X	20063651.5	1.59090909090909	-0.233474300329841
FBgn0015790	3R	16939543	0.583	-0.43320773166333
FBgn0015791	2L	14356776	0.695581395348837	0.422202857138882
FBgn0015793	3L	8271747.5	1.177	-0.27227665224083
FBgn0015794	X	5516556.5	1.165	-0.334786159294625
FBgn0015795	3R	19819981.5	0.540625	-0.869295888190441
FBgn0015796	3L	19803000.5	0.2375	-0.375871115264224
FBgn0015797	2L	12108194.5	0.661666666666667	-0.378120912952536
FBgn0015799	X	656305.5	0.55	0.281123605991228
FBgn0015801	2R	20298212.5	0.418055555555556	-0.515817252423563
FBgn0015803	2L	20345448.5	0.316145833333333	0.190805954501875
FBgn0015805	3L	4608903	0.219444444444444	0.247933504581277
FBgn0015808	2L	18828497.5	0.765625	0.043399310433402
FBgn0015816	2L	2491402	0.2125	-0.279409196618499
FBgn0015818	X	6101851.5	0.26	-0.64629366744822
FBgn0015828	3L	11656811.5	0.393333333333333	-0.00734641974759945
FBgn0015829	3L	4271289	-0.19125	-1.16638574911707
FBgn0015831	3R	3355229	0.25	0.0494100018294735
FBgn0015838	2R	4616918	1.37916666666667	0.150622915055804
FBgn0015844	2R	16680378	1.21818181818182	-0.500896167994466
FBgn0015872	2R	6936644	-0.367717391304348	-0.0351597153681726
FBgn0015903	2R	19089792	0.60004424778761	0.495191133707922
FBgn0015904	3L	12562350	-0.0277551020408163	0.471847541785303
FBgn0015905	2L	1079441	0.618333333333333	-0.139645503748804
FBgn0015919	3L	12589958.5	-0.393815789473684	0.145115365069165
FBgn0015924	2L	450795	0.9921875	0.59881603859475
FBgn0015925	2R	11780608	-0.308125	-0.822866061457355
FBgn0015926	X	15163745.5	0.283888888888889	-0.44299650586934
FBgn0015929	2R	3010115.5	0.4135	0.140044699300701
FBgn0015930	2R	2997660.5	0.0963461538461539	0.431657075930577
FBgn0015933	2R	3016270.5	0.38	-0.067660706253886
FBgn0015946	3L	18268808	0.131	0.971333278669885
FBgn0015949	2R	15181731	-0.07975	-0.61530237760995
FBgn0015954	2L	13594226	-0.132801047120419	NA
FBgn0016013	3L	4056481.5	-0.226666666666667	-0.786316632374185
FBgn0016031	3L	5323656	0.601829268292683	0.333697437619011
FBgn0016032	2R	2562666.5	0.557142857142857	-0.301149560599357
FBgn0016034	3L	22659144.5	1.12857142857143	1.84760842131519
FBgn0016036	3L	7218895	0.62	0.694280955874252
FBgn0016038	X	479138	0.605	0.367853350060683
FBgn0016041	X	7583561	-0.179444444444444	-0.334793441926083
FBgn0016047	2R	6830458	0.151111111111111	0.464810654741616
FBgn0016053	2R	17839090	0.613125	0.690825804750148
FBgn0016054	2L	20632077	0.975	0.422224785118455
FBgn0016059	2R	13192999	0.151	-0.255698721120992
FBgn0016061	3R	23223178	0.19948905109489	-0.674109514419033
FBgn0016070	3L	8968068.5	0.2462	-0.180883695380416
FBgn0016075	2L	5019627.5	1.55441176470588	0.587128538122166
FBgn0016076	2L	5305395	0.553157894736842	-0.481549543732717
FBgn0016078	2R	4918849.5	0.443452380952381	0.914682094456541
FBgn0016080	X	16987143	0.088888888888889	-0.780884264720507
FBgn0016119	3R	19181459	0.706666666666667	-0.105024652216887
FBgn0016120	3R	14921288.5	1.07125	-0.0530500006733146
FBgn0016122	2L	8523487.5	0.787	0.702208838005319
FBgn0016123	3R	26876575	0.517916666666667	-0.558156399354417
FBgn0016126	4	469995	0.3398	-0.304323595498317
FBgn0016131	2R	12097412.5	1.306	-0.0242308740246513
FBgn0016132	2L	2983696	0.308076923076923	-0.828173131864197
FBgn0016641	2R	17129480	0.369705882352941	0.0239348075214743
FBgn0016650	3R	13555087.5	-0.635769230769231	-0.683083294177304
FBgn0016660	2L	5410082.5	0.144189189189189	0.75862843350041
FBgn0016672	3R	9785277	-0.23	0.139960961558214
FBgn0016675	2L	19413788.5	-0.24	0.725127807163274
FBgn0016684	2R	10359200.5	0.3485	-0.0841387729399027
FBgn0016685	3R	25833329.5	0.896842105263158	0.881453502006107
FBgn0016687	2R	20067644	1.10857142857143	0.410698534097515
FBgn0016691	3R	11091780	0.0725	-0.29085194074896
FBgn0016693	3R	8526479	1.11045454545455	0.386345356363782
FBgn0016694	3L	7814856	0.478545454545454	-0.0510064670982223
FBgn0016696	3L	20708109	0.663333333333333	-0.138344635513433
FBgn0016697	2R	12928248.5	-0.221666666666667	0.447672353174481
FBgn0016698	2L	3377733	0.707	-0.705653179624585
FBgn0016700	3R	17093292	0.626	-0.120166771303215
FBgn0016701	2R	13088760.5	0.792857142857143	-0.0517712399766361
FBgn0016715	3L	589383	0.3725	0.666422057281818
FBgn0016718	X	9045020.5	0.3155	-0.433058573833705
FBgn0016724	4	1090836.5	0.786216216216216	-0.967399301328205
FBgn0016726	2R	16801690.5	0.9975	0.443422650043644
FBgn0016754	3R	19734199.5	0.192362637362637	-1.00873113560054
FBgn0016756	3L	5731349	0.269259259259259	-0.326715590986341
FBgn0016792	3R	5538625.5	0.841818181818182	-0.511096287401695
FBgn0016794	3L	2576137	0.731904761904762	-0.432106068189616
FBgn0016797	3L	19121991	0.54747191011236	0.606361333969767
FBgn0016917	3R	16369709	0.672321428571429	0.0605510035096524
FBgn0016919	2L	21571376.5	-0.065	0.370548418635361
FBgn0016920	2L	5355650	-0.425634920634921	-0.379638080879172
FBgn0016926	2L	1121893	0.702340425531915	-0.203047732018015
FBgn0016930	2L	14209326	0.151039453717754	-0.386790521119945
FBgn0016940	3L	12708020	-0.125	0.453083511993764
FBgn0016970	2R	4911225	0.19	0.378072516488668
FBgn0016974	X	6207606	0.49875	0.385756784300905
FBgn0016977	2L	181225.5	-0.0436896551724138	-0.230998581251316
FBgn0016978	2L	6970829	-0.542857142857143	-0.413819703967907
FBgn0016983	3L	7357656.5	0.319615384615385	0.0905020683586405
FBgn0017397	3R	17886497.5	-0.0176016260162601	-0.124595516982486
FBgn0017414	2R	6409570.5	1.077	-0.0997192380233939
FBgn0017418	X	17968905.5	0.171944444444444	-0.622027678690521
FBgn0017429	3L	8577315	0.693333333333333	-0.529648399995854
FBgn0017430	3L	8574165.5	0.552	-0.904756530395882
FBgn0017448	3R	27582631	0.173181818181818	0.73033476914868
FBgn0017453	3L	16074753.5	0.0755263157894737	-0.489552230333844
FBgn0017456	3R	3344875.5	1.4275	0.445070333139336
FBgn0017457	2L	294033.5	-0.077	0.114934880438251
FBgn0017539	2R	14908700	0.412857142857143	-0.0564843153068469
FBgn0017545	4	87193	1.165	-0.320612449428746
FBgn0017549	2R	11623579	0.650555555555556	0.0441387957301674
FBgn0017550	3R	1435849.5	0.723421052631579	-0.122749905250463
FBgn0017551	2L	6853092	-0.0483333333333333	-0.0166425418822158
FBgn0017556	2R	20009157	-0.609	-0.268807780776593
FBgn0017557	3R	16574277.5	-0.135	0.173334585093235
FBgn0017558	2R	4941644	1.16869565217391	0.165306447337254
FBgn0017561	X	10729703	0.84546511627907	0.361067544028294
FBgn0017565	2R	8276313	0.65625	0.300016638376253
FBgn0017566	X	8095497	-0.1795	-1.11284263817926
FBgn0017567	3R	11662380.5	0.14625	-0.606633908818764
FBgn0017572	3L	16579496	0.778125	-0.0435136472442375
FBgn0017577	3R	6615632	-0.0505555555555556	-0.109906565929229
FBgn0017578	3L	19228658	0.403	0.0314774825298497
FBgn0017581	3R	7584484	0.301447368421053	-0.195814150258476
FBgn0017590	3R	18756191.5	-0.334609756097561	-1.35619681204612
FBgn0017645	3L	7680457.5	-0.20468085106383	-0.235491548789258
FBgn0019624	3R	7645562.5	0.551666666666667	0.571498100270499
FBgn0019637	3R	1440345	0.638333333333333	0.0753071468724802
FBgn0019643	2R	19656358.5	0.0893055555555556	-0.122419027379213
FBgn0019644	3L	9704692.5	-0.01125	-0.130651259175811
FBgn0019650	4	1018251.5	0.362352941176471	0.834346557412226
FBgn0019652	3L	5681840	-0.0334362934362934	-0.945978511284427
FBgn0019660	X	11424974.5	1.62	0.036425506753789
FBgn0019661	X	3706051	-0.349615384615385	0.209420233158169
FBgn0019662	3L	7324941.5	0.0335294117647059	-0.851575535563776
FBgn0019664	4	109526	0.233738317757009	-0.0998305497896864
FBgn0019686	2L	20058787	0.7315	0.228700008818686
FBgn0019809	2L	9610686.5	0.685357142857143	0.93502864950245
FBgn0019828	3R	2885602.5	-0.005	0.747213069586079
FBgn0019830	2L	2769347	1.045	0.115041226698005
FBgn0019886	2R	20020105.5	-0.0730555555555556	-0.599886350006443
FBgn0019890	2L	13902026	0.5995	-0.243431165155257
FBgn0019925	3R	11170688	1.111875	-0.255692876198077
FBgn0019928	2R	8950564	0.148333333333333	-0.0949859462572303
FBgn0019929	X	9711357.5	-0.065	-0.578144503785359
FBgn0019932	2L	10340434	1.68	0.498971302842529
FBgn0019936	3R	16648403	1.76	0.321975795634455
FBgn0019938	2R	10113351	0.513157894736842	-0.0925809962413431
FBgn0019940	3R	11309734.5	-0.189	-0.11228602874152
FBgn0019947	3L	20367767.5	0.49	-0.33301217078479
FBgn0019948	2R	19494366.5	0.800909090909091	0.424603693179181
FBgn0019949	2R	18144491	-0.00833333333333333	0.277749441598146
FBgn0019952	3R	20103180.5	1.79375	0.741764162171296
FBgn0019957	3R	17854240	0.162	-0.0678640438935689
FBgn0019960	3R	17847209.5	0.437142857142857	-0.230205306203358
FBgn0019968	2R	11038844	-0.198679245283019	-1.02765061541452
FBgn0019972	3R	25626356	1.11071428571429	-0.603800248315038
FBgn0019982	2L	4456078.5	0.233333333333333	-0.717800355615204
FBgn0019985	4	962141.5	-0.1865	0.461106676106711
FBgn0019990	3R	27224441.5	-0.281666666666667	-0.825726184963184
FBgn0020018	3R	20486595.5	0.64	-0.433366446553735
FBgn0020129	2R	19666122.5	0.258333333333333	0.111560540779236
FBgn0020224	3L	8401972	0.53375	-0.104561661677928
FBgn0020235	3R	25574146	0.00900000000000002	-0.295553147616675
FBgn0020236	2R	11511508	1.11482142857143	0.045068705360278
FBgn0020238	3R	14071390.5	-0.0894444444444445	-0.171928033791445
FBgn0020240	2L	8078585.5	0.576379310344827	0.643766612548825
FBgn0020249	3R	4184286.5	-0.283	-0.121555655087784
FBgn0020250	3R	12018045	-0.112205882352941	-0.291917379411653
FBgn0020251	3L	6496521.5	0.182885714285714	-0.92004021889445
FBgn0020254	3L	8541746.5	0.0663953488372093	-0.36398002237075
FBgn0020255	X	10991934	0.471923076923077	0.447815058107861
FBgn0020257	2R	18194908.5	0.466363636363636	0.0296519247081304
FBgn0020258	2L	14379695	-0.048125	1.0672428675962
FBgn0020261	X	19322776.5	0.498	-0.513081575062041
FBgn0020270	2L	11283175	-0.11	-0.150350802507911
FBgn0020272	X	21200629.5	0.0435714285714286	-0.610966103039302
FBgn0020277	3L	19570510	0.375833333333333	-0.0403865041507372
FBgn0020278	3R	18455460	0.773203125	0.226268724628839
FBgn0020279	2R	3585197	0.494027777777778	-0.354662787427432
FBgn0020280	3R	702940	0.468888888888889	2.35200653165404
FBgn0020299	3R	10426078.5	1.13865384615385	1.34528764221102
FBgn0020300	3L	18107701	0.115	0.288325105204773
FBgn0020303	2L	20079627.5	-0.0994444444444444	-0.269622144141155
FBgn0020304	2L	842285	-0.0464285714285714	0.316780006397198
FBgn0020305	2L	869301	1.67625	1.20211190361308
FBgn0020306	2R	16840253	0.641147540983607	-0.144319146938048
FBgn0020307	2R	17772640	0.205869565217392	0.519223969368996
FBgn0020309	2L	11801904	0.695408163265306	0.101620497621151
FBgn0020312	2R	16633695	-0.104375	-0.82398586746011
FBgn0020367	2L	12976543.5	0.509333333333333	-0.680178947729664
FBgn0020368	2L	13002481.5	0.470416666666667	-0.162969025683983
FBgn0020369	X	21127612.5	0.719166666666667	0.663966613261946
FBgn0020370	2R	8671873.5	0.477619047619047	-0.149511322782863
FBgn0020371	2L	15485441.5	-0.236451612903226	0.97811619501874
FBgn0020372	2R	19387407.5	0.123125	-0.613086219701027
FBgn0020376	2L	4120984	0.55625	1.09787516250685
FBgn0020377	2R	7725954.5	-0.44	0.0184708812615459
FBgn0020378	X	9599399.5	0.0025	-0.709537717263053
FBgn0020379	3R	6196087	-0.0923076923076923	0.448957472649054
FBgn0020381	X	491452	0.126428571428571	0.0342909384560163
FBgn0020385	3R	6525643	1.1545652173913	0.544702710696718
FBgn0020386	3L	120948.5	-0.120098039215686	-0.069653200064094
FBgn0020388	3L	12496494.5	0.487	0.294838388699334
FBgn0020389	3L	19787106	0.0578571428571429	-0.643823605030256
FBgn0020391	2R	8677249.5	0.0768181818181819	-0.0367329965328495
FBgn0020392	3L	8151306.5	-0.345	-0.909625162862468
FBgn0020399	3R	12093482	0.74125	0.164975130274183
FBgn0020407	3R	12091244	-0.0588888888888889	0.17307522385592
FBgn0020412	3L	11059806	0.0373170731707315	-0.24505221965655
FBgn0020414	2L	16447975.5	0.816875	0.432023700757386
FBgn0020415	2L	16444827	1.65772727272727	0.448385577775452
FBgn0020416	2L	16442002.5	1.59666666666667	0.648136734255584
FBgn0020429	2L	5561437	0.171153846153846	0.329587220809778
FBgn0020439	3R	6598536.5	0.045483870967742	-0.0845771500106784
FBgn0020440	2R	14948921.5	0.255681818181818	-0.698453772724558
FBgn0020443	2L	12437591.5	0.5925	-0.118153311160278
FBgn0020445	2L	3345060.5	0.260078125	-0.19374153050965
FBgn0020493	3R	12887898.5	0.585754716981132	0.69570377983886
FBgn0020496	3R	8844631	0.0671428571428571	-0.817527713310703
FBgn0020497	2L	8406180	0.284444444444444	0.214347515727732
FBgn0020503	2L	17393127.5	0.138734939759036	-0.365413675193944
FBgn0020506	2R	12166693.5	0.0141666666666667	-0.0743455659139253
FBgn0020508	X	14617430	-0.188333333333333	0.235841457917882
FBgn0020510	3R	9946536.5	0.172272727272727	-1.31751775447978
FBgn0020513	X	12593185	1.059	0.758473022302851
FBgn0020517	3R	6517382.5	-0.225322580645161	-0.00980125194477266
FBgn0020521	2R	20097217	-0.401071428571429	-0.270470864703936
FBgn0020545	2L	853694.5	0.859166666666667	-0.407672093921699
FBgn0020556	3R	12583397	0.627261904761905	1.97048722422191
FBgn0020611	2R	11845702.5	0.4475	-0.344007997493142
FBgn0020615	2R	9784579	0.518571428571428	0.172029397474152
FBgn0020616	2L	6952542.5	0.421153846153846	-0.491859904377843
FBgn0020617	2R	16434495.5	-0.315522388059701	-0.379318071666645
FBgn0020618	2L	7826444.5	1.778	1.04135643285922
FBgn0020620	2R	9503603	0.15725	-0.345770925574055
FBgn0020621	2R	4781158.5	-0.139086538461538	-0.394897798129378
FBgn0020622	2L	300936	0.547142857142857	0.137651484184709
FBgn0020623	2R	19196915	0.355	-0.0858924722417203
FBgn0020626	3R	20762300.5	0.896666666666667	-0.318214039239874
FBgn0020633	3L	8866942	-0.0627777777777778	-0.139393275691523
FBgn0020637	3L	6107274.5	-1.405	-1.31791502498253
FBgn0020639	3L	6110388	-0.15	-0.428201078059355
FBgn0020640	3L	6111745	-0.835	-0.646131685504889
FBgn0020641	3L	6117593.5	-0.955	-0.75566256122343
FBgn0020642	3L	6119111.5	-0.42	0.253570348994625
FBgn0020643	3L	6120777	-0.715	0.0306963080576839
FBgn0020644	3L	6123776	-0.445	0.131820048190258
FBgn0020645	3L	6125565	-0.575	-0.772491129147037
FBgn0020646	3L	6122250	-0.631666666666667	0.238279323684332
FBgn0020647	3R	19840829.5	0.612824074074074	0.351609781588137
FBgn0020655	3L	12390309	0.378	-0.602625853275376
FBgn0020762	2L	4339679	0.248026315789474	0.247630889853011
FBgn0020764	2R	19473350	0.667857142857143	0.119323618049358
FBgn0020765	3L	6126299.5	-0.65	-0.771212904216174
FBgn0020766	2R	9485143	0.062	-0.0831437152974651
FBgn0020767	2R	10279994	-0.2802	-0.158024374977542
FBgn0020880	2L	7776931	-0.0357142857142857	-0.270258020662091
FBgn0020887	3L	19854757	0.145625	-0.877911940688535
FBgn0020906	2L	4954680.5	0.10125	0.954722561541338
FBgn0020907	3R	12404880	-1.09616666666667	-1.23856208554953
FBgn0020909	X	13591865.5	0.4425	0.387263785468517
FBgn0020910	3R	7049294.5	2.036	0.995172228425211
FBgn0020912	3R	26747287.5	0.282068965517241	0.834186296501545
FBgn0020930	2R	8274650.5	0.389285714285714	-0.214212466166707
FBgn0021738	X	3641388	-0.0514285714285714	0.428140871535638
FBgn0021742	X	10810866.5	0.1135	-0.70993298058235
FBgn0021750	3R	11167239	0.667	0.379807256366286
FBgn0021760	3L	21112047.5	-0.3	-0.610252881753193
FBgn0021761	2L	11007330	0.281176470588235	-0.068489921802183
FBgn0021764	X	574975.5	-0.139779411764706	1.07045436358112
FBgn0021765	X	17925994.5	0.896666666666667	0.171395502177341
FBgn0021767	X	8296493	0.761315789473684	0.459189482238459
FBgn0021768	3L	16779157	-0.447714285714286	-0.292079939454732
FBgn0021776	3R	15759196	0.598333333333333	1.02456097249139
FBgn0021795	2R	6886561	2.14666666666667	-0.453897442720311
FBgn0021796	2L	13009106.5	0.194464285714286	-0.269414578208549
FBgn0021800	2L	3806276	-0.422352941176471	0.39353483212929
FBgn0021814	2R	3591352.5	0.896666666666667	-0.0183647942685852
FBgn0021818	2R	12931571	0.188947368421053	-0.0737347102055777
FBgn0021825	2R	4404362	1.218	0.0671621473693947
FBgn0021847	2R	1719345.5	0.0836666666666667	-0.59990665320298
FBgn0021848	2R	7133756	0.846428571428571	-0.491806017013789
FBgn0021856	2L	21249335	0.0616666666666666	-0.268437287471275
FBgn0021872	2R	16652156	0.777857142857143	-0.628534452536651
FBgn0021873	2L	6328086	0.320277777777778	-0.64883730471522
FBgn0021874	2L	567175.5	0.0983333333333333	-0.448136350769132
FBgn0021875	2R	19642248.5	0.104	-0.797759748838873
FBgn0021895	2R	19356661	0.550384615384615	-0.000875393878478514
FBgn0021906	2L	1613443	0.946	-0.200805600812746
FBgn0021944	2L	6965131	0.72	0.037777416160137
FBgn0021953	2L	10514280	0.412	-0.586683570051513
FBgn0021967	2L	3466699.5	0.565	0.373648630632149
FBgn0021979	2R	18577097.5	0.8371875	0.178224556203952
FBgn0021995	2R	3678215	0.374	0.264705479326083
FBgn0022023	2L	5052340	1.07928571428571	0.0643162885779266
FBgn0022027	2R	4137643	0.828333333333333	-0.466527006768535
FBgn0022029	2R	12937845.5	1.03088235294118	0.264627778101345
FBgn0022063	2R	10381104.5	0.370806451612903	-0.91757956237167
FBgn0022069	2L	13364743	0.515	0.0910386916138185
FBgn0022070	2R	11861597	0.4325	0.0671432696646347
FBgn0022073	2L	3478995.5	0.905	0.77274299337043
FBgn0022085	2R	13042571	0.0127358490566038	-0.433613129897595
FBgn0022097	2R	11056843.5	1.22333333333333	0.354440477422807
FBgn0022131	2R	10468559	0.169416666666667	0.354760743315629
FBgn0022153	2L	4397128	0.115	-1.0242860594664
FBgn0022160	2R	11375144	0.367352941176471	0.0259004310493022
FBgn0022201	2L	7046883.5	0.351379310344828	0.443070626113058
FBgn0022213	2L	16819095	0.237857142857143	0.827159994302553
FBgn0022224	2R	2322053	0.64	2.051727992908
FBgn0022238	2R	13671043.5	0.204615384615385	-0.556988623251075
FBgn0022246	2L	251889	-0.1025	0.88464270178644
FBgn0022268	2L	10427591.5	1.66625	-0.860037845569582
FBgn0022288	2R	1262736	0.748	0.22161446548027
FBgn0022338	3R	14807878	1.65875	-0.371437848669061
FBgn0022343	2R	20446699	-0.28125	0.113914836911924
FBgn0022344	3R	12439529	0.403333333333333	-0.552283430099502
FBgn0022347	3R	4817602	0.088125	-0.161558276999788
FBgn0022349	3R	27574251	1.05617647058824	-0.827482960021036
FBgn0022355	X	18222994.5	-0.3625	-0.633645600909965
FBgn0022359	3R	6703079.5	1.395	0.581190333224377
FBgn0022361	4	582189	0.40078947368421	-0.204008126746365
FBgn0022382	2R	5522781	-0.386947368421053	-0.889274157833365
FBgn0022699	3L	6157362.5	0.236666666666667	-0.365970206783455
FBgn0022700	2R	16573693	-0.459166666666667	0.642171010094631
FBgn0022702	3L	1737637	-0.281818181818182	0.491345902049054
FBgn0022708	2R	19532613.5	0.829166666666667	0.514474156711988
FBgn0022709	3L	12176252	0.0461538461538462	-0.348349870233258
FBgn0022710	X	15350488.5	0.416666666666667	-0.581459798384119
FBgn0022720	2L	9760390.5	-0.71	-0.738624800240365
FBgn0022724	X	17936642	-0.039	-0.0634693476890711
FBgn0022740	2R	13273843	1.67409090909091	1.22183697657299
FBgn0022764	2R	8100067.5	0.62359649122807	-0.437692458528658
FBgn0022768	X	4528796	0.739090909090909	0.0948942172073072
FBgn0022770	X	20057177.5	0.372916666666667	0.0512545708609808
FBgn0022772	2R	3035750.5	0.859545454545455	-0.135497501951187
FBgn0022774	3L	19613843	1.19222222222222	-0.243281363324649
FBgn0022786	X	7569294.5	0.5375	-0.0894825179655914
FBgn0022787	3R	11806081.5	0.72275	0.685842476924265
FBgn0022800	3R	21028695.5	-0.861142857142857	-0.849585764498552
FBgn0022893	2L	21615756.5	-1.17944444444444	-0.809404406632234
FBgn0022935	3L	6161548	0.319545454545455	0.138386770001467
FBgn0022936	3L	21756588.5	1.14125	0.207634854523225
FBgn0022943	3R	13990833.5	1.095	0.573623321347925
FBgn0022959	3L	12097189.5	0.0672727272727273	-0.325079160672808
FBgn0022960	2R	2492310	-0.79485294117647	-0.510997698203884
FBgn0022981	3R	473277	1.1185	1.31128972185108
FBgn0022984	2R	17918155.5	0.251428571428571	0.472330939773418
FBgn0022985	2R	17924901.5	0.6795	-0.379739770995655
FBgn0022986	2R	17921756.5	0.798888888888889	0.08558175079644
FBgn0022987	2R	12987066	0.316176470588235	0.709951116937076
FBgn0023000	3L	328714	0.590416666666667	0.630962651159274
[truncated: 10,822 more rows]
