# Supplementary material for: Global Chromatin Domain Organization of the Drosophila Genome
Source: PLoS Genet. 2008 Mar 28;4(3):e1000045. doi: 10.1371/journal.pgen.1000045 (PMC2274884; doi:10.1371/journal.pgen.1000045)
Supplement: Dataset S1 — Genome-wide binding data for all analyzed chromatin components. (1.72 MB ZIP) [file pgen.1000045.s011.zip › cDNA_data_deWit2007.txt]

probeID	chrom	start	bcd	brm	D1	DSP1	esc	gro	H3K27me3	H3K4me3	His1	His3.3A	HP1.BPYE	HP1.HyQ	HP4	HP5	HP6	Jra	Lam	Lhr	MBD-like	Mnt	Pc	Sce	Sin3A	Sir2	SuUR	Su.var.3.7	Su.var.3.9	Trl
AT01046	X	20742937.5	-1.045162	-1.178796	0.74579684927182	-0.210607821572349	0.7575308494	-0.5878984	1.09932265170567	-0.504751286296084	1.11768481147492	-1.00075	0.0008964249	-0.02896943	-0.4248661	-0.3592828	0.05882875	-0.9029705	2.1099353721	-0.3206701	-0.4979415	-0.883625114855625	0.6156645526	-0.02371168	-1.9228894652	-2.06280234100134	0.664102392814576	-0.201704062723145	0.02734574	-0.4131088464
AT01047	3R	13550453	-0.01057	0.07270406	0.322780354166689	0.55752474285011	0.5706184592	0.6160554	1.42479641090328	-0.205918315675983	0.499552702559997	-0.6915	0.1556337	-0.2007906	0.193041	0.1722774	0.0340001	-0.1393783	0.4063757713	-0.002783282	0.2688272	-0.179995505414065	0.8651223821	0.1548862	-0.390799158	-0.414948685787248	0.711144789031213	-0.131867701231422	0.6644457	0.1122123717
AT01267	3R	20106296	-0.4458563	0.6172387	0.0612417408250244	0.297248414559002	0.959482696	-0.1779993	0.796114166536009	-0.61417618946453	-0.0760681595292932	-0.46675	-0.01105429	0.002529899	-0.04528224	-0.2637525	0.09377552	0.1966613	-0.3521837718	-0.3533766	0.6050643	-1.20144025424133	0.5486057983	0.344738	-1.3146399289	0.985030378218834	-0.435367835035927	0.615476965083863	-0.2374724	0.0033061052
AT01314	2R	6892053	-1.083189	-0.7461309	-0.347075615137502	-0.363655566434904	0.9358096183	-0.5148582	1.51225761422228	-0.446524660095698	0.910916857736507	-0.90525	0.2724772	0.2510654	-0.5476836	-0.6465817	0.2558176	-0.7469173	-0.1616236466	-0.4177614	-0.5468544	-0.548518344808874	0.7957811997	0.09250183	-1.6218941797	-0.912730010376648	0.146169157012716	-0.209669120150361	-0.3327807	-0.448207293
AT01413	3R	18534886.5	-0.7378335	-0.8541376	-0.319231584393226	-0.411594238063115	1.2121032149	-0.5532488	1.25209492211023	-0.374507000495066	0.809692034463956	-0.6575	-0.1421046	-0.09635397	-0.3919179	-0.4851358	0.01009598	-0.7552101	0.0678999675	-0.5446008	-0.6107732	-1.42484094983998	0.4431689506	-0.09285114	-1.7376583811	-0.0667166522518303	0.268393050517915	-0.186764861676728	-0.4138045	-0.6058572804
AT01448	3R	11059001.5	-0.9292099	-0.8607633	-0.0879419110931198	-0.0844771162704734	-0.7781324241	-0.1386813	-0.407656341020527	-0.191264932976665	0.171530140722181	-0.92475	2.933933	0.4518147	2.879439	2.108132	1.968843	-0.9003052	-1.3207222433	1.226831	-0.4234589	-0.711989226598683	-0.8011442486	-0.003891107	-1.0601865422	-0.525553739026172	-0.0342081398988461	-0.526769370904296	2.470023	-0.6197971349
AT01533	2L	10967707.5	0.1752845	0.2882633	-0.071112416025141	0.448297050342133	-0.5842939904	0.05996512	-0.28782764328143	0.810482259278213	-0.522523127324601	0.261	0.06702258	-0.002928529	-0.9000776	-0.2504169	0.1156439	0.2174687	-0.2785308147	0.004775741	0.3267011	-0.0496821331072766	-0.3726656389	0.01547213	0.6015473999	-0.0625102974554458	-0.145861269912181	-0.348505157476916	-0.3627819	0.7181447735
AT01547	3L	7558878.5	-1.185809	-0.8375766	0.0815283969920703	-0.522077882566281	0.1604708743	-0.3550717	1.33562398266958	-0.466728698612948	0.8020171426227	-1.0015	-0.1236988	0.01252013	-0.8332121	-0.4005923	-0.009247806	-1.182045	1.3746643558	-0.2271903	-0.4300769	-0.524000997813481	0.6089276187	0.0907053	-1.7869353032	-1.33753708773989	0.709663864292701	-0.189327849786437	-0.1346427	-0.3998558049
AT01605	3R	6536140	-0.1948344	0.02075722	0.275942653170256	0.274747684443766	0.528935118	-0.07804727	1.36639060215772	-0.356678934533779	0.395245279628123	-0.88375	0.3864849	0.03586299	0.06800769	0.5519885	0.2909507	-0.2467886	0.5113161164	0.05019318	0.1774048	0.363032868596309	0.6391703404	0.3359888	-0.6954453859	-0.668576546031304	0.402040908962289	0.208371568355275	0.5502372	0.1785056789
AT01616	3L	19920934.5	-0.9501338	-0.5809201	0.128984292531328	-0.180587236985213	0.6293616993	-0.5211893	1.11783240908078	-0.378001534283207	1.21183929106412	-0.79225	-0.1853479	-0.0101635	-0.8381481	-0.6720532	-0.2055495	-0.306085	0.5094913268	-0.3532333	-0.3924665	-0.819374273125278	0.4662708527	0.03216342	-1.5371469776	-0.628314341781146	0.376652993752733	-0.0571965537933355	-0.7775958	0.0461317315
AT01633	3L	15462540.5	0.1139452	0.2245312	0.527554235178122	0.289392212433478	0.5661793883	0.2309556	1.39005946416902	-0.394879962726572	0.680124027674187	-0.67375	0.2991378	0.243197	-0.4160219	0.1443748	0.1938599	0.009383645	0.0745545955	0.1294238	-0.02482096	-0.37982282756946	0.9907941815	-0.01976718	-0.7166438337	-0.597542649588641	0.363044545480052	-0.186553299701146	0.2884575	0.4482498364
AT01695	3L	2579938.5	-0.8021862	-0.02739865	-0.0664727274140214	-0.0540115372516073	-0.6244410976	-0.3310071	-0.279819050402434	-0.657979617894106	0.424082690737792	-0.29775	0.04978838	-0.06452234	-0.6719315	-0.1149809	-0.0993861	-0.3938623	0.1587450637	-0.1282789	-0.2732288	-0.11675557757047	-0.4084451787	-0.3337964	-0.3478317393	-0.411846415097597	-0.459130595468579	-0.0320078758837344	-0.1338971	0.262607656
AT01736	3L	16751362.5	-0.05521943	0.1153602	-0.154295571759606	0.327499110102135	-0.2265055645	0.311768	-0.445812730991579	1.06584936435582	-0.0188549104166713	0.00125	0.3775319	-0.1679856	-0.3376123	0.2549672	0.1440901	0.3555902	0.2756764513	0.1702389	0.0502381	-0.117672184191975	-0.0865170502	-0.0160304	1.7282601674	0.0293886316706162	-0.333287044997334	-0.0295829116402269	0.5103869	0.4297196575
AT01776	2R	19312953.5	-0.263713	-0.09447026	0.0481461437916171	0.206176987289369	0.3616422847	0.1309883	1.09146529434547	-0.422979965036267	0.370800198494321	-0.5105	0.1477905	0.007852888	-0.4380789	0.2399647	0.0749225	-0.356111	0.5632220471	0.09018182	0.05709024	-0.368795263209398	0.2632969041	0.2803195	-0.8935165396	-0.78511424667278	0.245015343842488	-0.136797390633099	0.6525255	0.1910293646
AT01806	X	15044836.5	0.04578504	0.3519356	0.102050182812756	0.600878804597496	0.220151968	0.7730768	1.05626977193381	-0.61508571213315	0.320524868813684	-1.00575	0.168852	-0.1236257	0.2281383	0.3189707	0.2002431	0.0133741	1.2494345803	0.2046593	0.2409679	-0.579916856795414	0.2074162289	0.01233284	-0.0268074124	-0.537470287204935	0.625405444161001	0.272852259818237	0.6905781	0.5028295045
AT01812	2R	9113620.5	-0.8616011	-0.4426875	-0.166146863532059	0.205408596190737	0.9342894566	-0.521383	0.785939583908066	-0.467495950277323	0.502264626507665	-0.763	0.007176067	0.1325313	0.08035515	0.09822987	0.1506279	-0.4906895	-0.018525695	-0.2588085	-0.4613591	-1.02145482184539	0.3100251766	0.1686289	-1.2181233663	0.0656332842156707	-0.0668814485522008	-0.0179944785003883	0.06050831	-0.1917211794
AT01837	2L	1037926	-0.1933741	0.2118164	0.0652407243757297	0.589025074095422	0.6269604061	0.4801175	1.45432161999002	-0.275336735828569	0.376493598504069	-0.96575	0.4148658	0.2796461	0.5730036	0.5971612	0.3874506	-0.443052	0.9128649738	0.1469797	0.3721527	-0.132431404616285	0.6631904139	0.2066937	-0.5319168698	-0.55281493477569	0.626997077526324	-0.00687779890582428	0.3835088	0.3143669926
AT01839	X	10348887.5	-0.3838429	-0.3266017	-0.175603174535984	-0.150179219084699	0.5846309048	-0.3968031	0.830707180089468	-0.550187859287851	0.520552413804533	0.309	0.1126998	-0.07933201	-0.1792521	-0.2416706	-0.1185732	-0.1355216	0.659708227	-0.2600907	0.07960584	-0.845853026794255	0.4872079491	0.01611862	-0.8409739598	-1.11130909383874	0.0161025532959794	0.122408587315629	-0.1001588	0.4184515586
AT01846	3L	188036	0.04509768	0.3917336	-0.741021763058853	1.08577571737336	-0.243747474	-0.766333	-0.520637564740656	1.46005091086051	-0.618530829123403	0.4405	-0.05464641	0.02819276	-0.1162591	-0.1465975	0.2146904	0.2624197	-0.211612732	-0.02703315	-0.05194139	NA	-0.60406688	0.08603776	1.9493471731	-0.501706997071804	-0.992563475985248	0.275815953483342	-0.3200754	1.0962353839
AT01876	3L	7000224	-0.1228709	-0.07857891	0.239275120378505	0.720782983446802	-0.0699680194	0.7169161	1.24106311941875	-0.424929806786891	0.471747788843864	-1.23075	0.09494521	0.05774851	0.473036	0.4810359	0.09833556	-0.5468661	0.8625190829	0.2758761	-0.1131164	-0.0532638481334127	0.1458788077	-0.03274895	-0.6542965788	-0.218313503603431	0.994369743291236	-0.202778189311139	NA	0.2191644425
AT01906	2L	759246	-0.9504227	-0.5190517	-0.116495785527936	-0.917897644482176	0.6981528066	-0.4523884	1.44059243507622	-0.475272868192567	1.08240428613223	-0.943	-0.2998258	-0.03171589	-0.1222843	-0.2737183	-0.142438	-0.3829478	1.4799064135	-0.1499543	-0.5754121	-1.9001829396133	0.4019373749	0.07785441	-1.1129030904	-1.84930810952184	-0.996701764352802	-0.0687605228282336	-0.1516916	-0.5380112237
AT01932	X	7760118.5	-0.04986691	0.1114193	-0.199119989740975	-0.00610339087943898	-0.1615222114	-0.3288342	-0.180544512767264	0.31803407450927	-0.0360340785743572	0.211	-0.03472266	-0.03970663	-0.7538824	-0.2926492	-0.3599607	0.2409895	-0.5310826694	-0.1893576	-0.01886899	-0.392335041879256	-0.1876047445	-0.03052039	0.3220909516	-0.190299643123965	0.0691131712041275	-0.0907671598113844	-0.5050806	-0.2155029474
AT01956	X	16496007	-1.477074	-0.8133762	-0.709495245860523	-0.493543918501585	0.6883514264	-0.816527	0.635245976131479	-0.508058758802318	0.495825913443543	-0.86775	0.1060229	-0.09082072	0.235058	-0.525954	0.02634997	-1.223443	-0.1545189247	-0.3221687	-0.7661327	-0.481671143325213	-0.1284766172	-0.2732746	-1.8084644772	-0.460202553451396	-0.527647696967753	-0.0273909846366365	-0.3640118	-0.8643792308
AT02038	2L	8489774	-0.09464946	-0.1827226	-0.299152152238161	0.185072912919266	0.040298831	0.3136117	-0.289357745386632	0.777226842291849	0.0686007056789088	-0.67975	0.09334038	-0.09603586	0.3977034	0.1843608	0.4686369	-0.1629748	0.399812666	-0.02472006	0.2232536	-0.15782931624787	-0.3265185571	-0.475316	-0.2143903268	-0.0831124644750827	0.066809375009753	-0.173758376062979	NA	-0.0447781376
AT02241	2L	13825899.5	-0.7878008	-0.6727917	-0.8801400996111	-0.262464609512848	-0.6621593666	-0.3470148	-0.842354068075065	-0.132115669294512	0.431579108455764	-0.28425	-0.2191186	-0.1422934	-0.1612784	-0.1424124	-0.2757903	-0.361922	-0.6651498166	-0.2161722	0.06535583	-0.568595281374915	-0.2413963989	-0.08861433	0.1885717768	-1.03961410752465	0.496260126699169	-0.0190708506835489	-0.09713977	-0.5770127034
AT02326	2R	4213056	0.05456393	-0.1239194	0.100469596938136	0.361236884266304	0.4876828583	0.7786422	1.56245243122947	-0.382386638622175	0.503266275137465	-0.97625	0.2547561	-0.2159559	0.5023032	0.4333015	-0.07175167	-0.2114358	1.1847473191	0.1231418	0.06123304	NA	0.653535302	0.3686078	-0.7703397778	-0.405293375786251	0.478158823021192	-0.155682630844851	0.6162184	0.251444644
AT02348	3L	16550384.5	1.243401	0.104444	-0.175158800917335	0.695521725880948	-0.5776699196	0.5487555	-0.351250099124955	1.10011081576002	-0.527665495814044	0.1185	0.07247601	-0.0385293	0.5717781	0.1287821	-0.6885808	0.5078101	-0.2774482798	0.369554	0.2043735	0.711967266859479	-0.4379640387	0.2168144	1.3077822341	1.42929021530776	-0.696472444224278	-0.14210295998636	0.01019179	-0.047359038
AT02364	3R	18443127.5	-0.09743911	-0.161357	-0.359087367855297	0.161982215307505	0.0023868805	-0.5329411	-0.200806024115965	-0.268209411026803	0.128095225890572	-0.33675	0.03333463	0.2485272	0.4313805	-0.1379621	-0.5255453	0.0320993	-0.3752610982	0.06133225	-0.01206468	-0.178410002123262	0.2316125596	0.6659868	0.1319148992	0.427954687550314	-0.285739007985525	0.107143096234999	0.007462179	-0.1159979501
AT02370	3L	11557179.5	0.3687257	-0.06679866	0.513466086939263	0.442792400950273	1.0754752026	0.3089336	1.2540269682033	-0.303745916521754	0.676660235041418	-0.76575	0.04751732	0.05254965	0.2015332	0.1607174	-0.404557	-0.04302769	0.6404124552	-0.001055597	0.152914	-1.08488223876272	0.5199812074	0.2431792	-1.4167979333	-0.0127620184725608	0.48279211473344	0.313578465207392	0.3901808	0.0783484892
AT02411	3L	17209350	-0.4535745	-0.739668	0.637797376556862	-0.00469131306759356	0.4918949498	0.03711384	1.15906700414222	-0.532718827384702	0.694295194686911	-0.9395	0.06832507	-0.1015339	0.2077017	0.02007972	-0.2530376	-0.7858513	0.6250520657	-0.07687593	0.02517701	-0.973733819911613	0.4641685969	0.2191342	-1.865443147	-0.556992213387259	0.719526880036621	-0.121627502026268	0.5028972	-0.1868534269
AT02481	X	16558003	0.03695916	0.3968357	0.346037432615233	0.445123197970674	0.5028148466	0.4073211	1.233613109835	-0.424786518981555	0.131290381479388	-0.04825	0.3391679	0.0619524	0.2438153	0.0472751	0.1240353	0.08505805	0.645511038	-0.05786505	0.2584507	-0.254437090613777	0.7104639966	0.2031767	0.0469604396	-0.592520476264536	0.266649611779809	0.195051923312921	0.1769921	0.5375292854
AT02512	X	1864783	-0.1432352	0.1615143	-0.218969924226249	0.654849867933073	-0.4219057342	0.825346	-0.277872047836523	1.28049052422171	-0.167249394528418	-0.6335	0.2212172	0.04985222	0.256806	0.2574979	0.1409631	-0.1506717	0.3947783265	0.1698737	0.5367033	0.440252399752391	-0.2021165365	-0.2774231	0.8569637574	0.511993913504771	-0.130017685982816	-0.150585884253151	0.5405929	0.3298256827
AT02541	2L	19451883	-0.5687945	-0.6199631	0.419502380854347	0.380477960035038	1.3468902051	-1.058213	1.53378335018231	-0.437475128342323	0.472500457379764	0.39175	-0.1527656	0.494221	-0.8531173	-0.4862288	-0.03926866	-0.2041901	0.2684732328	-0.1559455	-0.3470113	-1.91304011658086	1.4783729582	0.1639127	-1.3367707138	0.144146926028528	0.478504438194662	1.10748587323005	-0.3169786	-0.4276412573
AT02555	3R	2407394	0.01823051	0.1495711	0.16336228086468	0.52229975930508	-0.5054546752	0.8330426	1.35466626273195	-0.406809775623067	0.249500038649088	-1.181	0.1699243	-0.3274727	0.410376	0.5362212	0.1260538	-0.864262	1.6288891048	0.2011185	0.2449858	NA	0.3761988622	0.2361266	-0.5494381414	NA	0.34463748118062	0.0749789623998098	0.8233327	0.4854270662
AT02631	3L	14142532	0.3845996	0.2312578	0.74851448618738	-0.4269035645996	1.8847241055	0.2868485	2.14853908087022	0.154309482485544	0.424715833730418	-0.2835	0.1485145	0.1950544	-0.06737546	-0.126071	-0.3472753	-0.2825047	0.4212493322	-0.1502811	0.08747255	-0.204783908018956	2.7767201331	1.34738	-0.3776211834	-0.998700942835574	0.678544924167276	-0.436041061228188	-0.09273468	0.5613476319
AT02643	2L	11144974	-0.2191928	0.1383457	1.3213619296084	0.40517328809446	0.5767205533	NA	1.14164518850092	-0.46846433288196	0.876372790187072	-1.0535	-0.08964714	0.03082553	-0.146333	0.09250132	-0.02256587	-0.09924225	0.8178595759	0.1636465	-0.335371	-0.811388473606838	-0.1409803566	-0.1069927	-0.895599554	-1.05920020131218	1.0009125882842	-0.747621698105444	0.181692	0.2131084974
AT02704	X	18250211.5	-0.4270409	-0.2419623	0.310620802316871	0.601319716200856	0.742334956	0.2848097	1.53081815323292	-0.431611744039787	0.59559964677988	-1.2415	0.2337139	-0.07949907	0.09178983	0.1588768	0.05343495	-0.2128085	1.378209163	0.1077836	-0.102243	-0.726393198978363	0.4417311642	0.2122967	-0.997328203	-0.310377319197719	1.07959503893211	-0.188898328155976	0.6688771	0.3706937238
AT02719	3R	20682684	-0.2529399	-0.3869984	-0.10538681403115	0.402978003729882	0.361263438	0.4836597	0.966081748493194	-0.447624708444065	0.528605466644701	-0.8615	-0.103191	0.0437878	0.113118	0.1910685	0.1911045	-0.5758657	-0.0099079799	0.06574948	0.1138057	-0.459794696701347	0.4352242324	-0.08665923	-1.1609535943	-0.383197937342726	0.148784615758179	-0.485368505170193	0.7760447	0.2255854081
AT02742	3R	18233032	-0.9960339	-0.6056362	0.664513346617417	-0.241544470267539	1.0946119687	-0.6740254	0.990637525529483	-0.0863870724135753	0.889370999400287	-0.8815	-0.01673716	0.01482805	-0.001053617	-0.10649	-0.1216465	-0.7184156	-0.0052147672	-0.3049264	-0.395025	-1.42552764569368	0.7177361158	0.06887178	-1.0181665232	-0.461931178897157	0.462624099361289	-0.40792868541094	-0.416339	-0.3502869605
AT02774	3R	27289456.5	0.2872639	0.2231408	-0.327767382032669	0.651719893749254	-0.0445260755	NA	1.09061848864067	-0.378794492710601	0.160224458607002	-0.48375	0.01201764	-0.4029294	0.3452828	0.3185382	0.02334388	-0.01595303	0.6444931165	0.2966378	0.3824755	-0.448864769081581	0.0216012473	0.01732778	-0.4056843889	-0.0984235421512603	0.926664807259297	0.238378592378855	NA	0.2997920252
AT02809	2L	2240001.5	-0.3213623	0.07437469	0.174183525381111	0.619171795215385	0.4224489357	0.4109531	1.39436703256831	-0.262607696165141	0.474638595210358	-0.6385	0.3025694	-0.1781203	-0.4434923	0.3399383	0.246208	-0.04032556	0.9719160557	0.2173659	0.2422328	-0.192541618111045	0.6089547999	0.1511389	-1.0512789158	-0.200797750127471	0.686329430544574	0.599632310207203	0.5830437	0.8610258961
AT02829	2L	282620	0.1871128	-0.4660281	-0.113228211630856	0.524022216793639	-0.4236064462	-0.219679	-0.401326692077722	1.03230135518733	-0.139822416392969	-0.12875	-0.2694148	0.005459426	-0.5829685	-0.8178501	-0.3035388	0.2578287	-0.2995059689	-0.02457751	-0.1923614	-0.381996110886783	-0.7151791563	-0.401822	1.7781925021	0.612667224102458	-1.05731487042097	-0.448040589816726	-0.5714964	-0.3140409936
AT02866	2R	11198614	-0.1414456	0.124576	-0.065882470125652	0.13956722097388	-0.0181248578	0.1434182	-0.207883813309293	0.762684477597026	0.0999758426752046	-0.26725	0.3682721	-0.01399947	-0.3537463	0.3060421	0.1913125	0.02562966	-0.0734570713	0.02683252	0.1590795	0.264075134882002	0.234546821	0.06583786	-0.2412571641	0.096729427957301	0.836760129977278	0.0957150246007411	0.4329279	0.2105499093
AT02886	3R	6964181.5	-0.549405	-0.336795	0.147740241876401	0.0730220666901539	0.2678288758	NA	1.41690001456461	-0.360464380746084	0.819648394077895	-0.94775	0.05033881	0.01534129	-0.05579354	-0.1801289	-0.05360669	-0.3560713	0.5723043878	0.003011763	-0.07861512	0.756636617563593	0.5604071095	0.3387158	-1.0700159306	-1.20110749127838	-1.38915823752768	-0.178735126126327	0.1342526	-0.2613386805
AT03044	2L	1130823	-0.7673795	-0.2410575	-0.331116131231605	0.052582237043449	-0.0176807112	-0.1913809	-0.109492397457818	0.242170224573999	0.146217677347347	-0.11875	-0.1463197	-0.1171086	-0.458558	-0.7841737	-0.223374	0.06724337	-0.5776457333	-0.3317871	-0.114671	-0.0322287260652518	-0.2599179065	0.06305908	0.0540707456	-0.0528319934458702	-1.23419379871727	-0.0513893192272439	-0.413632	-0.3884643342
AT03047	3R	12325930	0.2730154	0.2824352	0.316276133117873	-0.211559732391123	0.7099639696	0.5090368	1.40412228708594	-0.357105491351079	0.559113126961276	-0.7075	0.1244042	-0.1440781	-0.4466517	0.1593453	-0.01008172	-0.006099419	-0.0176504642	0.002120433	0.01890821	-0.347123653944888	0.8473260992	0.09360315	-0.8210296511	-0.65761330113029	0.893209197296207	-0.208505584522285	0.2992722	0.9413663114
AT03090	2R	16244082.5	-0.3228719	-0.1872922	-0.0444861740892107	-0.048346264257156	0.5327042258	NA	1.1921894692397	-0.276977502685143	0.90626669567328	-0.9115	0.05166411	0.018517	-0.1558191	-0.2134098	-0.113924	-0.2531472	1.3968179252	0.08084666	-0.006945139	-0.587350492691003	0.4884676635	0.209394	-0.9103088875	-0.855925204297205	0.907884476367134	-0.405533113412717	0.01738735	-0.0570630323
AT03104	3R	19840879.5	1.319055	1.307009	-0.15786891612744	0.940763227124634	-0.5238694977	0.1052232	-0.213146149503378	0.216415673360106	-0.658973360719038	0.53425	0.0438151	0.1771579	-1.458854	-0.9641646	0.1006396	0.649124	-0.1945967318	-0.3831987	0.7191342	-0.584962990346402	0.1496620848	0.2228899	1.1431053702	1.53273427937897	-0.857513866655597	-0.310752571888933	-1.093511	1.1263398772
AT03107	3R	808837.5	-0.5470942	-0.2419803	0.327831442475336	-0.204511938564739	0.841247335	0.3853847	1.56974787549271	-0.499732713080373	0.518409310976994	-0.63925	-0.176446	0.1001823	-0.1392504	-0.1942114	-0.1060166	-0.3770647	1.3154108202	0.1230665	0.4405524	-0.565064169748582	1.6056709973	0.5673825	-1.1191125471	NA	0.701248452507782	0.166645721294233	-0.1748796	0.0050913107
AT03158	2L	6131765	0.08126175	0.2890626	0.138821173741779	0.30276953094871	0.1582366677	0.6674831	1.15381936317158	-0.49005397486395	0.480889399787651	-0.8125	0.2625495	-0.140088	-0.356711	0.384752	0.1073503	-0.2606739	0.381639855	0.1918705	0.282939	-0.0492863365447715	0.4902843694	0.1393084	-0.943361893	-2.00688167318381	0.637337949386353	0.176811920059597	0.7724624	0.3727094237
AT03227	3R	19754086	0.8762148	-0.07714144	-0.471648953996503	0.516289015165722	-0.6410547032	-1.531506	-0.395422639859497	0.759776138143563	-1.68507000774841	0.5545	1.047516	1.700317	-1.250398	-1.017384	0.7517445	1.280635	-0.8625322685	0.9168415	-0.3739697	-0.160211180928272	-1.7887182729	-0.5133496	1.507250832	1.01599598993923	-1.883144675908	-0.746299976103204	-1.471107	-1.4440717096
AT03240	2R	20014886	-0.2049015	-0.3365737	0.285504888540642	0.567736324027949	1.0414178431	0.3308964	1.29007939093479	-0.142873088223699	0.810983622202224	-0.93675	-0.006956805	0.003219685	0.3742012	-0.0005622621	0.08792248	-0.6125896	0.7436268402	-0.05531406	0.008223475	-0.261894162890294	0.5163288294	0.3350183	-0.7817369351	0.202288253106308	0.66021647482841	-0.0666732039775869	0.382001	0.1277565102
AT03259	3R	12973140	-1.053659	-0.04229414	-0.123696436380533	0.385321212970893	-0.324454101	-0.8917988	-0.335002230151663	0.355727623802778	0.282793588255629	0.20725	-0.1528614	-0.08373598	-0.4167868	-0.2953382	0.1526814	-0.658257	-0.0729473831	-0.6074361	-0.191838	0.31742518267379	-0.7142703841	-0.1384711	0.2140204993	0.91587587207909	NA	-0.337653804060739	-0.5664775	-0.6524406344
AT03263	X	22069995.5	-0.02257904	0.0986576	0.332994616617149	0.284119150257008	0.8171151915	-0.4460352	1.44999788826483	-0.37834313318455	0.730445661803974	-0.4025	-0.1435532	0.2805929	-0.2800944	-0.5865313	-0.0545544	-0.2093865	0.6962145886	-0.3297094	-0.1583897	NA	0.9581109303	0.07974404	-0.5932967249	NA	0.68163784414506	0.0506197873784797	-0.4112305	0.4491563474
AT03279	2L	11016106.5	-0.02650271	1.507821	0.211434289483411	0.568569011806338	0.5949065509	0.1571829	1.68903312956955	-0.280304906854037	0.0452660218537444	-0.5425	0.1640453	-0.130883	-0.007302322	-0.2002941	0.2165927	-0.06451001	0.1564417022	-0.3397817	0.1338856	-0.558485827035471	0.8075318021	0.1527808	-1.3108251886	-0.00338194475088771	0.255339851451742	-0.000966967477292635	0.0795474	0.3599173412
AT03311	3L	18885035	-0.4529888	-0.446302	0.13934867059082	0.3852718155837	0.2384079825	0.1255419	1.34581291993092	-0.359061430972126	0.301712791635135	-1.12925	-0.09273925	-0.04210964	0.3465452	0.02138763	0.0209043	-0.822949	0.8258475331	-0.06314466	0.2850709	NA	0.4414972487	0.399668	-0.9344926042	NA	0.638457148125904	-0.110986060308464	0.2821608	-0.1848337746
AT03323	2R	19362153.5	-0.9813961	-0.3544976	-0.403880157284375	0.465360363299671	-0.3198126508	-0.6805877	-0.496911061191998	-0.149682025114435	-0.00936371391801193	-0.51625	-0.1285693	-0.1663648	-0.1827981	-0.3041745	-0.004563795	-0.5286205	-0.5276453791	-0.5752385	-0.2837571	0.478021172203803	-0.6997145192	-0.086516	0.1528858128	0.165174682446281	-0.0890790606236685	-0.131977560671699	-0.4206446	-0.3294930477
AT03366	3R	5266807.5	0.328301	0.247908	-0.131659058956175	0.557721496481047	-0.0117195105	0.05496147	-0.0332753261805139	-0.542950382864363	0.155804864813689	-0.19575	-0.093315	-0.1023059	-0.04103739	-0.1032745	-0.03130129	0.2118537	0.3093321167	-0.03149682	0.2080748	-0.347630006011538	0.3748373252	0.315601	-0.5721007398	0.197117427131223	-0.0702370976940796	0.1238932568859	0.1627573	0.3480901207
AT03371	3L	6940512	-0.8021139	-0.4495325	0.0134525347892651	0.287725155349728	0.3828150803	-0.1151817	0.533278283116678	-0.248716380524406	-0.0212452846732789	-0.11875	0.4187438	0.3052767	0.06642026	-0.04442141	0.4498976	-0.5403797	-0.2121603377	0.1270416	-0.003761889	-0.791582453218453	0.6744541474	0.2852306	-0.3305417147	0.176816127317028	-0.556871889297978	0.288695793160521	0.1023198	-0.1614793184
AT03383	3L	8593446	-0.6045396	-0.3737818	0.117939004792176	0.120475494369628	0.8649707983	0.1322073	1.39744778242303	-0.290628898723266	0.676248521351933	-0.95075	-0.1063294	-0.07161998	-0.03369507	-0.1818915	-0.05719915	-0.7796286	0.5966594758	-0.3004258	-0.0471274	-0.748647222134016	0.7376516661	0.03567293	-1.265731626	-0.603716460786519	0.386294983482192	-0.385613386376132	-0.1033172	-0.2467443594
AT03386	3L	15472119.5	0.3706447	0.9402573	-0.880245820524063	0.690556530850894	-0.4070274814	NA	-0.401194960586718	0.330821852977346	-0.951622020799134	0.3825	-0.3155772	-0.2772706	-0.3029202	-0.5349718	-0.6772457	0.618364	0.3890396635	-0.02238065	0.5542381	0.267310463439647	-0.4160617266	0.2316938	2.0052490008	1.73227455423338	-1.05384930418799	-0.215737185702663	-0.5631143	2.2245804146
AT03531	3R	17394056	-0.775811	-0.4770169	0.512414284669262	0.118653308486643	1.7158263285	-0.2088257	2.04959082188119	-0.18293251191165	0.870109267784418	-0.68875	-0.08799911	-0.1803366	0.07409958	-0.04727469	-0.4731283	-0.4853421	0.1747605009	-0.1811469	-0.1967913	-0.470678963395118	2.4129017658	1.328258	-1.7295091556	-0.838145114497473	0.802393697555912	-0.102700548061679	0.006477882	0.0959734651
AT03545	3R	19112794	-0.3199297	-0.004768767	-0.0902818838371493	0.333901962085421	0.4163848158	0.6553457	0.760638913609593	-0.559517553191032	0.28518154492594	-0.38825	-0.4176769	-0.3310693	0.3735942	-0.01034698	-0.7473312	-0.1076236	-0.0157411366	0.07807506	0.7329331	0.0466751876774083	1.2085234925	0.3599754	-0.8870632396	0.141901498472612	-0.012286075318545	0.116723419623678	0.4307415	0.1613305891
AT03617	2L	3376152	0.03750706	0.2683344	-0.655589926879569	0.38681763474855	-0.1480576283	NA	-0.29578107265893	1.17401734791921	-0.282596713103114	-0.111	-0.1990039	-0.2186849	0.6938971	0.3055221	-0.812497	0.1290542	0.7566871784	0.2338306	0.1382713	0.0403173739484869	-0.1742017336	0.1817511	0.5870120699	0.134010044838864	0.0516862486584147	-0.402227992108125	0.3273504	0.3513534134
AT03646	3L	17521357	-0.2933338	0.03224035	-0.232274075616398	0.161088033229193	-0.6263616394	-0.5828717	-0.317704097826454	0.841404734876202	-0.0915565792374157	0.26575	-0.06582029	0.02264613	-0.008549348	-0.2284052	-0.4249903	-0.2099303	-0.6377308808	-0.4947698	-0.08708539	0.139929450451856	-0.2347662345	0.1965147	0.7308408211	0.801301325236129	-0.590848465583541	0.039555842717361	-0.4042826	-0.1024148734
AT03755	X	16661553.5	0.0298063	0.2866185	0.500351903967717	0.278021170156201	0.487342376	0.3600913	0.986189680804642	-0.417152379360801	0.296068176488917	0.072	-0.4093418	-0.1116928	0.4647925	-0.09691293	-0.8238905	-0.2410123	0.6675282784	-0.004580135	0.305799	-0.427164405398693	0.6206950143	0.100838	-0.9538530904	0.388539151068483	0.470286136287251	0.355241389233271	0.1138615	0.2209022149
AT03803	2R	18864568.5	0.08251324	0.2223357	-0.117344439078596	0.569991541781479	-0.1533138597	0.8256853	-0.389404586400869	1.40966777650543	-0.264444467230201	-0.12875	0.1279726	-0.1940516	0.009378734	0.2674001	0.1455819	0.1596669	-0.0077042704	0.1026735	0.2550613	0.0844731701979606	-0.1220871018	-0.1562949	0.7384506735	0.272714177994255	0.85098748515859	0.0422361455644525	0.7241048	0.5439143736
AT04027	2R	16372925.5	-0.3347298	0.3112456	-0.122829397690881	0.317991489161475	0.4852943392	-0.3641628	0.181720506897821	0.750051373376033	-0.0159146803918267	-0.1295	0.06543948	0.1601379	0.166122	0.08634663	0.2414076	0.06019464	-0.1639299849	-0.4133515	0.2657167	-0.203362880509649	0.8214421512	0.2266931	0.4228014798	1.65774533993816	NA	0.201405442557482	-0.3434739	0.0498664001
AT04143	3L	11431679.5	0.3196787	0.1901088	0.0707852449231395	0.795919078562153	-0.3028628873	0.9723334	1.71237218841802	-0.385590629142869	0.149322749440804	-1.0475	0.3208164	-0.133197	0.6539316	0.6917138	0.2910472	-0.09446043	1.4426968999	0.1904815	0.3137785	-0.101921572083946	0.3090065802	-0.05289204	-0.6361406596	-0.168712842108073	1.14156077771673	0.157896957412418	0.3648969	0.6901585323
AT04270	3R	13850264.5	-0.4957846	-0.6014084	0.170259380217792	0.501990855087248	0.5159013992	0.1654636	0.568732462201311	-0.508673129399562	0.440083013858452	-0.38775	0.0004878413	-0.1261801	-0.2251162	0.00131755	0.1534299	-0.3820065	0.5743701232	-0.07160989	-0.03452058	0.0676793216361181	0.4254170727	0.1361155	-1.1908187097	-0.0910560109111983	0.460232399022351	0.0888001956463537	0.5614853	0.1997335708
AT04338	2L	5970267	-0.5699435	-0.3901562	-0.543502882239706	0.148387180583445	-0.0780852055	-0.7792493	-0.411316324777906	0.426422033292646	0.28256999569519	-0.09825	0.01886006	-0.2828664	-0.7266671	-0.2954301	-0.2066845	0.09830891	-0.4064475983	-0.5098111	-0.5053476	-0.214062601852856	-0.6863530321	-0.5294968	0.0693501065	-0.523224545507411	1.06164446564859	-0.450945307987072	-0.5297107	-0.1595679857
AT04375	2L	12761336.5	0.1249356	-0.2869046	-0.0265029112970911	0.0592577106723453	0.062122562	-0.06074418	0.347414400880226	-0.0208145291443306	-0.905332156533799	-0.13275	1.219013	0.9491375	-0.463357	-0.350928	0.6497119	0.02125542	-0.391190488	0.9421257	-0.506169	0.0728306257804114	-0.4259124059	-0.02586907	0.3727111426	1.04483498344425	-0.632751862159319	-0.135408527834822	-0.3835895	-0.3326405612
AT04382	2L	3035055	0.5164331	0.6221491	-0.0987592023123777	0.637674727664884	0.4181259496	0.03453726	0.612451355455528	-0.194295175976118	0.136658509449383	-0.034	0.2443245	0.1028999	-0.4023588	0.1420147	0.03200053	0.5753215	1.2170194524	-0.05077434	0.0769021	-0.139458095436926	0.3210217886	0.1702916	0.1127844942	0.82517293914455	0.222798641721627	0.235672932035046	-0.08665612	0.8728244516
AT04446	3R	2485458	0.09806221	0.304782	-0.376781999174296	0.230272017382438	-0.3031223341	0.4533327	-0.303923607631729	1.40419839381842	-0.230483583874603	0.29475	-0.0772182	-0.2358196	-0.587318	0.05609142	0.1535023	0.1621689	-0.1654099566	0.1786833	-0.01604404	-0.29581425884871	-0.3485995683	-0.08616688	0.9180972634	0.614643786854319	0.163546736545803	-0.664523020253315	-3.705354	0.0791531825
AT04449	3R	20295575	-0.5131811	-0.3371198	0.766189393537069	0.0565057916069714	0.6219751452	0.5046987	1.12951124102375	-0.547372340834656	0.977363767194838	-1.04225	-0.2769474	-0.1708784	-0.4483441	-0.1268666	-0.07181718	-0.4800485	0.354364392	-0.04889683	-0.160791	-0.722046222772021	0.1119366554	0.1125654	-1.2535412747	-1.10436961680387	0.921854344089719	-0.410160139380514	-0.2410768	-0.1939695116
AT04454	X	20239243	-0.1910813	-0.2082254	-0.793803341163371	0.00147388050725772	-0.5732256217	-0.4645504	-0.592981210148723	0.764276465899247	-0.915966295795272	-0.17675	0.1708053	-0.02676647	-0.9159057	-0.6744894	0.1078205	0.2770954	-0.3428664571	-0.2285551	-0.2438641	-0.0177675846400631	-0.690134663	-0.0803989	1.2974026795	0.912709466773536	-0.314311911792593	-0.538979402887797	-0.1190734	-0.0736834204
AT04467	3L	16064220	-0.1498594	-0.02749184	-0.00443488489146371	0.312675019327345	0.6331528641	-0.1859651	0.772548543500645	-0.352142248598442	0.277896461618461	-0.39525	0.4335721	-0.0422388	-0.374947	0.1144757	0.2340015	-0.4770711	-0.4619977872	-0.05298021	-0.1591396	-0.189928126266657	0.0821351474	0.08786208	-0.0955905969	-0.288986310556198	0.148714085794103	0.174254098253227	0.2734283	-0.1596195271
AT04468	3R	15054468.5	-0.1606955	0.08107627	-0.323889356270739	0.31946703161371	0.1648362658	0.5796574	1.19951868859715	-0.1253846751771	0.00994877607105482	-0.509	0.01639289	-0.2326096	-0.3564108	0.07153355	0.1397905	0.1932388	0.1273614697	0.1881194	0.04001705	-0.101203301449221	0.404342219	0.2203904	-0.4749129581	0.33326612457665	-0.0225195534350282	0.201338631639305	0.5346753	0.0023489935
AT04489	X	17281499	-0.6184418	0.1595006	0.260257499953597	-0.0857275302622196	1.5354101781	0.2298134	1.49631848912769	-0.48533042184128	0.713606165609643	-0.70125	0.05618866	-0.2492393	-0.4820893	0.3460934	0.2070062	-0.3163868	1.0451955134	-0.1569871	-0.0612639	-0.356624497900892	0.9199580952	0.1915065	-1.3402328229	-0.97898013985307	0.507996820516579	0.198744201240172	0.2347858	0.0327209113
AT04491	3R	14042803	-0.3180697	-0.199699	-0.0323253611257523	0.673249576728386	0.1865489055	0.2854428	0.546300290641135	-0.193090322141323	0.226098116943347	-0.7005	0.280419	0.1797083	0.2697896	0.4261784	0.4702312	-0.2822909	0.0175326418	0.1776716	0.1399268	-0.496693733365496	0.5361375639	0.005437234	-0.1000226843	0.299321121167569	0.231479432240853	0.272439213905517	0.4867936	0.311307154
AT04553	2L	7892.5	-0.6688279	-0.3041586	0.424379024786713	-0.0277503077286566	0.7762781062	0.1752594	1.50600902885599	-0.33441368553553	0.588198432999169	-1.1285	0.08938581	0.06039805	0.3886392	0.2991077	0.2561628	-0.7844842	1.2391041662	0.00389697	0.4020822	-0.0567777457354914	0.6151875288	0.146882	-1.1989889193	-2.19252544356672	1.32262212037901	0.0169197398456423	0.3412026	-0.0256298447
AT04622	X	20943634	-0.2908441	0.1216546	0.549771964001471	0.450420171820786	0.2594071605	0.388995	1.23156949910285	-0.325118682778011	0.406993443852892	-1.1775	0.1231079	-0.00911135	0.6195619	0.6981012	0.1782926	-0.3471212	1.3148853038	0.3186212	-0.07870498	-0.570409476879107	0.2008315003	-0.02946176	-0.6791622846	0.437125236461402	1.74558362491228	0.267460085701343	0.9873326	0.3075084623
AT04637	3L	10602029	-1.275994	-0.6495352	0.985601535706913	-0.0213498214822399	0.7004356527	-0.1245115	1.29016114592193	-0.526343899065577	0.96520174951304	-1.079	-0.1137112	-0.2137366	-0.002067175	0.5662386	0.08770863	-0.8031625	0.7101504668	-0.08006073	-0.1529869	NA	0.8595927027	0.06751089	-1.5645830462	NA	0.814496694934538	-0.511759930419452	0.146161	-0.4837492842
AT04640	2R	19932114	0.263823	0.1746832	-0.143448861971668	0.266377892393158	0.3512174572	1.078423	1.32876234275432	-0.428921066097304	0.422454787166813	-1.12275	0.133091	-0.1114969	0.7577971	0.6701637	0.244446	-0.02419656	0.4609206928	0.3065495	0.3586194	NA	0.4192202621	-0.1087897	-0.3421215304	NA	1.55926349122114	0.000233187640072394	0.648669	0.6557599803
AT04656	3R	8081111.5	-0.6221554	-0.4599196	-0.0218552745700214	-0.0117099165466247	1.2876850499	-0.1181612	2.30751484053973	-0.0654186920007388	0.431882383616216	-0.88275	-0.08940567	-0.07124725	0.1815382	0.01335242	0.1070011	-0.6573495	0.7923054087	-0.1312691	0.1487068	NA	2.07390078	1.084241	-1.3912625381	NA	1.20976781450265	-0.130353099781304	0.2956996	0.1160130175
AT04665	3L	2634530.5	-0.04801011	0.2226795	-0.173142237614908	0.423417731714038	-0.2921439584	0.6343485	-0.267908985348132	0.880376872964124	-0.0510678502535276	-0.75675	0.05740926	0.07162983	0.6148422	0.3720323	0.5552562	-0.1417098	0.1342702483	0.3615772	0.658935	NA	0.0026611736	-0.258549	0.3330270139	NA	0.570341727930358	0.170595556792644	0.5601086	0.0433772952
AT04690	3R	10087672	-0.2156617	-0.1407993	-0.120969044019077	0.397459625304591	0.6361701147	0.1241856	1.35113240067558	-0.30585550205751	0.406085710840557	-0.79675	0.1662451	0.009025546	0.4429829	0.4140109	0.351736	-0.3068228	0.095449574	-0.07744568	0.1079157	NA	0.6312705047	-0.06415935	-0.5729229008	NA	0.254112899823001	-0.117679003731987	0.1636994	0.0629661397
AT04810	2L	13787527	-0.4748701	-0.2800905	-0.211994296408286	0.295274378781225	-0.6911963948	-0.4248889	-0.534933764383058	-0.480947645644796	0.183698513624896	-0.5765	0.2851088	-0.3751821	0.1933362	-0.2587954	0.3849277	-0.2642005	-0.4021705898	-0.3079923	-0.2185305	-0.109795074127941	-1.1721622925	-0.1117489	-0.4441881719	0.46545642091965	-0.150888373470419	-0.233606940779993	-0.08147644	-0.84127964
AT04824	2L	8217434	0.01810006	1.171769	-0.476240656650031	0.674923669427751	-0.063893424	0.09344499	-0.267986584893492	-0.143175096959853	-0.422906453754335	0.6985	-0.03528088	-0.07158391	-0.1113768	-0.270404	-0.1094242	1.077689	-0.0451491412	-0.3722635	0.8323147	0.275523526546779	-0.4294264796	0.1679943	0.6305038106	2.23879562476799	-0.785332561355525	0.357891817203893	-0.205639	1.1663686683
AT04835	2L	13448517.5	0.09402269	0.1526313	0.167043196457879	0.554451446692817	0.2248995822	0.6461859	1.48087700009694	-0.374209227365717	0.344859795944964	-0.8075	0.2259227	-0.01613638	0.682132	0.689168	-0.2010773	0.2124975	0.9991753341	0.2084836	0.1972677	-0.416406300299122	0.4203963211	0.2836932	-0.3037278845	0.0739124899931554	0.747119238707573	0.132032285123178	0.7887494	0.5201440313
AT04844	2L	20802881.5	-0.6905742	0.4464791	0.287135162324553	0.132264339252835	1.1340895343	0.2020625	1.0569931508505	-0.467645116657265	0.526007587812714	-0.38725	-0.04477141	-0.10004	0.3027719	-0.1193343	-0.05827958	-0.1963176	0.7454645084	0.06671292	-0.09938256	-1.25538094005483	0.9008214136	0.06564613	-1.3779968125	0.133076112158606	0.316988856666989	0.876989220960245	-0.004213526	-0.0279445763
AT04875	3L	14027328	0.8094246	1.025594	0.398907953888877	0.442500003288473	0.7688640621	1.405594	0.757558947406585	0.339253983969585	0.00195296564223335	0.75125	-0.07444886	-0.6329303	-0.3425223	-0.1439408	-0.5148628	0.5878539	0.113603066	0.0200061	1.153552	-0.36558030853111	1.3924760281	0.9910497	-0.0996822424	0.659225339618918	0.588246026155946	0.187265649196132	0.2595485	0.3051242044
AT04879	2L	2263858	-0.0658457	0.220955	0.464410535223244	0.565384994296785	0.1685768541	1.008284	1.04919950131357	-0.503928762765666	0.383113488013211	-1.18425	0.06123981	-0.09547025	0.5758811	0.8983749	0.05144462	-0.1764227	0.7475404783	0.1932672	0.4736656	0.214074722016752	0.2026427749	-0.03194086	-0.7365621198	0.280092213272447	1.10326608882763	-0.05210335343277	0.9039319	0.7237262221
AT04979	3R	12614888	-0.5915197	-0.7257145	0.416103839127954	0.0189721834994448	1.4582456132	0.1925796	2.47817052503072	-0.0737679431335527	0.54588591633932	-1.20025	-0.3280778	-0.1595961	0.5790829	0.04814239	-0.4458268	-0.872654	0.7370593153	-0.01135721	0.1746579	-0.531859613468033	2.3031204266	1.230063	-1.4484401625	-1.82223920738476	1.39651330317995	-0.088148151233936	0.4450507	-0.0959475901
AT05114	2R	14363637.5	-0.6072817	-0.3944553	-0.853393798507361	-0.323536107582221	-0.8095017175	-0.2595198	-0.336343525104341	0.614811168379683	-0.183223607451177	-0.0805	-0.100391	-0.1689782	0.1519077	0.05508757	-0.1109759	0.0918183	-0.5705255877	-0.430991	-0.3134088	0.384072257620736	-0.6842376026	-0.390414	0.5904754425	0.129689011713889	0.262417468137985	-0.296581063562334	-0.1761358	-0.0456845578
AT05149	2R	13818324	0.608751	0.4260746	0.130541253988318	0.731893064010219	0.4435605894	1.161214	1.93565838835409	-0.240292577713241	0.0283567611718104	0.0085	0.2147393	-0.1313719	0.1651279	0.5219814	0.1624166	0.07583361	0.6280897932	0.3398718	0.3396829	-0.043892603049386	1.0343237566	0.3230086	-0.2214180688	-0.000879831610867132	0.511402793852507	0.0915541994541396	0.7229917	0.6255979897
AT05157	2R	3777816.5	-0.494414	-0.358366	0.179406935119938	0.170505112321975	0.7175233787	0.2641161	1.49579972214009	-0.375549725476143	0.369640352283627	-1.173	0.1836038	-0.08218558	0.3666094	0.3129458	0.1325058	-0.5809941	1.0763898747	-0.05888399	-0.1846811	-0.475642584398586	0.5284596678	-0.2658563	-1.109836911	-1.17042478709421	0.806003029521721	-0.360676458790491	0.5735194	0.2340706801
AT05209	2R	9906360.5	-0.8904605	-0.7387204	0.145885887714905	-0.460265468955226	0.7264979982	-0.3844822	1.34214848810516	-0.326037271162391	0.878416348218531	-0.7065	-0.2673744	-0.08509758	-0.05552368	-0.07312037	-0.09947177	-0.893609	0.3421506632	-0.2414692	-0.1633845	-0.502046493294481	0.7720977344	-0.06207127	-1.4106189297	-0.0816956992986072	0.660938126572662	-0.279120615641131	NA	-0.216108799
AT05239	X	15841371	-0.6403977	-0.5393543	0.689737829715086	0.605869599728723	1.0488147395	-1.006349	1.10835145037975	-0.282422318060823	0.788251606393964	-0.43375	-0.2814743	0.04697198	-0.9798653	-0.7841362	-0.1452503	-0.4016188	0.0783875922	-0.6034699	-0.6105436	-0.705461243690908	1.0500914448	0.1109077	-1.6059132676	-0.151972487908151	0.718489634343078	-0.879725788541735	-0.2556033	-0.634842513
AT05246	3R	10906837	-0.3071513	0.1651815	0.1349513864451	0.77154491681041	0.2369848754	0.3629716	-0.0586590334690356	-0.521883357939328	0.234308171038146	-0.79275	0.05356766	-0.06248194	0.3658639	0.2357153	0.04261367	-0.0213391	0.387965244	-0.006348376	0.07255709	-0.304355322009207	0.0022868871	0.05487163	-0.8704810232	0.587893048231073	0.76403703325844	-0.132679024872607	0.4144939	0.1257381145
AT05261	2L	4958806	-0.300738	-0.230514	0.0260596053508818	-0.571615411073029	0.5165644114	0.2542389	1.02436410293119	-0.303010687444577	0.375683650747726	-0.48275	0.2210476	-0.08247218	-0.0652594	-0.06320524	-0.0892553	-0.349253	-0.1751790225	0.06052572	0.4472167	-0.655436511471498	0.4180939417	0.1843964	-0.6902266319	-1.0901754412945	-0.343527834228876	-0.0298315521476093	0.4542497	0.2173934086
AT05371	2L	5580348	0.2895746	0.3032038	-0.0513706413641197	0.733482435702132	0.1322386339	1.010387	1.40738266436791	-0.404996483030659	0.0862958706626768	-0.99125	0.1434755	-0.1557548	0.1221147	0.4555481	0.1246823	-0.1235827	0.3492376592	0.1574451	0.8451941	-0.0281248045705833	0.7275327596	0.116651	-0.2465359207	-0.838049942275497	0.810312299026134	-0.167578372224269	0.6087639	0.7350896327
AT05390	3L	17443583	0.4675173	1.22786	-0.136677662440837	0.939692758288227	0.4099460962	0.71776	0.444518608005122	-0.260195160085093	-0.00875806890930477	0.2435	0.1583286	-0.01746978	-0.3986802	0.1623165	0.324631	0.5464182	0.6902765351	0.2689904	0.3605301	-0.124856848494606	0.3324842117	0.4048561	-0.1871165274	0.933173053797607	0.271330478343931	0.632297330443359	1.121072	0.7038376988
AT05393	3L	204030.5	-0.4161816	0.2115791	0.417099860697342	0.725314904586894	0.9431509289	0.06626027	0.925423684439406	-0.177111645531936	0.56151618797702	-0.087	0.14336	-0.2647686	-0.9280557	-0.2916179	0.2798454	0.2819769	0.217425949	-0.1776333	0.1531715	0.54048192394027	1.0094346887	0.1550121	-0.337824994	0.584514028994295	0.716195915002631	0.490985926411168	0.06942451	0.0080042535
AT05453	2L	8402378	-0.8464475	-0.6061173	0.0613074650697844	0.129938142752028	-0.4595235781	-0.2937794	-0.337815635669766	1.14197411257649	-0.137865076664268	0.53675	-0.1515748	0.1156138	-0.9903879	-0.09246318	0.2988531	-0.4010877	-0.5303535388	-0.4083861	-0.2776484	0.247707486502071	-0.9195270187	-0.3403727	0.9982397688	0.568053778073175	-0.559059273395351	-0.445696172730158	-0.08945387	-0.3382816243
AT05602	3L	3928183.5	-0.0124977	0.1061085	0.160469766594007	0.211490161798204	-0.1978481862	-0.004920887	-0.155511508511113	0.061445996805342	0.107574551939756	-0.71625	0.07574826	-0.01130737	-0.8006041	-0.3528688	-0.05317582	-0.2158415	-0.147748652	-0.2784183	0.0266528	-0.0197919375388916	0.0052866072	-0.01707889	-0.5232102399	-0.254262702873203	1.90862692375849	0.142648369588624	-0.1990248	0.3666580921
AT05678	X	751720	0.4674937	0.8202852	0.107515277999259	0.489428545760167	0.6782643578	0.5106691	1.19855179962129	-0.247702563317715	0.218102678875737	-0.34775	-0.07483362	-0.00674903	-0.7513473	0.3543228	0.07078268	0.1503479	0.4352477156	-0.2208133	0.3259815	-0.0241046394541145	0.7604045103	0.1767083	0.0081042448	1.02442440530032	0.331806065857271	0.0712059009811074	0.02983803	0.9202479363
AT05708	3R	25563238	0.05671612	0.07640801	-0.158875940153593	0.624158504858842	-0.3455825246	0.7788928	-0.506987662507152	1.61920111371275	-0.195216245911235	0.111	0.07951077	-0.07487847	-0.320711	0.2067896	0.1183928	0.06827311	0.6554454104	0.2486722	0.1824111	-0.161616727447983	-0.2460801701	-0.2187736	1.5976041239	0.851687283860089	0.100720157983675	-0.139205435368267	0.4986864	0.2291054954
AT05815	3R	4212833	0.3883704	0.721374	0.275486229835935	1.01742712261038	0.5430938683	0.6024056	1.10966427428445	-0.4088245170205	0.274198670146025	-0.71625	0.1953446	0.07768474	-0.5002456	-0.04256362	0.2178211	0.1673205	0.4791942391	-0.01951186	0.3601083	0.198915844844678	0.6478512263	0.2281865	-0.2164466019	0.150654486563811	0.359857476820484	0.0283019486406193	0.07915794	0.8686978173
AT05866	3R	1044320.5	-0.1207078	-0.2139659	-0.203885440740515	0.0756731619605089	0.7855977691	0.6048312	0.792150410224638	-0.19644595033399	0.0855329672382756	-0.1835	0.1817882	0.02273682	-0.508578	0.09115243	0.2291021	-0.2956752	-0.2907783688	0.2247041	0.07362745	-0.76400980214441	0.3254926519	-0.1989493	-0.778600921	0.368251442222816	-0.537416392809488	0.0950758532397112	0.3179206	0.2698411331
AT06125	3R	15473438	-0.293219	-0.2876987	-0.5694182440796	0.370479666122165	-0.544648172	-0.07249274	-0.295697226697501	1.14899956986706	-0.401484345673946	-0.305	-0.1455898	-0.1793693	-0.02521638	0.01854894	0.07823829	-0.1108018	-0.1925778053	-0.2116102	-0.2192791	-0.410394577517336	-0.7708064926	-0.1812855	1.1389794065	0.491716008197569	-0.538331907775359	-0.228931050329709	-0.1402307	0.0420627193
AT06212	2R	17725589.5	-0.3257095	-0.07366917	-0.242328233445439	0.738721727917789	0.2988794453	0.7817009	1.14552348937034	-0.319712476762197	-0.0195916917805941	-0.4125	-0.1323166	-0.1643717	0.03736217	0.2082484	0.340748	0.1247861	0.3390461212	-0.09735113	-0.01552235	-0.745101203392783	0.4990960755	0.01945225	-0.3942936768	0.820532079319064	-0.239639257953565	-0.0649393130704132	0.3424282	-0.1477991728
AT06220	3L	12756798	-1.009628	0.3536434	0.336072048983076	-0.227784749052218	0.654078168	-0.09728372	1.13208554523111	-0.327844271557897	0.855136997835459	-0.8995	-0.09537873	0.0264428	-0.05456431	-0.2057272	0.114005	-0.9929253	-0.2277153901	-0.3268403	-0.2055157	-1.23500244055968	0.2060739913	0.3029587	NA	-0.368810227385983	0.438999577372853	0.0838684026880686	0.1295741	-0.674117093
AT06251	3R	11758939	-1.205314	-0.4927271	-0.102078813954227	0.154717870466147	0.668153607	0.04504942	0.967983184321745	-0.143912753653258	0.441103329559157	-0.45025	-0.1927264	-0.2295448	0.07468262	0.2855393	-0.08844697	-0.457257	-0.4450909016	-0.2348718	-0.4405311	-0.501282046350438	0.8381752294	-0.5593953	-1.277062281	0.0874080592389422	0.448902786355106	-0.310183818902199	0.008225638	-0.0995294142
AT06648	X	11193710.5	-0.03704618	-0.05232523	-0.246411824798421	0.37083508669137	-0.4503615972	0.764951	-0.201280618519095	0.640775329321587	-0.330560532726676	-0.01975	0.4869209	0.3536578	0.4131048	0.6297436	0.6203487	-0.01529097	0.0488925453	0.5129656	0.5119821	-0.164518224773797	-0.1638536617	-0.0222658	0.0777248164	0.179418383949618	0.443098076896888	-0.23154046694231	0.8056235	0.5697377438
AT06668	3L	11916701	-0.2635377	0.002279816	0.281954867842671	0.0112104998684863	0.4950693569	0.6090971	1.15532047872035	-0.152676784452223	0.459170276884033	-0.95775	0.05648301	-0.2400031	0.4526946	0.474037	0.5159913	-0.4531907	1.0321369287	-0.008134683	0.2930268	NA	0.2609910442	-0.3162889	-0.9152312273	NA	0.896084366917177	-0.113035786161245	0.562127	0.5877261725
AT06826	X	4172926	0.5755859	1.265044	0.301996554263394	1.02543872757334	0.4649106878	0.206612	0.716430838515106	-0.229887354292555	-0.392670920573551	0.14625	0.02556816	0.09061251	0.1343541	0.2231022	0.1738545	0.7136893	0.6102228128	-0.06853359	0.9786285	-0.360264325495855	0.532194985	0.5540883	-0.1104884076	1.0264563787955	-0.0767313651939714	0.360282012362996	0.2631471	0.927495074
AT06839	2L	855786.5	0.1099222	0.2525752	-0.0622948779401867	0.760302894495826	-0.1342168679	1.199828	0.703884902863541	-0.477072837449786	-0.0875177373030682	-0.284	-0.02784567	-0.1319425	0.4032097	0.553914	0.07833223	-0.154768	0.3420758064	0.1800801	0.2275453	-0.0943303378443773	-0.2261005292	-0.1589239	-0.4340159996	0.261042622864635	0.113064094715472	-0.0501051707470871	-0.5872799	0.3997438465
AT06885	3R	78178.5	-0.4050046	0.1747741	0.529712887366312	0.0976417712895858	1.0374988401	0.02785549	1.356616517331	-0.299323226227188	0.39679916035621	-0.5335	-0.0305565	0.2861267	0.4399581	0.3955429	0.3109077	-0.2981743	0.5098688626	0.1793825	0.3150443	NA	0.9794367132	0.4057964	-1.3528207799	NA	0.432549015120216	0.989814538795366	NA	-0.1359038775
AT07117	3R	6580204.5	-0.3132903	0.06413069	0.474961816408662	0.391948210643281	0.4924039706	0.3335432	1.26935966845717	-0.354063725839007	0.386026207087996	-0.93375	0.1299107	-0.1477186	0.3882998	0.2233195	-0.0004820553	-0.2005559	0.7089214902	0.06365997	0.1992894	-0.611104427402191	1.0731850531	0.4068846	-1.2316237056	0.529118129065335	0.729907947364935	0.0870403014249793	0.3177258	-0.2639554575
AT07178	2R	9367339.5	-1.05185	-0.8222879	0.11483310516916	-0.292210109494253	0.7655970479	-1.164626	0.537500967390669	-0.338265391023876	0.693947173631224	-0.815	-0.5471766	-0.05520544	0.07435061	-0.7842173	-0.5710394	-0.8701939	0.1949797293	-0.5685327	-0.4484734	-0.436170085961851	0.3230005938	-0.2536781	-1.326255545	-0.642640736764469	0.606049033490928	0.0290863816395105	-0.533522	-0.6481302398
AT07234	X	8007450.5	0.1628327	0.005612498	-0.0937523347336281	0.503757655510668	0.1080772327	0.7482567	1.31966567595262	-0.306487042555756	0.389210178094878	-0.67675	0.01562197	-0.03875703	0.8866098	0.5491554	-0.1884576	-0.02668944	0.6734579389	0.3103394	0.1495608	-0.00978000442846155	0.2126796256	0.1195135	-0.6050297824	-0.122746052968208	0.503282241999582	0.367404050898198	0.8215992	0.3159800182
AT07283	3R	5877899	-0.2413394	-0.453546	-0.709237665769602	-0.183066431478825	-0.2729097472	0.3870749	-0.61597549715003	0.661434348138695	-0.111981692596633	-0.09275	-0.2190853	-0.08637963	0.2932258	-0.07506658	-0.1935888	-0.4414728	-0.3320085076	-0.1179587	-0.05759433	-0.423194363743317	-0.6821980471	-0.3465195	0.9501245402	0.107392658592604	-0.466252704557268	-0.275772064662748	0.3047054	0.0814076002
AT07326	2L	21894897	-0.2274907	-0.4531342	0.793838300249445	-0.00282686274685995	1.2299897453	0.2559998	1.83906941021616	-0.35808307866655	0.900695651184079	-1.1305	0.1119379	-0.1536967	0.5812039	0.2197836	-0.0003655877	-0.6472887	1.2336150097	0.05207884	-0.07407839	-0.389682786134389	1.908312924	0.448759	-1.2973339329	-0.691951982893713	0.950513893426619	0.155971149116422	0.4779442	-0.1616895931
AT07409	2L	15608823	-0.02258454	0.09054665	0.523996077522389	0.23454070141472	0.1836121617	0.8004086	0.93134244088683	-0.464272396540188	0.689792167731412	-0.5665	0.02893904	-0.281569	0.5722706	0.7755314	-0.05772488	-0.2424685	0.8355504426	0.1189491	0.8650065	0.176491514504222	0.1403403902	-0.2526673	-1.1411435208	-1.03862787465838	0.70371982829568	-0.349231833585652	0.9017265	0.8555922269
AT07410	2L	6805205.5	0.1540174	-0.1484464	0.19721187180806	0.284447618476862	0.4386949509	NA	1.55025021021363	-0.42399755386933	0.631436369196672	-0.71975	0.02147016	-0.1930492	0.03365883	0.1762998	0.1971778	-0.201848	0.9421890896	0.1696524	0.379858	-1.00758384765893	0.8890884053	0.5932843	-1.3957698526	-0.839675103223434	0.423046499503017	-0.153637349211618	0.88172	0.5086651613
AT07420	2R	13079961	-0.3269611	0.05566845	-0.377080809615992	0.559410290112467	-0.181544856	0.2945035	-0.420108804675433	1.16446142628481	-0.381067663182814	0.0435	-0.1351388	-0.1741774	-0.4200909	-0.3865286	-0.1827471	0.0160664	-0.3283826897	-0.1538252	0.02073326	-0.291639297205451	-0.4157769853	0.1228799	1.4013924866	0.57538774113778	-0.13676137065292	-0.296646296860526	-0.2075033	-0.0798224183
AT07424	X	5149264	-0.6408472	-0.3927182	0.203192875050775	0.183502555515136	0.6601214197	0.3436909	1.51335202409668	-0.324990651955673	0.457401241738708	-0.92725	-0.3117644	-0.06204223	-0.3535801	-0.2806806	-0.3719585	-0.8638706	0.4676772894	-0.13382	-0.09324981	-0.496848311866889	0.7994146278	0.2639	-1.4312700727	-0.571906008355725	0.515426689034691	0.249484694982541	-0.0255794	-0.2524969386
AT07524	3L	11433033.5	-0.08557965	0.1375904	0.473945295411726	0.706267270835627	0.4852363589	0.6795075	1.39924592878237	-0.515008974528305	0.626274284238992	-1.0255	-0.04431589	-0.1848838	-0.02672067	0.08766202	0.09172883	-0.0710667	1.0883782591	0.2302496	0.7776894	-0.206506366153132	0.3262393882	0.4872764	-0.968363505	-0.291316368939454	0.634530084170405	0.0592407545809805	0.9986392	0.3191789633
AT07527	3L	2433437.5	0.01188722	0.1806184	0.262568636359387	0.010037276197316	0.4756951551	0.4614352	0.926113012300229	-0.366455555297112	0.521014369972148	-0.46125	0.5610288	-0.1294878	0.2503946	0.3852369	0.2488585	-0.3248233	0.6755015252	0.1400875	0.3843958	0.638514332505851	0.6282736735	0.1469727	-0.712434993	-1.37855276843339	0.155647026481332	-0.160940615452864	0.8518014	0.2224152848
AT07541	X	2480333.5	-0.1215046	-0.1288392	-0.360314728684232	0.596692925563105	0.5688389683	0.297627	0.413978897866206	-0.225679378351754	0.307494382564852	-0.05525	0.1507291	0.00266481	0.05497623	-0.1085485	0.2112582	-0.1099533	0.0055782489	-0.00275285	0.1179645	-0.894873493802465	0.2973729839	0.2699434	-0.4651061516	-0.00420641863782106	0.177597997435472	0.11378907634159	0.1548254	0.0354896679
AT07549	X	7922318.5	-0.3027182	-0.2114004	0.103838756838694	0.306072361765185	0.6423390086	0.3345905	1.33462613114522	-0.53511282433038	0.473747187956134	-0.72775	0.2735381	-0.02637999	-0.005296948	0.2168355	0.005082371	-0.3829393	-0.0846676417	0.04852598	0.06787231	-1.24827795330345	1.2412576147	0.3249651	-0.9385844023	0.0908418007549872	0.386858406069681	0.466296002395938	0.4229485	-0.0408434173
AT07554	3R	26761673.5	-0.4745524	0.08151573	0.499876275496072	0.293248187413824	0.7837137669	0.4474959	1.82292062939104	-0.206703688349144	0.615452872849873	-0.89525	-0.07082488	-0.2257263	0.1430215	-0.2951228	0.03893592	-0.6564761	1.4272942786	0.07210152	0.1654973	-0.741728281594893	1.5589659815	0.4406564	-1.2509708418	-0.488286481309483	0.856883110554957	-0.195755300509171	0.802118	-0.1406153649
AT07592	2L	8391156	-1.039847	-0.2877183	0.13194507456324	-0.271380314593254	0.8290218496	-0.5295329	1.05938741265269	-0.512818326094136	0.734615953740708	0.32575	-0.1345473	0.1823785	-0.4735591	-0.3548262	0.1307563	-0.04929012	0.1975931714	-0.3938573	-0.1014902	-0.420712170692228	0.779787957	0.4659979	-1.2989608327	-0.866273657444452	0.350711060398031	0.291931772806882	-0.2131937	-0.5708550389
AT07595	3R	26955037.5	-1.238016	-0.5143331	0.362177707290886	-0.214289996112064	0.9578124119	-1.222276	1.30638679611292	-0.678027900198086	1.18809227630231	0.03375	-0.4731042	-0.1625319	-0.6850354	-0.6286478	-0.06318406	-0.60481	2.1919481728	-0.6973789	-0.5624915	-0.689550535615635	0.8203775084	0.1339571	-2.151707445	-1.30808228132495	0.962751935947895	-0.450886616739781	-0.5389797	-0.3718541101
AT07671	3R	21332965	-1.069724	-0.8332035	0.538471900219481	-0.469523096137553	0.9054437051	-0.757211	1.4162452076903	-0.655582589316892	0.960644761274543	-0.893	-0.1930802	-0.1640546	-0.2337615	-0.114381	0.1213917	-0.7113386	0.7723139195	-0.3304069	-0.3399525	-1.12965665466269	0.4152755274	0.3183861	-1.831634402	-0.861168496760997	0.963173415849464	-0.477486877208645	-0.08573339	-0.3816127265
AT07685	2R	861804	0.4802558	-0.6118032	0.168219836302134	0.985138966734152	0.4716935397	-0.5962073	0.0976289406514363	0.254793278616785	0.0423492111133558	-0.686	2.654021	1.709437	1.401331	1.288607	1.774072	0.5934688	-0.5550079462	2.885226	-0.1506856	-0.852615546313715	-0.0117080107	-0.6318991	-0.1612800763	0.699090873548988	0.0236843209502408	2.51150840588626	1.299269	-0.4065037099
AT07689	3L	9224728.5	-0.3338797	-0.05113271	0.187843404365104	0.17982709796426	0.7699626446	0.03403883	1.35642494068672	-0.748766042645182	0.96377210495454	-1.1125	-0.1161338	-0.2843768	0.09762575	0.4079398	0.2551001	-0.4211936	1.2620051297	0.06424359	-0.2165127	-0.278710500559138	0.0462470146	-0.3471571	-1.370163252	-1.52563398122076	0.451837504571118	-0.536022044809875	0.2343617	0.0513231998
AT07692	3R	3173057.5	-0.3622249	-0.2828391	0.141536487097974	0.424534955226376	0.1526352438	0.3313748	1.11777855600637	-0.620377481583895	0.619423912614394	-0.6685	0.005442644	-0.1978847	0.03659826	0.1430266	0.2509666	-0.5949391	1.0999679238	0.1350525	-0.007560931	0.245339163077345	0.1769411518	0.07714571	-1.5766026272	-0.250407701408598	0.563332775220721	-0.134959677725439	0.5303098	0.3413790421
AT07704	3L	11619381	-1.710576	-0.5049213	0.223034068095313	0.162451269957571	0.2786554198	-1.473872	-0.237443071526266	-0.770194006981513	0.617919374776117	-0.81625	-0.3820001	-0.1415025	-0.5257674	-0.8369383	-0.5218946	-0.5911513	0.1992445578	-0.5676302	-0.4423422	-0.112453572648487	-0.9117942627	-0.1622479	-0.8201856386	0.104027495328732	-0.535577769784864	-0.118528154149493	-0.3688532	-0.7347410057
AT07710	3R	3913354	-0.8109546	0.02666033	0.0609633074079882	0.0547215770900042	0.6768608787	-0.3791677	1.31617246931163	-0.653000957055678	0.775955430386992	-0.6495	0.2250136	0.4424169	-0.2594442	0.1542589	0.3106148	0.1321783	0.5842986666	0.06961665	0.1890964	0.185566513788222	1.1826858986	0.5366418	-0.877265922	-0.48160793895393	0.771492492711939	0.81153531909452	0.5620613	0.4082076711
AT07738	X	16624236	-0.5304639	-0.1434641	-0.341626636082674	0.579460281356527	-0.6072270057	-0.7589149	-0.24674802803978	0.669634803246929	-0.20418092803992	0.00825	-0.2898461	-0.2173166	-0.3912804	-0.6073718	-0.01404776	-0.0302132	0.133886125	-0.3243661	-0.1380225	0.844872327585246	-0.6494381033	-0.1058359	1.529264591	0.878277828921578	-0.563140585521333	-0.347122466409976	-0.2690434	-0.2412587982
AT07769	3L	17515501	0.07782025	0.2572664	0.175211762280608	0.496087827898426	0.8340614489	0.504088	1.03516333766618	-0.583685703602015	0.513957494001647	-0.164	0.1774078	0.09989911	0.6656206	1.027335	0.3026513	0.277511	0.4795233602	0.2999007	0.3848976	-0.146625216993848	0.4006986328	-0.05793317	-0.948270524	-0.268801004139601	0.361230116216411	0.52599509305413	0.9430967	0.5783024018
AT07815	3L	9432588	0.9757174	-0.2739074	-0.533155355339216	0.602227690996689	-0.4368257033	-0.8840615	-0.437049381366585	0.917300321524835	-0.527285266760817	0.21325	-0.2374321	0.0246871	-0.5039717	-0.3397683	-0.1213049	0.3839063	-0.2587781373	-0.1616718	0.3127498	-0.482527222481727	-0.3376034555	0.1605707	1.3834068964	1.44873258007903	-0.60226660682799	0.463859504208716	0.0797437	-0.0718891257
AT07821	2R	18790998.5	0.2084612	0.3614977	0.165017208387521	0.756877371118086	0.3946131058	0.3004256	1.19325400571009	-0.35214433162599	0.368540222858879	-0.67875	-0.07739258	0.03670658	0.159908	0.1226989	-0.1769557	-0.03741467	0.832376901	-0.200518	0.1841712	-1.14945285154007	0.4505290431	0.164102	-0.4197252041	0.232230904396834	0.411316777134447	0.125793595930103	-0.05015298	0.7910869389
AT07829	2R	18772523	-0.02471269	-0.007371269	0.127154674876519	0.440081729277807	0.395734459	0.7304786	1.41204999149214	-0.330640078443554	0.568057504511715	-0.8995	-0.007401214	-0.1371156	0.2863443	0.2630587	0.04202304	-0.3795098	1.3888732985	0.083952	0.04418353	-0.321077594883897	0.8599300211	0.1722033	-0.8448835624	-0.290492125046842	0.823936732311565	-0.218932701766837	0.6035765	0.2227808584
AT07927	2L	19904457.5	0.4701909	0.375156	0.0526803863375416	0.0570036652441339	0.446142755	0.1067185	1.25722084955828	-0.330486660075397	0.602097368741262	-0.601	0.2117678	0.2070747	0.05709427	-0.293131	0.03377422	0.1296575	0.543303923	-0.2048142	0.2530713	-0.466334208995214	0.6662482764	0.09209114	-0.1315884865	-0.46030181556604	0.271700731653907	-0.0176566210148335	0.05789248	0.0190263704
AT07973	2R	19911348.5	-0.7986848	-0.1795418	-0.685971503142634	0.768810874572006	-0.277986875	-0.1409076	-0.285078173586868	1.34798229030481	-0.24041243282592	0.1335	-0.2686948	-0.1862069	-0.299474	-0.1451104	-0.2213465	0.08383287	-0.2181498743	-0.4709135	-0.08173357	-0.600271305456323	-0.602209162	-0.07722955	1.2891524803	0.94078751661784	-0.86756975477894	-0.0577257854020548	-0.09719522	0.1454588612
AT07979	2L	8527575.5	-0.03979335	0.1921217	0.0270714454770069	0.42502087541978	0.0092540752	0.2736749	0.0622369226139011	1.09167659721433	-0.0747653505827308	0.00825	0.00467094	0.1075838	0.7100619	-0.1817841	-0.438966	-0.2075439	-0.2157727304	-0.05623398	0.02681766	-0.473801317861428	0.0357168822	0.5355844	-0.107406157	-0.00179096480448016	-0.018649266700635	-0.128550331805646	0.0958128	0.3232502388
AT08082	3L	13323557	0.02450487	0.1955754	0.085505629772773	0.261536272253145	-0.0708566068	0.6030239	1.53209714117156	-0.410791138003836	0.202572835676985	-1.08425	0.1994909	-0.05619539	0.5528294	0.5607365	-0.1495711	-0.1938486	0.8003974808	0.1523452	0.0598474	0.104248294877334	0.6343830346	0.1881556	-0.7593080085	-0.443766286339712	0.603319904777632	0.163704726833302	0.6444792	0.6380790239
AT08189	2R	17265284.5	-0.1667495	0.0143493	0.664848822592344	0.297791941671318	0.8677057925	0.1020984	1.07631712379427	-0.446194498224078	1.02467446852219	-0.933	-0.2082695	-0.1572894	0.262291	0.08283145	-1.030682	-0.2822882	0.9134297376	-0.1836489	-0.2739504	-0.649854807636043	0.3755675956	0.006805528	-0.8425673794	-1.6471537741413	0.790924545902642	-0.430808602737688	0.01763289	0.5385576438
AT08210	2L	20837765	-1.040009	-0.7918407	0.698701254258537	0.293349501311006	0.868688095	-0.1238906	1.44931731829156	-0.519718472897427	1.07834454360835	-0.8665	-0.861912	-0.0367678	0.09263322	-0.1385542	-1.767618	-0.6331468	0.2837293197	-0.3117085	-0.3850209	-0.897943872219088	0.4638009255	-0.1043885	-1.9325042434	-0.727805582986019	0.806676982222321	-0.197416711857888	-0.4408646	-0.4236307344
AT08222	2R	19937631.5	0.1669144	-0.04729684	0.0737360567941086	0.334858236648687	0.4605786797	0.7510079	1.60579848995262	-0.428195624447949	0.586859712403756	-0.973	-0.1547933	-0.100386	0.7458792	0.5724726	-0.1270477	-0.2671403	0.8364141197	0.1183564	0.1120701	-0.54733857127363	0.2864476022	-0.2004695	-1.0875318762	-0.418996188430986	0.22815388942669	-0.243049775229765	0.5066667	0.2130312251
AT08277	3L	21280910.5	-0.9149957	-0.1934056	0.168439684751398	-0.381057287585847	0.6694056357	-0.2209851	1.15613231032888	-0.472680479476265	0.765301068932122	0.034	-0.07846903	0.3362669	-0.3121725	-0.1793755	-0.5308365	0.1168061	0.5615620242	-0.1057102	-0.210807	-1.32719265998392	1.0622360482	0.3494386	-1.0926178623	-1.13080203760053	0.047736707134303	0.132117556623742	-0.6521602	-0.4778832549
AT08279	2L	6329092.5	-0.1636378	0.1916174	0.0115700611728267	0.127696434019458	-0.0198748747	-0.1176669	-0.00820288956894982	-0.50368964897478	0.424516330161805	-0.687	1.675417	0.1206029	2.151951	1.111018	0.8225036	-0.2625923	-0.078385946	0.1824016	-0.02798601	-0.572985449900264	-0.1235717867	0.01727069	-0.6534543974	0.0873840642879735	0.0899523870988774	-0.246245736338545	1.307494	0.3681739334
AT08308	3L	21500446.5	-0.9328684	-0.612838	0.649556920882932	-0.283753165325475	1.0170519971	-1.498389	1.11073048340119	-0.376655783812641	1.04353203369143	-0.70125	-0.7642462	0.06085586	-0.3147277	-0.5082709	-1.698218	-0.5993151	0.1202241723	-0.4844631	-0.6316286	-0.73996627180339	0.6384713609	0.09943163	-1.0507260094	-0.232456959562461	0.517789978779412	-0.0303476060864118	-0.9068443	-0.9033760363
AT08344	2L	567264	-0.8427836	-0.5082556	-1.17848633224679	0.0601633680852419	-0.9752079977	-0.8233805	-0.591073772932091	1.2158333969137	-0.75956083314967	-0.0115	-0.6835931	0.0797463	0.2214338	-0.1716333	-0.6612261	0.1473638	-0.7706876913	-0.23075	-0.2370263	1.54530433775459	-1.0524736922	-0.5651396	2.5813654655	1.17753220788612	-0.500972819842437	-0.468338837245259	-0.3463821	-0.1180611421
AT08349	2R	7847185.5	-1.249503	-0.8423904	-0.49324999240373	-0.0126546898813886	-1.0946973374	-0.8407994	-0.575533485235532	-0.55089325983074	0.434750224795589	-0.70375	-0.5994603	-0.07151379	0.1360726	-0.2704834	-1.674978	-0.3208227	-0.5601751177	-0.4774939	-0.7541699	-0.982125630809407	-1.1178889976	-0.4799961	-1.089280591	0.173066495028847	-0.579550899651234	-0.991844924522814	-0.495642	-0.7446805526
AT08432	2R	8361966	0.09812679	0.2084291	0.217492676106176	0.580591740114931	0.1525583285	0.7554039	1.70708155051395	-0.282046071275971	0.198399910174993	-0.699	0.08971085	-0.02850297	0.2869517	0.03171113	0.2322635	-0.1581474	0.599302755	0.1425228	0.7761525	-0.110615249727104	0.8101096507	0.2955729	-0.8970888781	0.168244445966732	0.358558372219299	0.0760786265657082	0.5029134	0.4305024023
AT08450	3L	4868749.5	-0.7029469	-0.7156365	0.310174303010726	-0.969744354070947	0.6691623347	-0.219604	1.16853647252023	-0.477234784211412	1.13918247075122	-1.09675	0.01124145	-0.147234	-0.1014487	-0.28083	-0.05014916	-0.9922427	1.2462997404	-0.21688	-0.5579245	-1.27433740932474	0.1683389921	-0.198143	-1.3461228572	-1.78566310345656	1.03311184014712	-0.592372937912082	-0.3026528	-0.1073620601
AT08455	2R	9475381.5	0.4887485	0.4352988	-0.256285083663654	0.683846412528499	0.0721230391	0.4200587	-0.233955410411562	0.999820772532184	-0.0306204093109884	0.46425	0.1768442	0.219344	0.05207668	0.1176208	0.08576802	0.475395	-0.141461354	0.06931116	0.2009141	-0.0579066548568284	0.0666178661	0.1037735	1.4111723442	0.898003629135645	0.139064205906338	0.0497624223896037	0.2845858	0.7701260893
AT08471	3R	3191063	-0.1690736	-0.1985541	0.260014825701892	0.663541698459175	-0.1963355305	0.9104327	0.984679907943303	-0.199321947541125	0.428191633920675	-0.82275	-0.03782336	-0.03432584	0.3008978	0.5475355	-0.1718639	-0.3520689	0.9928967257	0.1950956	0.07415413	-0.012609555091477	0.2781160957	-0.1426676	-1.1777821791	-1.0341886372729	0.208490994724465	0.0557730380019952	0.6540243	0.1749539903
AT08574	2R	7570642	0.1650599	0.2655719	0.216452486896618	0.157530607253376	0.3724507863	NA	1.10048393335006	-0.37066027514861	0.704887749954293	-0.7785	0.07122444	0.1660998	-0.1954771	0.04304488	0.07278157	-0.07637916	0.3109824324	-0.192746	0.188513	NA	0.4482557173	0.1247617	-0.1981915111	NA	0.494574981022319	-0.32155977147279	-0.02430185	0.4950978857
AT08673	2R	9978751	0.200799	0.39835	0.208506398886276	0.0951103510776636	1.6009381983	0.288824	2.58303786717032	0.121836559423568	0.528187192004805	-0.88175	0.01016838	-0.006776592	0.00782729	-0.2413096	0.2145961	0.004321039	0.1208164356	-0.1300341	0.1586767	-0.343749381676804	3.2141456268	1.307517	-0.2135299359	-0.134569199421493	0.581297873762998	0.0470712113017127	0.03710276	0.5117431212
AT08706	2R	10812399.5	-1.188095	-0.7992834	0.215214661105331	-0.383854737265183	0.630224946	-0.1434683	1.40447743699491	-0.44808006474203	0.885949876306242	-0.7275	-0.201497	-0.1195854	-0.00988209	-0.1055348	-0.07429826	-1.003675	0.7294781095	-0.4978355	-0.3434756	-0.771474382026267	1.1820897465	0.4660462	-1.8831320193	-0.139885873161591	0.443055418719056	0.00404988365439463	0.1743423	-0.3332617515
AT08722	2R	11797122	0.1655217	0.2148758	-0.248532637415583	0.370865511304626	0.1356282898	1.012773	1.22675804977381	-0.472758226146157	0.491562448280435	-0.68425	0.08684548	-0.2588925	0.1847658	0.1464763	0.2550139	0.1042981	0.5283912833	0.09598577	0.3637832	-0.200923229725548	0.3238123583	0.1319576	-0.7555799111	-0.76488886167892	0.397070013029288	0.434568916312542	1.131895	0.6160997588
AT08725	3R	19525823	-0.113512	-0.07834265	0.168215003235947	0.54059558918732	0.3474550097	0.6738814	1.08957724705408	-0.430461084582137	0.9444886313207	-0.64825	0.0478658	-0.403835	0.03843898	0.4172891	0.3023579	-0.2806924	1.1044096534	0.1651197	0.08227628	-0.670795858492504	0.2240581081	0.0357167	-1.1440956935	-1.24468894364715	0.215212541245096	-0.254636430645419	0.7116027	0.5698674872
AT08867	3L	259675.5	-0.5944641	0.220455	0.0757968109883045	0.406664572111269	0.7386293267	-0.3584514	0.83470089014298	-0.533180939232042	0.423348415840091	-0.56625	-0.172093	0.04452377	-0.4772604	-0.5991926	-0.1420139	0.5432636	1.1197996247	-0.2981242	0.04811952	-0.196499188586514	0.8845064255	0.3982132	-1.1053678026	0.42908159138919	-0.0156237449497076	0.15066284369147	-0.2016325	-0.0124287978
AT08919	3L	11599297.5	-0.349027	0.1705296	-0.450279776832972	0.270409994825936	0.5318108273	-0.1037469	1.18041586991958	-0.428191771534017	-0.425465332995736	-0.3595	-0.001128787	0.04771226	-0.2148533	-0.2171429	-0.07361876	0.3056821	-0.6084576026	0.03467243	-0.1157664	-0.487838534701776	0.1184911416	-0.1093369	0.1633896612	1.23824950228511	-0.402289317013442	-0.781337119063956	-0.5874282	-0.5215366679
AT08987	3L	22966123.5	-0.5625631	-0.3702936	0.331253426816738	0.0448916242579954	0.491407527	-0.09220786	1.08035477780428	-0.676184386869668	1.15805743095114	-1.018	0.3830932	0.3721061	0.4606624	0.4740243	0.2347343	NA	1.0294184736	0.33683	-0.2832626	-1.14714463482686	0.0643675644	-0.2368424	-1.8387998783	-1.2843682193932	0.79544704773595	0.100107896350755	0.9453573	0.1492113663
AT09029	2L	20602654	0.159983	0.5197235	0.387584610377644	0.6291491126196	-0.1360081522	0.7608421	0.952206034174423	-0.637962430856736	0.367623800450548	-0.89275	0.2043739	-0.1663065	0.3181877	0.2700714	0.2327353	-0.07629438	1.0713825857	0.2856349	0.2786308	-0.564904538452069	0.0696099343	-0.07862289	-0.8497509317	0.0759808398515983	0.494236177244509	-0.170097398113919	0.8285923	0.6519819099
AT09112	2R	9208496	0.4022053	0.7552887	0.31797598089063	0.454687914722553	0.5635903485	0.1124541	1.32172637180153	-0.466207230869588	0.29482359379389	-0.66275	-0.2840449	0.09284078	-0.7404692	-0.8496216	0.02172197	0.1304163	0.4620141277	-0.3804245	0.2855181	-0.67190793597927	0.619917935	0.472311	-0.2452775524	0.0857756541726573	0.480949410933793	-0.259845858954763	-0.9158476	0.9057806249
AT09114	3R	5628121.5	0.3643084	-0.003715272	-0.722840375470311	0.567733425152235	-0.2479353261	-0.5068358	-0.346857636646178	-0.295549226114315	-0.251709513768493	-0.122	-0.009081263	0.1521378	-0.2858472	-0.3684799	-0.04079533	0.5173851	-0.5831830443	-0.1913413	-0.09134566	-0.199603476580358	-0.5597318938	0.10676	-0.0530930866	1.12131547639571	-0.304758289014763	-0.0304156380569205	-0.3301696	-0.1537481983
AT09126	2R	18327866.5	0.02627666	0.2222804	0.156598304593602	0.209912969291873	0.5343171827	0.3284297	1.37429545699097	-0.440985248047106	0.55225364566315	-0.79675	0.2355368	0.05816542	0.1468201	0.187074	0.3135314	-0.00438563	1.067307302	0.06381457	0.03837441	-0.375963079820252	0.3954411789	0.03802407	-0.621716047	-0.616027745459162	0.513764365260662	0.00121746927701564	0.2722182	0.842099141
AT09129	3R	12309238	-0.7405294	-0.5382916	-0.510485338250612	0.514167617932358	-0.4844597722	-0.4424695	-0.381987961750263	0.910865594942917	-0.41183933443922	0.04625	-0.3322432	-0.200378	-0.3273059	-0.6605265	-0.1744742	0.06226496	-0.1712078625	-0.4487812	-0.2884291	-0.109255836613935	-0.7673328477	-0.1237106	0.5883262335	0.588461132007555	-0.346171206529853	-0.178582406456606	1.25848	-0.493695066
AT09142	2L	21904773.5	-0.5963927	-0.01782275	0.964363339216966	0.440398312654117	1.0991757293	0.1055363	1.30317217757618	-0.447202671719019	0.701589274597007	-1.15425	-0.2061828	-0.3392792	0.05371536	0.2951859	0.1727513	-0.5011219	1.2715705075	-0.00918744	-0.2108923	-0.658011919996724	1.3539549488	0.5556867	-1.5583570825	-1.41358799703546	0.375028089698548	-0.252863247411004	0.221565	-0.0613051618
AT09290	3R	8048939.5	-0.3102273	0.006179806	-0.299218490091521	0.0664798692435828	0.7845107961	0.6286403	1.46841338542152	-0.345970992849057	0.225451454313969	-0.77975	-0.08841645	-0.2601602	0.3312808	0.1236328	-0.1339144	-0.2587336	-0.0977055657	0.004559656	-0.05862783	-0.578830081496891	1.1423291743	0.2065408	-0.8864880481	0.531670789756348	0.279554170731058	-0.158916452142062	0.2034927	0.289229168
AT09333	2R	3609486.5	-0.4561595	-0.208709	-0.476349816900075	0.839299973245664	-0.1339130935	-0.09300613	-0.326253806641532	0.805223938109996	-0.225039205381237	-0.27175	-0.1094581	0.07229249	-0.09280924	-0.2176171	-0.1163809	0.1521661	-0.3192166431	-0.02255075	0.002888125	-0.319042275870563	-0.0584142137	0.2659837	0.4717831094	0.647212146250206	-0.131059339021941	0.193242152718446	0.1842925	0.8587757948
AT09361	X	5690929	-0.2674275	0.1620017	0.292692740124584	0.42749989556012	0.1796524118	1.003433	1.14446806468774	-0.232969712785164	0.507081955085861	-0.9765	0.1231296	-0.2048524	0.5038306	0.647539	0.1133546	-0.04842687	1.2690859435	0.1820039	0.1753579	-0.619374643242143	0.2178344169	-0.1299087	-0.7942853805	-0.601325245337289	0.586947091889061	-0.241111122718269	0.9442423	0.3929593769
AT09365	3L	16466228.5	-0.5384193	-0.09726735	0.439636546183655	0.0356992789829679	0.3820888834	0.4615953	1.26419019319166	-0.389264473126953	0.511302703252908	-0.94375	-0.3281982	0.009794153	0.3864017	0.02164795	-0.3801487	-0.4519067	0.235635966	0.008047654	0.03917021	-0.923561298524501	0.7084745239	0.07953359	-1.1595741901	-0.268529161632158	0.46974455417962	0.00117372947850844	0.2084619	-0.0257477091
AT09383	2L	6160771.5	-0.1731378	0.06851185	0.23711729247954	0.302291515299685	0.4439812627	0.9727505	1.04348993189548	-0.327826089368423	0.433098768492566	-0.96775	-0.01427667	-0.2615363	0.497654	0.5665077	0.05481834	-0.1632613	0.3484349387	0.1956588	0.1013022	-0.669919342962729	0.3075490892	-0.1611349	-0.6744018717	-0.516952243276387	0.254741370420217	-0.0446577690196063	0.8375611	0.648849307
AT09390	2L	13307197.5	-0.7729867	-0.7155011	-0.125541316555627	-0.0961870451714409	0.4746928259	0.1490993	1.21136823477288	-0.375643456969716	0.912398491493258	-1.1145	-0.2714441	0.003890554	0.06586264	-0.2062286	-0.1605367	-0.5477278	0.2061586272	-0.05141538	-0.2649203	NA	0.1948738083	0.211253	-1.6248534613	NA	0.354481195075314	-0.311705294056401	0.03164726	-0.1472675319
AT09395	3R	8213775	0.1795956	0.297269	0.124867147897608	0.223921255497167	0.1457377649	0.9058427	1.13935693876784	-0.324989241960704	0.25767652985321	-0.79525	0.1521148	-0.2124012	0.4917291	0.5470848	0.1723543	0.01255212	0.9426737862	0.2534376	0.09193406	NA	0.3305604469	0.2440716	-0.6671470906	NA	0.295460246225199	0.139617054648089	1.036732	0.5679900318
AT09431	X	10176191.5	-0.02509636	0.1923954	-0.381651477794101	0.168355964773383	0.501093559	0.8291657	0.988515407172524	-0.637676353271287	0.153137121141493	0.09325	-0.1665059	0.1815676	0.9343662	0.554817	-0.2516222	NA	0.2956351148	0.3528938	0.2704636	-0.269091190444695	0.5471203215	-0.1446659	-0.8410719794	-0.236674751942511	0.357326701886445	0.0287142848949274	0.4758415	0.1611138075
AT09434	2L	6685778	-1.523828	-0.972715	-0.098145524777952	0.0456963294306066	0.765052758	-0.8067665	1.1823764629224	-0.583683863226509	0.561312187563095	-0.4945	-0.2309094	0.1774895	-0.1529862	-0.5432651	-1.6641	-0.6393263	-0.2475704309	0.01585174	-0.5253752	-0.668114576628911	0.3552428304	-0.2999675	-1.6769467191	-0.631870456713805	0.0839963067772993	-0.208593081987163	-0.4637461	-0.6587684635
AT09438	2R	13052501	-0.4089376	-0.2382087	-0.352189825945925	0.514569491441066	-0.5824349061	-0.5366738	-0.461592989073655	0.838165973519949	-0.363423129969131	-0.1325	-0.4237437	-0.104161	0.41613	-0.42134	-0.4622351	0.2784177	-0.6100653709	-0.1625639	-0.2228491	0.979863569710561	-0.5069588982	0.1913807	1.7458837634	0.900898270593258	-0.46818853309595	-0.319191888977077	-0.2590358	-0.3333363632
AT09449	2L	20060886	-0.4395284	-0.07851394	-0.30403859773272	0.287151119478307	-0.3049319703	0.254728	-0.430065229566435	0.95687641474502	-0.0535924253082491	-0.095	-0.3546979	-0.1674958	0.4062504	0.2881405	-1.518081	-0.01582575	0.0127026014	-0.01293749	0.1908576	0.349154557495762	-0.3491344188	-0.2058441	1.2605999418	1.02642571557701	-0.06646147799271	-0.203117650734781	0.5083141	0.2739012499
AT09528	X	8993798	-0.1140234	0.0651932	-0.354290454251791	0.298542172153732	0.0639930715	0.2288357	-0.281992263747027	1.18576811131328	-0.0350463963311727	-0.263	-0.5580826	-0.2158803	0.2318134	0.07001965	-1.712057	0.3642979	-0.4426767488	-0.03624718	-0.4439045	-0.406273619803536	-0.8851855915	-0.6544131	0.6545142488	0.229180457716958	-0.334506495167342	-0.562374708654754	0.129663	-0.3591439658
AT09538	2R	7567248.5	0.1211378	0.3656562	0.164277044611642	0.317763765558563	0.1185773543	1.061023	1.04618042390169	-0.54492912689807	0.593517739839932	-0.964	-0.3115529	-0.3851076	0.6595964	0.2545042	-0.8988753	-0.2471175	0.6478923426	0.1705195	0.2965214	0.244296986715086	0.0780184599	-0.002775541	-0.7769532009	-0.62429360254012	0.27880746581873	-0.234836064673872	1.138546	0.6562892615
AT09606	3L	18266092	-1.222599	-0.8543388	1.20332696088657	-0.471319748577345	0.8725495677	-1.072747	0.801756285979748	-0.101150739940144	1.06878851480724	-0.95375	-0.7169179	-0.05524352	0.01292524	-0.3890087	-1.207068	-0.7516863	1.8303366913	-0.3877589	-0.7480054	-1.32475275364752	0.6449987465	0.1830147	-1.7949802146	-2.17009215387768	1.29860866539127	-0.314332360926031	-0.2993044	-0.7786326959
AT09608	2R	3167762	-0.09246142	0.2934439	-0.405513637594021	0.523478131103166	-0.4477876969	0.2690039	-0.428037323952703	0.937100145088992	0.0474375260548844	-0.38975	-0.3839198	-0.09739559	0.2809137	0.06758965	-0.7058138	0.6879379	0.4818045105	-0.1812264	0.3103526	0.379858701361143	-0.1552709098	0.3643452	0.7457196155	0.327767753904564	-0.0706227718694525	0.250419255226409	0.5308335	0.5172763572
AT09679	X	10320788	-0.1122316	-0.2581837	-0.253463865301129	-0.158091907568228	-0.5095003703	0.2728091	-0.35322430186732	0.659383152264781	0.0279973598691716	-0.04825	-0.2752722	-0.04090758	0.4021183	-0.1117193	-0.9986522	-0.1716634	-0.3247080376	-0.02061075	0.01320979	-0.0117909839193555	-0.0940524651	-0.2562252	0.2936552234	0.331710658074609	-0.398596976598863	0.53685816453622	0.1978455	0.3911877624
AT09724	3R	6164017.5	-0.001647862	-0.9527587	-0.319191863449725	0.0980220878256205	-0.2414055576	-0.6805863	-0.403306196195477	-0.428729833340935	0.518309250257894	-0.3615	0.2856987	0.2577237	-0.1364195	-0.04664455	-0.05726236	-0.01627033	-0.63715367	-0.2465882	-0.7738389	-1.45107912291917	-0.7763820815	-0.242866	-1.1720826687	-0.29771061948017	-0.472888335188938	-0.458320130289874	-0.3081829	-0.320442475
AT09807	3R	18920064	-1.045536	0.1567494	-0.0719901324644937	-0.201094028728772	0.6742429584	-0.09590844	0.503198478099363	-0.415081665849046	0.367782706601217	0.11675	-0.2007712	-0.1042075	-0.4059898	-0.6523406	-0.4734129	-0.03631284	0.3612448888	-0.196863	0.03795503	-1.20807281813938	-0.0956545551	-0.2006733	-1.5056997566	1.03501917443488	0.367242117961502	0.510066952841428	-0.4453807	-0.7076766823
AT09846	2L	4434482.5	0.0774851	0.0226356	0.437971821095719	0.415778418421179	0.2661518126	NA	0.910854209141106	-0.315514108927061	0.635062734195571	-0.85425	0.3004538	-0.1583817	0.2158768	0.50026	0.05340238	0.1764101	1.6003401973	0.3145838	0.1227332	-0.690766361130111	0.1676898733	0.05598354	-0.7705815735	-1.07743061804817	0.463927368106388	0.816743411518432	1.022518	0.6037132119
AT09889	2L	15849337	-0.1986804	-0.2467073	0.596020027297214	0.103147084077852	0.2602319713	0.2162722	1.16475420793897	-0.564611205345745	0.992255799569571	-1.05575	0.04612384	-0.1997952	-0.08729701	0.2185002	0.2508211	-0.3603867	1.7377069411	0.4010478	0.0991173	-0.55164159491105	0.0176816756	0.09378717	-1.145278106	-0.833105226422073	0.931449156551834	-0.122149074538328	0.5243315	-0.050867123
AT09933	2L	5040043	0.1174604	0.04443032	0.0601701855983163	0.428161799942764	-0.0809158171	0.7247679	0.658068111173469	-0.513568549185728	0.201801327538888	-0.493	0.1413019	-0.2733179	0.0887612	0.0998925	0.1343979	-0.1778666	0.4867875795	0.3622251	0.7577829	-0.415512015830314	0.0293818554	0.2371839	-0.7125433606	-0.0401302968901578	0.142889077370891	-0.0967260190288503	NA	0.3507672949
AT09943	2R	12264925.5	0.04814964	0.3978252	0.582078701289321	0.395086676811822	0.2123479422	0.913922	0.972594535159658	-0.30484302539987	0.574488855101731	-0.896	0.09228811	-0.07037683	0.3699255	0.4941604	0.08449745	0.04186763	0.6321196351	0.27092	0.7832154	-0.00377077126336715	-0.0726812899	-0.3159752	-1.0147374415	-0.680251890065082	-0.0106406941703167	-0.267409435730379	0.8633697	0.5570737447
AT09966	2L	2824535.5	-0.1617356	-0.1803217	0.412263087267125	0.449225638806869	0.1210023773	0.631691	1.45798875528207	-0.401202856947492	0.734141547820232	-0.87725	0.1648551	-0.1913236	0.2457558	0.1585167	0.1976938	-0.3138909	1.7709683717	0.2810765	0.2382801	-0.382592587942449	0.5373538918	0.1924743	-0.8828101229	-0.526959789003716	0.753887225140048	0.129476587682721	0.6883019	0.0568128573
AT09986	2L	4890646.5	0.4195306	1.202641	-0.0114104543983111	0.577857356390452	0.1037291611	0.8803696	0.604789901280835	-0.082917334556769	0.06494888947782	0.743	0.2951969	-0.09424698	0.4761802	0.4882943	0.2693283	0.2629803	0.5398037092	0.4301536	0.1569464	-0.10606928080027	0.4074793707	0.3650999	-0.5288204512	0.195593796032479	0.150334650892824	0.586092935926808	0.9027582	0.7276389046
AT10032	3L	7869391.5	-0.494217	-0.06133614	0.556146915164074	-0.0442223304600503	0.6068077873	0.285108	0.148385959332003	-0.523428335795735	0.813119820120607	-0.4425	-0.0325776	0.08332075	-0.1205526	0.1270872	0.05080248	-0.06758582	0.5001287302	-0.01430616	-0.007306135	-0.42563315054602	0.4136027468	0.01778018	-1.1853472543	-0.201145004596072	0.316249278324915	0.145282845167604	0.524271	0.1641758803
AT10036	2R	14493010	-0.6667061	-0.5668266	-0.878210412917668	0.00962838767067905	-0.5171257731	-1.263613	-0.287709610897379	0.976430031404492	-0.0191749971525731	-0.02525	-0.3207908	-0.2326355	-0.5648619	-0.4487961	-0.1595692	-0.1279041	-0.5534895512	-0.5408545	-0.4551163	-0.140778124295626	-0.7212082217	-0.5952438	1.0340233291	-0.0108182976187195	-0.518549933654598	-0.253476073518622	-0.4629652	-0.596066908
AT10144	3L	22785780.5	-0.5976265	0.2713084	0.21663161138345	0.131122849910795	1.2938586165	-0.03355815	1.7010245837924	-0.504411497688253	1.01403698955267	-0.151	-0.288332	-0.04087863	-0.06179605	0.02649745	0.1902122	-0.2209695	0.1320309235	-0.1910144	-0.1208858	-0.945951662656152	1.1238448018	-0.07913615	-1.6317187196	-0.122213614650627	0.641999226415096	0.0418059730433131	-0.07662538	0.0850315371
AT10149	X	21654202.5	-0.1053735	0.05866829	-0.132272915700648	0.100627689333499	0.2769890221	0.4503209	-0.136754210479112	-0.604445335137183	0.318305751082647	-0.16325	1.229026	0.7212551	1.243702	1.373376	0.5609086	-0.1741588	0.3511102166	1.166021	0.1150066	0.0296674704053823	0.1028387185	0.3066129	-0.8676859975	-0.094981330799331	0.129984860894421	0.811601550153099	1.406518	0.4662185821
AT10182	2R	3353694	-0.09209708	0.3192142	0.238980179014722	-0.379290743837348	0.9395487542	-0.3027529	1.37402023175474	-0.554388077111587	0.822961356331908	-0.48425	0.07346674	0.1333365	0.06900191	0.1463641	0.2512089	-0.1469972	0.0437983407	-0.0517385	-0.1901468	-0.275115763985135	0.7723377453	-0.2313173	-0.5742998859	-2.47739368883382	0.706171672168366	-0.203398708143642	-0.07561474	0.4848384937
AT10348	3R	16825468.5	-0.2113525	0.369858	0.190961372580068	-0.250309452087828	1.0416559923	-0.4587628	1.3582967326674	-0.71798023687759	0.789753147149978	-0.377	0.1111002	-0.01812272	0.04630303	0.002515798	0.2703853	-0.1369188	0.9896004572	-0.3373763	-0.1879781	0.0615533736927555	0.6163987105	-0.168801	-0.6177858366	-0.990290448087472	0.519075996699859	-0.0165457105983292	-0.1553305	0.318818261
AT10359	X	2048625	0.1193178	0.5967988	-0.151990018959069	0.437100180364391	0.8166417044	0.07105568	1.63794275961091	-0.439385957193228	0.344116245024883	0.38725	0.1810536	0.0006150817	0.03699684	0.2821348	0.2733185	-0.05017461	0.4614714491	0.1264852	0.1255904	-0.29842128116246	1.0173450346	0.3809593	-0.7128071283	-0.120883321303459	0.216187046665856	0.701297972759924	0.5099829	0.5509714615
AT10439	X	11889894.5	-0.1225208	-0.02182759	0.214445990731764	0.212414710049332	0.6654398014	-0.2896392	1.10622620203664	-0.622139035529477	0.895263595788074	-0.86325	0.02726969	-0.129791	0.4315709	0.3426756	0.2931249	-0.1758436	1.3323345802	0.1693227	0.04296155	-0.472826825899367	0.5027268631	0.02973009	-0.9483760554	-0.591904806043382	0.860055316121872	-0.0526210833236079	0.2995368	-0.081360602
AT10515	2L	11121162.5	0.2871151	-0.0457154	-0.0145429724398232	0.485562678365001	-0.1583171733	-0.0311747	-0.2447310016355	-0.0844216449473092	0.142518202997268	-0.32525	0.3913748	-0.05206301	0.4152258	0.4507466	0.3826462	0.04257633	0.171288878	0.02316767	0.1142538	0.170493959001164	-0.0476195664	0.5651481	0.0656067067	0.37690125918048	-0.0243768086190665	0.111405060373972	0.4679045	0.0962895983
AT10573	2L	8518311	-0.4130866	-0.2006087	-0.9275621292785	-0.0364849297674443	0.1669057784	-1.723163	-0.19082607273065	0.817923563040978	-0.52284818869214	-0.34825	-0.4329785	-0.3336082	-0.4560512	-0.320612	-0.00454612	-0.02422755	-0.6423801093	-0.5690611	-0.8834169	0.29426449409313	-0.5240920454	-0.8195567	1.2541698561	-0.677488445345689	-0.667147386700199	-0.377530132129682	-0.8365778	-0.8110416481
AT10577	3L	15905702	-0.3097164	-0.393589	0.85390819122823	0.436415815546656	0.6063006462	-0.2128925	0.903167886094935	-0.478991002875422	0.730203197872054	-0.31375	-0.008410432	-0.09983567	-0.1745683	-0.1992486	-0.2170897	-0.3799319	0.8143420607	-0.4225197	-0.4138273	-1.41134698499221	0.2444467526	0.06892662	-1.0490574266	-0.029804138502718	0.983085261797772	-0.41285907592691	-0.5320991	-0.1812981634
AT10581	2R	11931902	-0.4701131	-0.4690221	0.184792016524232	-0.473869297712343	0.6475512652	0.3802298	1.47183697852222	-0.361377093895575	0.779583516802856	-1.0445	-0.001207214	-0.2967014	0.08396237	0.1826892	-0.4493927	-0.562067	1.146312549	-0.2206409	0.06501077	-0.682355107511179	0.6830186037	0.05421996	-0.8668074619	-1.19953927723422	0.80046770137593	-0.407109436970894	0.1530902	-0.2273091886
AT10584	2L	10270777	-0.3440289	-0.5311196	-0.0119025479062166	0.594934932775344	-0.2394510723	-0.08266731	-0.295688076060684	0.97094511496592	0.179244274009281	-0.14075	0.9354118	-0.03351473	0.711213	0.5887476	0.3826405	-0.09491641	-0.124065307	0.0712299	-0.3957796	0.125915232700483	-0.6875035903	-0.5267353	0.9770392414	1.02329013533636	-0.260400279421231	-0.204343718084591	0.6473102	-0.219213045
AT10635	2R	15859724.5	-0.1512812	-0.1566692	0.165920241586991	0.472019512316623	0.2549603713	0.8642765	1.44310191646427	-0.432907902385042	0.712076708011992	-1.1185	0.19091	-0.06145075	0.4110959	0.453471	0.02231296	-0.3775577	1.0371703095	0.1235384	0.01105448	-0.494758707684348	0.4839610555	0.08389942	-0.8487033974	0.174177108301322	0.774052498866763	0.0347423235825681	0.7402471	0.3008274178
AT10824	2R	17856173	0.4511715	0.2929702	0.0691312888318455	0.703938154297518	-0.2412815933	1.074669	1.32471918216494	-0.293320904104448	0.288869580193608	-0.916	0.4545715	-0.02940279	0.657576	0.7385939	0.322133	0.03550585	1.3838161671	0.3530047	0.6819284	-0.287572128004302	0.292187976	-0.06059577	-0.2770385198	-0.0483200782968415	-0.0315991163374007	0.256295377374699	0.9716317	0.6062147587
AT10852	3L	22722661	-0.2088107	0.3087961	1.13401796228078	0.519677634953142	0.3687211378	0.6621116	0.661887877283795	-0.316421034610258	0.436075083195296	0.01175	0.08570924	-0.03014307	0.3664376	0.1399521	-0.009570475	-0.06426108	0.5180427876	0.1209107	0.1588413	-0.636800663304697	0.0646079666	0.08042713	-0.9408537715	0.259672368840603	0.489402891659731	-0.0890920057098428	0.4903769	1.2209853503
AT10995	3R	11592562	-0.04378524	-0.1024335	0.310142790377709	0.700700312414308	0.0260947688	1.057597	1.42781623948517	-0.387458711992133	0.650173956660823	-1.07125	0.1443573	-0.04254875	0.3417754	0.4308192	0.2046996	-0.242971	0.9814302988	0.2467817	0.1807015	-0.642660582222898	0.6510264181	0.148951	-0.7340928945	-0.400101876253865	0.390072933296127	0.0769037985280838	0.6668637	0.4828169412
AT11025	3L	8083569	-0.4622249	-0.2743137	0.282775127913956	0.666293578232688	0.4619532726	0.003389714	0.357825909911223	-0.0906434896141868	-0.0106203161071347	0.21675	1.926378	1.360888	1.342477	1.139234	1.27691	-0.1068181	-0.4842114391	1.763611	-0.02903108	-0.5156858015115	0.4474077813	0.2276117	-0.3596305301	0.770160053530484	-0.0516926713446844	-0.0538121172667343	0.8809899	-0.3472416964
AT11049	3L	58407	0.464916	0.4933066	-0.437640762779995	0.795572254546733	-0.1486809594	1.075788	0.98108689588196	0.0769344689973568	0.0470149300849238	0.72275	0.2187512	-0.1615706	0.5541922	0.6631976	0.1512775	0.3289394	0.8263538979	0.3647651	0.4254073	0.16826074693581	0.0838449402	0.02381331	-0.5736870214	-0.143075427077656	0.125606995949545	0.00313724818071739	1.552818	0.7974475539
AT11165	2L	2978968	1.535436	0.2809524	0.125022043358636	0.589967468195835	-0.2637589684	0.5051765	-0.299943039666524	1.3069315618994	-0.0360367915344503	-0.13075	-0.1406366	0.055806	0.6657205	0.4864284	-1.529259	0.2612279	0.3680485181	0.3944543	0.03672378	0.234246973234107	-0.2305380025	-0.2083992	1.0444466953	0.687091353242622	0.0451436042005688	-0.284111456942351	0.4691791	0.4427057632
AT11176	3L	14721260.5	0.6408276	0.982178	-0.162206375702854	1.13012468640898	0.1487983211	-0.5475541	0.145024215247422	0.201425312752058	-0.590874584544762	0.63225	-0.1747078	0.1179784	-0.2463469	-0.2792437	0.05186676	0.3791445	-0.0355031093	-0.4729117	0.5579041	0.889128794610242	0.3008329094	0.1212296	0.8438996947	0.722783262370322	-0.302970080533092	-0.226917596797187	-0.8309699	4.5878106609
AT11204	3L	14586140.5	-0.7687576	-0.4958897	0.452034238221725	0.0165655731082011	1.0338156212	-0.6134131	1.44524362536987	-0.68822605431052	0.738921388197211	-0.5775	-0.03226559	-0.0632506	0.2902808	0.1472787	0.01579917	-0.6139841	0.6913185085	-0.05556725	-0.006474679	-0.677205997753027	1.4111364097	0.08490643	-1.4559811458	-0.341835660293415	0.625884193130577	-0.239680119970799	0.1656612	-0.0506155342
AT11276	3R	23075336.5	-0.5878384	-0.2700323	0.363500253979545	-0.364127123884631	0.4907656798	-0.3154732	0.324263119683575	-0.801752515491382	0.374826744592465	-0.36275	-0.4469171	-0.1424416	0.05931427	-0.04324319	-1.405297	-0.5806001	-0.0656072897	-0.258423	-0.2637891	-0.547845388338122	0.6866192219	0.4002398	-0.9114439622	-0.0653166591181436	-0.208026785475285	0.522861158807935	-0.04454187	-0.1878969854
AT11329	2L	7475827	-0.6918952	-0.1734221	0.485298874867579	0.370210342433032	0.2821829277	-0.1744352	-0.0921352401658858	-0.676081426247634	0.687006968720799	-0.855	1.227533	0.3549535	1.921344	0.4190485	0.3194762	-0.4383049	0.8543595427	0.9111669	-0.08763012	0.0415035301557533	0.0459071723	0.03638688	-1.2172339491	-0.527817075596843	0.352930768195277	0.35714375124866	1.531607	0.1689631407
AT11334	2L	12430359.5	-0.8891032	-0.4554705	-0.794028423741413	0.260813116475124	-0.6335972279	-1.00582	-0.407130479875069	-0.401592411440939	0.0442396836859269	-0.073	-0.9668183	-0.2197756	-0.2907032	-0.4518808	-1.71841	0.2262749	0.1759748617	-0.4023338	-0.3364479	-0.601120941588288	-1.4121425628	-0.8238389	0.0430082778	0.874094757081224	-0.809414715706209	-0.344346527813107	-0.8517049	-0.597460814
AT11343	3L	8694615	-0.05001112	0.2132316	-0.0723461601552852	0.539009811130149	-0.1365693464	0.05898689	-0.567856563166543	1.46773371281564	-0.0195495276455239	0.19425	0.08853361	-0.06389547	0.6943721	0.5381682	-0.4135747	0.4464108	0.3489425195	0.0966607	0.08066643	0.31608973224707	-0.3647387552	-0.2597593	1.7425830051	0.611999576611148	-0.0881814001820967	0.00828428040323101	0.3327477	0.0876902528
AT11375	X	20835304	-0.5282827	0.1076317	0.33837138188494	-0.306011725594718	0.5307368026	0.08243398	-0.153223803780655	-0.709858020172267	0.534745174599278	-0.58325	0.02135705	0.02584144	0.4487432	0.2477051	-0.1314238	-0.3359386	0.1205750854	0.054786	-0.02738531	-0.344635060053167	-0.0042121901	0.00182756	-0.8137836346	-0.907213611039305	0.417219895811167	0.104158357770928	0.229264	0.0855759566
AT11392	2L	22079630	-0.1348423	-0.4418079	0.844747205707661	0.444290081246061	0.4639023587	0.566415	1.0990285778457	-0.430101643452159	0.862721242069002	-1.13925	1.044003	0.6573622	0.8214659	0.9316953	0.7163588	-0.4528512	0.6431092289	0.8800945	-0.04164305	-1.07524028856915	0.768724515	-0.02767987	-1.4873400042	-0.0608739416283734	1.38581155464282	0.510347783486462	1.16151	0.2806479872
AT11401	2R	5867090.5	0.5218748	0.201278	0.377411300573451	0.590991208862413	-0.0011430957	0.9972903	1.09528547088154	-0.450423945498478	0.444643757755152	-0.94025	-0.1006829	-0.1963158	0.2042664	0.6354906	-0.03476545	-0.154582	1.4825596473	0.1814756	0.3497072	-0.665592757496123	0.265018908	0.183591	-0.7550438723	-0.185793031635062	0.499718597640831	-0.0986642254807745	1.007487	0.2682345324
AT11423	3L	7320357.5	-0.4931067	-0.3767658	-0.519914369555683	-0.114592562566119	-0.5752085441	0.1399051	0.101848006611318	0.178253269905123	-0.206563543496288	-0.22825	-0.0211865	0.05055002	-0.1373775	-0.3861076	-0.064753	-0.03802866	-0.4792608253	-0.2719999	0.1419723	-0.72008815519647	0.2171193479	0.5415175	-0.5258560605	0.325699833490479	-0.298430297949625	0.0284053577767462	0.1501337	0.37657829
AT11468	3R	11615024	0.3233639	0.2295136	0.154984681007133	0.61246188190843	-0.0523574631	1.141693	0.32652152807001	-0.351005530687453	0.228874454550211	-0.762	0.2603393	-0.09456431	0.3702376	0.7434762	0.2458619	0.07464706	0.8941192017	0.8410482	0.3471032	-0.21311965174626	0.0007572805	-0.05273749	-0.5208681885	-1.027185020141	-0.194538142534244	0.118734239923282	0.9124863	0.4005445051
AT11469	2L	7840871.5	-0.01530658	0.003147881	0.353802186837904	0.730537184212501	-0.058886085	0.815633	1.42999882734145	-0.382574863238794	0.527816440536932	-0.667	0.209574	-0.05091555	0.4420765	0.6209396	0.2012259	-0.1452731	0.7306373366	0.2854235	0.4688899	0.232103728902562	0.6878707463	0.004151125	-0.9486275261	-0.259747206887857	-0.039499061933141	0.164989462352543	0.8011826	0.5240729729
AT11514	2L	6497754	-0.3958436	-0.215985	-0.0155934724763523	0.352370591163765	-0.5210391834	-0.05071066	-0.602901998469096	-0.672202955655826	-0.288552743094476	-0.4415	-0.0001129109	-0.0161898	0.1372262	-0.3864059	-0.09249231	-0.1999498	-0.4026099443	-0.05545941	-0.1600719	-0.24750442257348	-0.7592210287	0.3128482	-0.9580870673	0.597410873320718	-0.332542045448157	-0.301877820545981	-0.05059808	-0.20748426
AT11516	3R	10863478	-0.09081719	-0.299131	0.512402562936208	0.77380993533865	-0.0437498762	1.005485	0.954086634498146	-0.509379423151778	0.716550430511701	-0.97575	0.2196099	-0.1514408	0.1260468	0.3938398	0.1050619	-0.3526759	1.2750804557	0.356352	0.125088	-0.849918731223359	0.1100449433	0.07881708	-0.9046739817	-0.34883170809207	0.696111299886716	-0.0521073326514095	0.736823	0.0891000257
AT11527	X	11334149.5	-0.8953102	-1.141025	0.168794656302526	-0.821855967454298	0.3881084744	-0.3379306	0.406997001928118	-0.515218118958163	0.555977668332318	-0.177	-0.1709598	0.01523493	-0.3879566	-0.008777651	0.03615961	-0.9629065	0.1338014936	-0.3216887	-0.4512617	-1.14656616309801	0.503808348	-0.6276253	-2.2196608671	-0.460325708479144	0.0517810434516388	0.387932837828217	-0.2786708	-0.4622198979
AT11549	3R	331149	-0.07426247	-0.1070112	0.219081108690672	-0.0150696527950896	0.2381617634	0.5005663	1.54236366375042	-0.396252177680966	0.477442893568816	-0.57	0.2701426	-0.03181533	0.1691208	0.09296194	-0.05658214	-0.3700496	1.0721883363	-0.05337558	0.01331302	-0.384942463265092	0.7491271771	0.1252759	-0.9965116402	-0.506180927460373	0.428620056939444	0.155342728157916	0.3371929	-0.0387609509
AT11552	3R	12093425	-1.033209	-0.5342344	-0.038372502232711	0.198915617140664	0.0521005521	-0.3821993	-0.184366093176361	-0.385636116390962	0.429923518023794	-0.59075	-0.3749609	-0.07331057	-0.05009166	-0.1852865	-0.0220399	-0.3658139	-0.369047226	-0.6343227	0.3670262	-0.576599047701948	-0.5497951583	-0.3631667	-0.2140866768	1.2069043079808	-0.54748484547435	-0.115556433081995	-0.1347456	-0.4545213358
AT11556	3R	21638571	-0.04151237	0.08256239	0.37575072010723	0.592780930200904	0.2591944303	0.7708066	1.12846590724852	-0.404566064709033	0.627577607849411	-0.85875	0.04281538	-0.3862898	0.2545344	0.2626505	0.3494909	-0.02275327	1.5111089871	0.2225281	0.2136335	-0.409178007654966	0.5424490101	0.1170495	-0.8904625552	-0.132297351924522	0.0865489970793178	-0.137690900340687	0.9904775	0.6080204614
AT11581	2R	7597610.5	0.4022425	0.5322045	0.116819836264628	0.430568887747934	0.2075966018	0.9227552	1.03339480516747	-0.540454877176711	0.594170722087262	-0.92	0.2623129	-0.1967353	0.5224488	0.6541946	0.2687668	0.09070099	1.0185314157	0.3798164	0.2307531	-0.0938560786354823	-0.1704075622	-0.1214273	-0.2609329656	-0.333486667985273	0.274764587451964	-0.185774218578123	0.7943213	0.5321170503
AT11641	2L	1353102	-0.2497791	-0.08821334	0.348488941240597	0.203052455579039	0.2991795425	0.2696274	1.07221620882931	-0.627104921609228	0.716302194406945	-0.884	0.03509309	-0.02341512	0.2642828	0.2956954	0.1304921	-0.321691	1.393876008	0.1652522	0.01670839	-0.258568296582649	0.3593075179	0.3179451	-1.0301236819	-0.578057883201919	0.750932138787257	-0.0375862371123639	1.871489	0.2881772926
AT11646	3R	8264200	-0.04673283	0.03468154	0.161558761846291	0.368315883615744	0.7125796173	-0.3003953	0.800324165548035	-0.500075393100472	0.162227458278658	-0.09775	0.2208185	0.08697396	0.1736524	0.03009054	0.2368463	-0.07386485	-0.3655226546	-0.01625663	0.2006191	-0.46964152845395	0.4493526671	0.211551	-0.4949258927	0.565439382336466	-0.00534665898144545	0.11170174011284	0.1525476	-0.013004622
AT11648	3R	21641736	0.3632068	0.2343342	0.0618138063308233	0.0685992485801674	0.572569239	0.2997309	1.46169185425433	-0.388087235617362	0.732732367646759	-0.828	0.0882172	0.00755823	-0.4742051	-0.1911291	0.189938	-0.06840763	0.8680980711	-0.03818958	-0.07070699	-0.775127593451977	0.5579797552	-0.09520367	-0.6529826595	-0.543041019091197	0.438751703779976	-0.243213319103807	-0.07403471	0.9215471186
AT11671	2L	5534092	-0.7283173	-0.3764664	-0.415558428841075	-0.255527334418243	-0.0424558888	-0.5963442	-0.452524106029661	-0.424443959809982	0.504416418128617	-0.389	0.5935025	0.02049781	0.6066995	0.4339777	0.391614	-0.1294524	-0.6670383159	0.0002829545	-0.3540887	-0.643859636210326	-0.5386703433	-0.5646021	-0.4599668245	-0.217855680243448	-0.337400195070014	-0.355610913302891	0.1527944	-0.1853111009
AT11715	2R	8146579.5	-0.5299354	-0.4012285	0.359378008366733	0.033021804915106	-0.3606175943	-0.5859731	-0.491292683469474	0.123845646214965	0.25264462422072	-0.50525	0.1703335	-0.03876797	-0.1071147	-0.2891477	0.2041333	-0.277878	-0.2894058847	-0.1789439	-0.07070681	-0.0874537369811596	-0.3206664923	0.2505322	0.0429013534	-0.390193000200136	-0.257946063794202	-0.243290249537208	0.06738208	-0.1195753657
AT11889	2L	7759953.5	-0.4751352	-0.1826076	0.594699586209442	-0.142989453536693	0.8152983876	0.1887888	1.05332923622478	-0.654074106149819	0.784490630490352	-0.4845	0.1127072	-0.004227616	0.09729117	0.1464675	0.1211604	-0.2421336	0.8357688957	0.07493397	-0.2581515	-0.792826851129697	0.2351224251	-0.1559881	-1.0129274819	-0.498645168518485	0.813143262290368	-0.374757818449881	0.05079445	0.0535186514
AT12142	3L	6579393.5	0.2027275	0.1093508	0.155955422058883	0.614476129070711	-0.0785120419	0.9827661	1.40984141837831	-0.397972178039491	0.240574776758614	-1.092	0.1104655	-0.2491286	0.3988499	0.5883483	0.02828087	-0.1169209	1.4300320438	0.2823596	0.2442699	-0.64229807309196	0.2525709108	0.1576136	-0.8590300119	-0.116789486169296	0.192401707796476	0.161320194450056	0.8153586	0.5133409138
AT12172	3R	19532468.5	-0.1843847	-0.1600687	-0.648083522578341	0.00686540664577727	-0.2506491957	NA	-0.351400454898756	0.318181563570347	0.131562674645974	-0.22175	1.407945	0.07147416	1.332209	0.8212471	0.6778744	0.0007278634	-0.400805258	0.5401484	-0.113893	-0.586607411923952	-0.4625441442	-0.4127506	0.4594278514	0.209021156255236	-0.417175278079714	0.602212742223928	0.8743019	-0.2137710671
AT12204	X	11825380	0.3857811	0.434302	0.074320746760361	0.773433954007011	-0.0425675053	0.7533888	-0.0767052271464568	0.967354120763015	0.108243597646225	0.033	0.1759795	-0.02890276	0.605994	0.4912858	0.04994336	0.507006	0.5286202506	0.1372995	0.7364978	0.193678980349822	0.2152972822	0.04819252	0.2134136995	0.215564232179693	0.253481547046494	0.18109252131301	0.9651372	0.9239744541
AT12292	X	5654816.5	0.2769501	0.005279128	-0.574762601293846	0.217100301371027	-0.0393826058	0.4554186	0.499503536415418	1.06834920482167	-0.146174252254198	0.31575	0.0009207425	-0.3274677	0.1173452	0.001784223	-0.2069226	-0.05259907	0.0406698476	0.2039539	0.608891	0.6094132679933	-0.0345157397	-0.08384237	1.0398046915	-0.538831614369858	-0.0960727241473582	-0.0358134467334906	0.4847376	-0.1858420157
AT12326	3L	9681093	0.06629053	0.1466222	0.259672179336258	0.361189422354409	0.2704442751	0.4925678	1.26899105232755	-0.163937389984291	0.634121838385839	-0.413	0.1854625	-0.08833562	-0.2756072	0.1353167	-0.1811273	0.02893914	0.6323233927	0.01610469	0.05712945	-0.315608096833576	0.5103055702	-0.2315744	-0.4402234536	-1.20365343204068	-0.155458477467313	0.12638525908286	0.3273283	0.4168324679
AT12351	3L	14650568.5	-0.5722804	-0.1970005	0.956327878093152	0.623785858792576	0.2324294965	0.2945991	0.822820220202756	-0.861635578641937	0.662161250940607	-1.12125	0.1351674	-0.1949522	0.1363965	0.2524458	-0.01918795	-0.2558145	0.7634441009	0.1411879	-0.01508004	-0.706296426726063	1.0789949001	0.0325844	-1.388544829	0.318990864403356	0.47210671700069	0.034082997317498	0.4557185	0.2054826109
AT12403	X	4115130	-0.6286868	-0.1761041	0.182551069460071	-0.229638220713061	0.8026721274	0.2265099	1.74637084553513	-0.338718159264271	0.577811832818274	-0.66975	-0.01592903	-0.02727838	0.05574149	-0.125335	-0.05173216	-0.6905881	1.4571449747	-0.3389367	0.1427204	-0.574338459729021	1.3069170566	0.3395472	-1.2482068896	-0.956336282043204	0.567180999102415	0.179542932640338	0.2787147	0.0401726108
AT12418	2R	18394588	-0.3105109	-0.07022586	-0.774077100626518	0.0243313670251928	-0.3615169028	0.6150334	-0.206108259470063	1.68696250222779	-0.442413819933979	0.1985	0.01291837	-0.09603751	0.6285591	0.6040949	0.09369009	-0.1010801	-0.0689315168	0.0323283	0.3230639	0.470861253990724	-0.5522899428	-0.5823663	0.7559333907	0.0531297703026964	-0.384155729809521	-0.236216630081875	0.5562477	0.2883986925
AT12437	2R	17158985	0.2094639	0.5134964	-0.114766577253819	0.260967403196867	1.2905430268	0.6186608	1.49830757774362	-0.265272718471366	0.481409731006795	0.12125	-0.1780977	-0.111645	0.7192935	0.4557287	-1.247798	0.1085421	0.1715658169	0.1270234	0.1837316	-0.588594971489397	1.7588831003	0.2525844	-0.2559819478	0.720821832137536	0.506353739331582	0.954358903531788	0.8255802	0.6607717342
AT12460	2L	16258732	0.5134945	0.5564327	-0.256484428517712	0.806810786871431	-0.2738385393	-1.452188	-0.38166119951649	0.55631123469063	-0.491473940758719	0.27375	-0.7254104	-0.205225	-0.5827645	-1.003043	-0.6344608	0.551859	-0.2760242051	-0.5375407	0.07866348	0.494408210195321	-1.3942428108	-0.3412315	1.5412840799	1.41036144873112	-0.997484473568063	-0.247371962604479	-1.431028	-0.7238778025
AT12476	3R	9768095	-0.2266533	0.003355629	0.244283720818846	0.302354858185992	0.7204016214	0.2899355	1.80318945553497	-0.39560594686601	0.646862734256075	-0.771	-0.2882056	0.03664726	0.6495456	0.3385613	-1.164672	-0.4286029	1.6546711847	0.09032922	-0.03048317	-0.676453093632166	0.9787466802	0.1782181	-1.1152318524	-0.592419558906543	0.731008089176754	0.103888105377006	0.5999475	0.5235594692
AT12489	3R	16384599	0.2082503	0.1296028	-0.246056486103482	0.554337771789522	-0.5333344922	-0.5604498	-0.420796506440041	1.38641211018618	-0.302297636813795	0.00325	0.02032368	0.006028726	0.2491811	0.4454574	-0.07575012	0.1130858	-0.1794628751	0.03902621	-0.03998014	0.288871612503113	-0.0803030246	-0.05059296	1.0571045502	1.36486587461809	-0.493884390476157	-0.0271567376700719	0.01307141	-0.0283798312
AT12494	2L	13370684	0.2280937	0.3619174	-0.0480731701074725	0.41520386695041	-0.2997016009	0.711721	-0.374658055685905	1.35440044650688	-0.114077367530311	0.00625	-0.106936	0.09561122	0.7846918	0.4768017	-1.212183	0.1910566	0.6422880298	0.3106349	0.4018133	-0.0359097825006155	-0.2230678585	0.01341556	0.427150889	-1.09432470331078	0.05438617155751	0.00506159197118716	0.5047774	0.5191569637
AT12538	X	6200864.5	0.2536918	0.3998318	-0.160737571034418	0.272820966906536	-0.3690301817	0.4903373	-0.0597001717695322	-0.109303179765951	0.00860302752316842	0.3685	0.5621432	0.4006052	0.6100019	0.1302727	-0.588312	0.18388	-0.2432975055	0.3491938	0.2380608	-0.0841971102066404	0.1965435147	0.02161355	0.0638038186	0.368120768999667	0.109481867588135	0.16501229910008	1.301647	0.4642317554
AT12544	X	4146354	-0.477697	-0.1647379	0.292000785413403	0.345700476180059	1.0427632405	-0.3522002	1.65824627851359	-0.471582641935159	0.636415119251464	-0.687	0.1409552	0.07776438	0.6441424	0.4097227	-0.06489566	-0.4122133	1.3720594616	0.2416417	-0.07528424	0.0180051755797193	1.3285291355	0.5338048	-1.0570552369	0.0982317112221434	1.1260797867531	0.112109801071469	0.3292218	-0.1361302002
AT12568	3L	6733886	-0.2181362	0.02367836	-0.168215677033212	-0.317464796815382	0.1829584335	0.1707074	1.22705535080931	-0.267406771714001	-0.168312658504098	-0.3535	-0.334236	-0.03777722	0.3856242	0.2885393	-1.332089	-0.04846579	0.0297149399	-0.07871127	-0.09216567	-0.665787864600754	0.6143034924	0.2966806	-0.7986959166	-0.0896290037228295	0.268249255897403	-0.236361129027687	0.1522926	0.0132729695
AT12574	3R	25864736.5	0.7034424	-0.08584711	-0.138963544698537	0.516740253791049	-0.0577542646	0.187877	-0.228560820821568	1.27613142165655	-0.256582433791864	-0.09275	-0.1544451	-0.2440787	0.4813124	0.5876182	-0.1255764	-0.1058868	0.1838766761	0.09453281	0.3252275	1.28083281276634	-0.2006164799	0.2256623	0.7483743291	0.0661743394520999	0.156874410555803	0.0789087425705505	0.4215492	0.0475411057
AT12577	3R	15199975	-0.3593737	-0.5474939	0.365852005833737	0.322709085889918	0.2904213523	0.3499888	1.19184773511422	-0.49221759725039	0.64737135095627	-0.8535	0.04841928	0.04537757	-0.2445693	0.3632687	0.1176003	-0.1452061	1.8168501906	0.1401721	0.09591234	-0.687571177944078	0.6884615275	0.05924102	-1.4926800115	-0.999408014487112	0.64843478539838	0.0759523801455238	0.5624395	0.1808884094
AT12601	3L	829620	-0.4507496	1.086357	-0.255585362428736	-0.334754787421924	0.5032442473	-0.1845484	1.45568479301996	-0.331137304697231	0.54719566267919	-0.76075	0.08537549	0.02885882	-0.1099916	-0.287452	0.2292935	-0.3180394	-0.0773801309	-0.456726	-0.3530947	-0.622579760453229	0.3710344329	-0.1138496	-1.0913442897	-1.18596277002401	-0.0322530832859422	-0.245745033865795	0.01344021	-0.146953671
AT12613	2L	4684937	-0.8581497	NA	0.761929633527777	-0.397523831928961	0.2794176804	-0.5101166	1.1125256606609	-0.394638365216662	1.36610403075469	-0.844	-0.2497194	0.01757917	-0.1266729	-0.2056425	0.001844191	-1.170825	1.7447125545	-0.5093323	-0.7237065	-1.02616898447223	0.2219705909	-0.4618155	NA	-1.3023981888484	0.888612370261663	-0.93876298410933	-0.44779	-0.9338524397
AT12644	3L	11706824	-0.5143227	-0.37164	0.0517315279794313	0.103788718289587	0.7529882706	0.3976307	0.979537783673119	-0.504905234697437	0.512737422446589	-1.00075	0.005456766	-0.09405745	0.02776725	-0.0233249	-0.2098604	-0.6136834	-0.0926782479	-0.3029798	-0.1446018	-0.896111449198265	0.6763030062	0.2086516	-1.1795601116	-0.601782593000145	0.497778169040552	-0.445871106138486	0.3782131	-0.2205964398
AT12688	X	15418228	0.4189012	0.4434031	-1.03675574824819	1.22728332941358	-0.0908141871	-1.471094	-0.405033529282847	1.23589055074929	-1.15305981620404	0.70875	0.8253013	0.7366641	-1.113532	-1.096649	0.6862485	1.091715	-0.1447438153	0.582513	-0.242754	0.712848216181929	-0.9095535321	-0.2597638	1.763368737	1.25150079955701	-1.03622014079899	-0.182120488108115	-1.233586	0.5183113974
AT12704	3R	26531097.5	-0.6870379	1.457341	0.569100504729992	0.485788544755432	0.6613044175	0.1380051	1.36545613663292	-0.346038413257627	0.554798977915893	-0.82175	-0.1209808	-0.1837662	-0.08101612	0.07663361	-0.1853215	-0.6508854	2.1093199903	-0.3163157	-0.1627174	-0.58267844875501	0.5197199091	0.4635682	NA	-0.233389370431202	0.453140177643937	-0.0703431715504156	0.3755733	-0.3365168276
AT12764	2R	8203604.5	-0.5779894	0.1944118	-0.447957259910188	-0.229569993095551	0.5341375624	0.0734096	0.838724685240884	-0.259890101912395	-0.0297814148147173	-0.60625	-0.4573201	0.1076874	-0.6951761	-0.7029277	-0.1931275	-0.3862355	-0.4869606233	-0.360466	-0.1888798	-0.898610227421291	0.3372934413	-0.1654298	-0.5989425823	0.243644890001665	-0.28722618723357	0.0749982052851222	-0.664074	0.340903706
AT12770	2R	11961612	-0.4573809	-0.03630218	0.192947415712057	0.418535712532669	0.0303914233	0.5069881	1.28861844070824	-0.304601822145792	0.255815429268389	-0.917	0.1278817	-0.0842329	0.3357257	0.282587	-0.05268153	-0.5703295	0.8173602627	0.02855729	0.3356809	-0.290733357987303	0.2631572268	0.3022224	NA	-0.226730060011628	0.589396989133386	-0.255275987595159	0.4605562	0.3509099771
AT12771	2L	11791695	-0.7532687	-0.5818711	0.0688925782042123	0.101696857644808	1.236574665	-0.2631283	1.25782839772112	-0.441986937598308	0.872057993116098	-0.63925	-0.1050149	-0.2036222	-0.6325431	-0.2302559	0.0925665	-0.2820103	0.4317761956	-0.2689727	-0.3197823	-0.598500137756635	0.6977798219	-0.1225994	-1.4042673335	-0.802125437582712	0.483510402753999	-0.174904429648189	0.0981055	-0.3119686838
AT12780	2R	20306780	-0.6742466	-0.5698787	-0.00736088637046628	-0.0250297744128169	1.1219754469	0.3003566	1.71673804887349	-0.249011235364676	0.720506459631291	-0.92775	0.03752519	-0.1827492	0.08913916	0.08977622	-0.06488558	-0.5713838	0.5688501817	-0.1828612	-0.05688247	-0.768539752119086	1.3063727339	0.4917671	-1.1584826919	-1.0627743499112	0.482218489973055	-0.224836355202842	0.3345599	0.082602762
AT12815	3R	3112482.5	-0.5634696	-0.4056239	0.434703652524099	0.381379334847587	0.2270717353	0.5515483	1.38659466580827	-0.355880830960239	0.484106888348382	-1.02975	0.1162997	-0.1696602	0.2486927	0.09843833	0.1721822	-0.7264529	0.9233002955	-0.1998605	0.555569	-0.456977290162158	0.4461034019	0.2172487	-1.2020536503	-0.407924850751187	0.968303458343675	-0.0976728580086926	0.7108116	0.188229082
AT12853	2L	1499349.5	0.08230132	0.2405704	0.220798652039195	0.749639536688515	0.6032002077	0.0095737	1.26098761109277	-0.262276098110221	0.433531355677439	-0.584	0.2119789	0.1863613	-0.0449343	-0.2412372	0.1010579	-0.245038	0.4279969985	-0.1681198	0.2956936	-0.11487262016495	0.7623532422	0.3688248	-0.5644493733	0.366579761350924	0.441254275529628	-0.0308989640324412	-0.1660784	0.9224531896
AT12868	2L	16208310.5	0.5676241	0.01224397	0.438983961851992	0.35368454628899	-0.0547965299	1.109533	0.785298154380272	-0.542718174572814	0.944933332144426	-1.027	-0.04727607	-0.3640131	-0.001088853	0.3366237	0.1215641	0.1619469	1.3279561267	0.4790793	0.2109968	-0.286037593968296	0.2107944977	-0.3244631	-0.8867382424	-1.34295595634487	0.408496280277783	-0.605507380592717	NA	0.4413537949
AT12920	2R	4305016.5	-0.2930105	-0.2558597	0.149106545952505	0.300313936632799	0.4387820374	0.4970922	1.31341438284232	-0.511704055533628	0.70596499951872	-1.03075	0.2433305	-0.04763451	-0.4383913	0.2957105	0.2173544	-0.4232274	0.6807277126	0.136494	-0.1786287	-0.354746507322224	0.4595123886	0.3056683	-1.0804634106	-1.45223099355277	0.435360683730481	0.0183245481618039	0.4132509	0.0315702836
AT13019	2R	20086596	0.02281819	0.1083468	0.437464873053144	0.092662626826714	0.1604585055	0.7901168	0.580146406680803	-0.454434372170995	0.343892913931055	-0.71625	0.1617519	-0.06474616	0.2165493	0.1239815	0.1707414	0.02146532	0.4580983331	0.2717756	0.232339	0.0299718162810356	0.037211461	0.09814362	-0.6518739289	-0.851988288008406	0.379092792297733	0.151938696157223	0.5559139	0.3145156901
AT13028	2L	11990399	0.6360109	-0.4194255	-0.791423121148514	0.797110617914215	-0.3845254899	-0.8128273	-0.280240322216971	1.83912352434068	-1.34348395664952	0.807	-0.1897218	-0.2195105	-1.474206	-1.008267	-0.05614408	0.404979	-0.6951169159	0.1883789	-0.3503439	1.46844024372536	-0.8821804396	-0.6612494	1.5321411251	1.56600370781591	-1.47644470060289	-0.783280747049037	-1.101791	-0.7116528459
AT13107	2L	9013506	-0.3765298	-0.2569601	0.466180282796223	0.588279937842443	0.5110395949	-0.2156842	1.36031188156383	0.118153560365103	0.733802496951458	-0.5915	0.1099423	0.09935558	-0.6780631	0.09379203	0.08754796	-0.04948905	1.1066655704	-0.05321769	-0.2042927	0.667578804739371	0.3998932978	0.1281814	-0.3015519803	-0.271679146824393	0.480206808383967	-0.124526027967265	0.04456904	-0.3734623022
AT13125	2R	18271877	-0.5476906	-0.4577167	0.538175127607769	0.374742153923723	0.1262877691	0.5608929	1.16068747958481	-0.543354626823391	0.504653737046837	-1.2775	0.004634724	-0.1042516	0.112732	0.1120274	-0.00624307	-0.7788575	1.8777573452	0.2226254	0.07522078	0.175593502988291	0.2740618692	0.2098833	-1.3831633369	-0.471172628923692	0.665032302612578	0.0830765975729219	0.7194239	-0.0713764342
AT13149	2L	18093284	-0.07932456	NA	0.456383622236043	-0.36327516364368	0.0475047017	0.6657304	0.928937119589749	-0.573140651544193	0.949901942145736	-1.06575	-0.05183483	-0.01022653	-0.368019	0.2179043	-0.08490007	-0.4087667	0.8241920892	0.2439133	0.004834109	-0.369880017676492	-0.1495035973	0.09415152	NA	-0.621197779740378	0.856196614599153	-0.314696190249091	0.4280825	0.2229377971
AT13263	3L	15121915	-0.9927236	-0.7900174	-0.811793392767074	-0.105435995115608	-0.5905513787	-1.194886	-0.559355933783536	0.419030044116397	-0.0906824681077922	-0.294	-0.1745947	-0.1289794	-0.7119785	-0.541816	-0.2696244	-0.00875409	-0.5672160575	-0.460763	-0.3698442	-0.694606479527277	-0.4927408539	-0.2556777	0.4978660143	-0.955118323826533	0.0589140227351373	-0.413262684141856	-0.8182925	-0.6356834238
AT13267	3L	18142706.5	0.3940951	0.718855	0.491639502179233	0.363269727999853	0.459080879	0.2099234	1.04168393137042	-0.540108773576918	0.129342753834641	0.628	0.2017493	0.1462641	-0.8642681	-0.2838306	0.1091424	0.1311966	0.6398880172	-0.1541268	0.3004696	-0.205730472012343	0.8198278635	0.5602478	-0.421244604	0.138617622474768	0.555728385627412	0.221581710865542	-0.5211002	1.323151419
AT13272	2L	1822293.5	-0.3335151	-0.5866289	0.345865429509252	0.00728062348254997	0.7237574577	0.1779785	1.48174630805695	-0.52030859613583	0.81248330757692	-1.09525	-0.1630089	-0.1471902	-0.03139432	-0.109831	-0.02712113	-0.9130441	1.922954342	0.005483978	-0.04301111	-0.833680571953161	0.3280471983	0.06256416	-1.469584604	-1.16096328014027	0.738782555848351	0.0713437855684428	0.2653874	-0.1273942408
AT13283	3L	10532525	0.3110177	0.3022009	0.658951670647962	0.706115201048862	0.3117610666	1.306266	1.40155704102389	-0.383176092098095	0.83953059275406	-0.904	0.1125122	-0.1575936	0.06040185	0.4047415	0.1589003	0.1166543	1.7630355725	0.3355827	0.3805858	-0.485386014995747	0.3055583452	0.1589673	-0.5699093085	-0.709187782022161	0.477873324980962	-0.250226213014617	1.236872	0.6005673358
AT13310	2L	20241699.5	-0.2953539	0.09902884	0.396586992785121	-0.410236331475232	0.7768871842	0.7110633	1.39033589783611	-0.331163389670163	0.664133599139332	-1.07225	-0.02525249	-0.02595229	0.464623	0.343437	0.1262218	-0.15723	0.3942037099	0.1648205	-0.1412131	-1.01586081350233	0.97683967	0.2993829	0.4443005792	-0.534923006304272	0.719560727019995	-0.552755175444953	-0.1916098	-0.13602923
AT13327	3R	7173121.5	-0.6681281	-0.3506852	0.025304761799081	0.290203328739064	1.8367959727	0.02970207	2.38129072493062	-0.0254924452298437	0.42871635090637	-0.67	-0.02175336	-0.04808188	-0.1946973	-0.1109625	-0.03503989	-0.3647829	0.1337255996	-0.1875461	-0.2504984	-0.762593957923965	2.8217635548	1.975315	-1.2977875581	-0.41400519819061	0.419585353242213	0.292116879194528	0.1065932	0.1910760292
AT13332	3L	9081159	0.5497351	0.1652831	0.686603270706505	0.849111801588145	0.500643966	0.574495	0.872891165260982	-0.36186208996875	0.263717346184874	0.0255	0.03075006	0.02367194	0.007227148	0.03557833	0.2077566	0.03706721	0.651618338	-0.1143672	0.4619904	-0.830746770846324	1.2904097272	0.183601	-2.2733522039	0.870458071305947	0.473817163463002	-0.0634208449521092	0.2556892	0.4825217004
AT13347	X	21013580	-0.2292815	-0.4199912	0.273003726329668	0.565431502572655	0.5815115857	0.5298848	1.68823189813083	-0.228610424746291	0.363651282467063	-0.935	0.009274879	0.07845878	0.05515776	0.0553065	0.008238974	-0.5532839	1.6629655528	0.102362	0.5951784	-0.658588350993398	0.8852857745	0.132247	-1.049219378	-0.369826868640799	0.96347673835108	0.124917672839231	0.5275037	-0.0224378956
AT13351	X	7698593.5	-0.4426361	-0.2077048	0.0896628875612174	0.0145013041492178	0.1342452029	0.1063169	1.23334727658465	-0.486681044142021	0.578435146361175	-0.80975	0.2294756	0.0734501	0.3992129	0.3930845	0.4010466	-0.5865918	0.9118492475	-0.01868557	-0.09498817	-0.155788889792147	0.4681160006	-0.01110063	-1.0962357939	-0.508832790035995	0.509137314394712	-0.292991621650278	0.1877282	0.1631967326
AT13424	2L	4733435.5	-0.6901019	-0.5762687	0.55040094600146	0.392930843071773	0.3369856115	0.03849415	0.946322243149553	-0.657224384770112	0.937618306821507	-1.092	0.1911791	0.05925512	-0.2565935	0.138571	0.05071381	-0.5772849	2.5125030076	0.06438708	-0.118769	-1.0292726819542	0.0267444109	-0.1402484	-1.610652023	-0.910773573132566	1.05481114504451	-0.181435714233574	0.7440157	0.1595036694
AT13439	2R	5758584.5	-0.05350689	-0.0422458	0.360930913600899	0.629349475359422	0.5857471058	0.3320578	1.19725915276963	-0.308637141470955	0.489725820833967	-1.05075	0.1572067	-0.04185255	0.305354	0.4036573	0.4774384	-0.3088373	0.9109129171	0.1104557	0.3366689	-0.677714100822186	0.6166960304	-0.2395682	-0.6512378707	-0.0403438737761376	0.319977703977988	-0.0810630735638843	0.500935	0.3818445846
AT13460	3R	16034718	-0.5936809	-0.5026063	0.629157789801713	0.390694592493092	0.2703599808	0.2365906	1.18519633995489	-0.278850959466063	0.63682493257439	-1.14425	-0.01677915	0.007123549	-0.1341601	0.02665046	0.08107923	-0.750911	0.804533854	-0.1060181	0.1744057	-0.668073679256089	0.4645728031	-0.2345735	-1.2558643061	-0.246065627391737	1.14910348133722	-0.429744145313025	0.2930495	-0.2343734173
AT13467	3R	26569130	-1.082037	-0.3096209	0.380613812068264	-0.164356759637256	1.1674266076	-0.1835162	1.74658023596095	-0.287422780736746	0.658029780073079	0.753	-0.3607475	-0.03232411	0.01591934	-0.0500236	0.00954342	-0.344544	1.5239558381	-0.4165004	0.1149376	-1.44058099163271	2.1126021436	0.8628591	-1.982727878	0.225137319842655	0.495721665523064	0.204863825434783	-0.7049955	-0.1713596059
AT13486	2R	16685763.5	-0.132043	0.4653511	-0.319342538046884	0.634676298405186	0.506723846	NA	0.94240573108348	-0.885093776809406	0.558235058059647	-0.2905	-0.1945395	-0.04634277	0.7070497	0.2036478	-0.8371215	0.2679652	0.4708064226	0.4043679	0.3279739	-0.316212745288826	0.8503162109	0.2440245	-1.6394865069	0.535775221387232	0.00699826446648319	1.5579437470331	0.3961813	0.4546473514
AT13511	2L	15481057.5	-0.1089833	-0.04821571	0.334298916678508	0.380134023523584	0.1816059343	0.5847982	1.18736840015993	-0.379109850864379	0.944510302743251	-1.0475	0.2610194	-0.04664697	0.5669959	0.6502537	-0.05590654	-0.1481374	1.0502351759	0.3278089	-0.05418127	-0.436416579128073	0.17018571	0.09941425	-0.7884299064	-0.681232768796392	0.797487129991284	0.0545604930032715	0.566749	0.2141837424
AT13539	2L	421149	0.2339167	0.01155017	-0.741990919108867	0.328256934770125	-0.907456425	0.1678128	-0.186799636871568	1.61819733837537	-1.32513648940597	0.98425	-0.9318046	-0.06429557	0.1431452	-0.5160915	-1.043994	0.3307958	-0.5568260702	0.03098783	-0.165758	0.989773736230127	-1.2829346405	-0.7331706	1.6848633825	1.02234722876884	-1.14310489932076	-0.701643315119543	-0.7224976	-0.1922972242
AT13581	2L	16362381	0.04835294	-0.02060317	0.613826653401489	0.513640056294391	0.3560729175	0.5097536	1.26673601096942	-0.579480271935896	0.477235324548608	-0.69275	0.05791499	-0.1380544	0.5644243	0.6706069	-0.2973947	-0.1978166	1.1441681876	0.2261001	0.06442273	0.165382406814276	0.5845074129	0.3546934	-0.9647279446	-0.491594550426277	0.811881778740293	0.271702728296829	0.6776562	0.2474264652
AT13591	2R	1565845.5	-1.2048	-0.1640056	-0.0273644646315834	0.269386330664183	1.0916839757	NA	1.74214797399395	-0.345399653188883	1.02376400974269	-0.286	-0.5646834	-0.1576824	0.1774058	-0.2778401	-0.8900606	-0.3426719	1.0748593587	-0.09030379	-0.1342774	-0.807125362249692	1.0091024824	0.385168	-1.6970552701	-0.0837428236702447	0.66019670773599	0.470736201431091	-0.1000649	-0.3094576666
AT13596	2L	12208817.5	-0.462505	0.2038475	0.710115550915255	0.775540411560094	-0.1734108651	-1.100006	-0.268515021906748	0.558758844231816	0.0845488991343617	-0.273	-0.2590934	-0.09588835	-0.119344	-0.5127576	-0.3105478	0.4208234	0.9938641608	-0.4040615	-0.02621924	-1.26917212845506	-0.6108891181	0.174419	0.9227329218	0.289826109205658	0.0658316153036648	-0.017173167374777	-0.8676122	2.3501267392
AT13606	3R	702991	-1.222077	-1.043435	0.42355089326359	-0.059505942207286	1.7677714524	-0.7022972	2.33541655098501	-0.216469731370384	0.834692524547734	-0.89225	-0.5032873	-0.04299811	0.4914179	-0.3178555	-0.5753334	-1.182447	1.6506416458	-0.2694234	-0.4915613	-0.632856066116195	2.5818871276	1.441649	-2.0647519775	-0.436415536820085	0.127953334619441	0.632170876495611	-0.4457973	-0.4475630721
AT13609	2L	9328905.5	0.1981438	0.2918836	-0.114950340618569	0.276946715202064	0.3073940402	0.6394362	1.39298152534589	-0.574755520564292	0.268206239196053	-1.01175	0.1894472	-0.07760974	0.6906664	0.5818748	-0.1057718	0.06414095	0.9641636996	0.2131431	0.2843034	0.114500168850443	0.1061515035	-0.02446093	-0.7216945252	-0.0627099763840366	0.418020843599517	0.0764244390968142	0.6408077	0.4672618857
AT13643	3R	20152996.5	-1.071669	-0.6690159	-0.981329385146423	-0.149800295962838	-0.4984609688	-0.1627887	-0.738793266326912	-0.772543529262766	0.532815097626092	-0.66	0.9436409	-0.3936262	1.61048	0.647998	0.5533474	-0.1582557	-1.1647095988	-0.02834111	-0.5861922	-0.592838630708588	-0.6429771326	-0.5795598	-0.8172744458	-0.108936493858683	-0.704593161298002	-0.426622864242893	0.6422824	-0.1366432399
AT13663	X	5026317.5	0.3574427	0.645553	0.380247122176963	0.57897086859337	0.407968296	0.4083126	1.18834475655344	-0.473233705375204	0.439980138949795	-0.6995	-0.130267	0.08132293	-0.09665101	-0.3681629	-0.283693	0.2006406	1.1176615395	-0.1923367	0.1872084	-0.267596924435687	0.4795293162	0.1642104	-0.1552995571	-0.660594777268311	0.478845149302387	-0.0319158807117316	-0.340089	0.923515439
AT13703	3R	16061807.5	0.349568	0.7128893	0.257442996108541	0.338702853280183	0.5568418817	-0.1547303	0.996953634851255	-0.459286423241928	0.456892937114341	-0.6265	0.1190555	0.1906362	0.3893214	0.01941092	-0.1430498	0.2276829	0.5963368514	-0.244099	0.2460327	0.393700799332663	0.7316170537	0.2500832	-0.3430195915	-0.259478477084494	0.133293419634817	0.0656820884331958	-0.1762253	0.6211742735
AT13706	3R	25029118.5	-0.1245081	-0.3821299	-0.215542965624509	0.739866297022217	0.450648521	-0.6889265	0.564671020616132	0.184972168136568	-0.187995464501206	-0.54825	1.234933	1.354285	0.08134341	0.0671332	0.8032657	-0.2879133	0.0664642795	0.5993414	-0.2568799	-0.986222006798778	0.4166501329	0.3532279	-0.2744753711	0.555950949405317	-0.0194602414929123	0.0940508390129121	0.2342954	-0.2711515223
AT13707	2R	6810883.5	-1.043637	-0.4303626	0.0701140425498656	0.186402689380567	-0.1047054874	-0.4639673	-0.129364496887007	-0.327465156757565	0.222182165898359	0.07625	-0.2464183	0.01730708	-0.3810775	-0.3316889	-0.1206602	-0.4066682	-0.0196703868	-0.4983118	-0.06046752	-1.00169331427187	-0.4399886186	0.03329167	-0.6002784967	0.608453227398696	-0.0859395007915794	0.268720769226085	-0.2215088	-0.325697395
AT13713	3R	19346603	-1.263663	-1.240338	0.32161463065439	0.2962172808132	0.6843221262	-0.3521866	1.2283237844617	-0.45011919895625	0.72800900902149	-0.94825	-0.3015976	-0.0510056	-0.3778718	-0.3606411	0.008211308	-1.03302	1.0552288791	-0.3317171	-0.3655937	-1.1431782748631	0.3033828099	0.3565243	-2.3397218274	0.107646533316072	0.649071321011585	-0.518783587266572	-0.2049634	-0.4988607638
AT13732	3L	13399036.5	-0.4774151	-0.1212347	0.24938784947695	0.316050843539383	0.4348475368	0.5020318	1.31389608251887	-0.312267864845512	0.304158829239892	-0.595	0.0283571	-0.1022368	0.356331	0.4331938	-0.02735726	-0.3619616	0.5184295346	0.1317158	0.9619782	-0.445075030633312	0.8099974685	0.1745165	-1.2330189433	-0.0503173342077655	0.483554262665116	-0.085299738260614	0.5342233	0.2141400665
AT13736	3L	17440541	0.303825	-0.2867493	-0.576661874012846	1.17692599218185	-0.323598139	-0.1368241	-0.21383251899404	1.52270674353226	-0.820646789330675	0.28375	-0.1422273	-0.3942368	-0.62186	-0.234704	0.004665419	0.3741797	-0.0736447334	0.2776503	0.0378913	0.557183326055154	-0.5787665073	-0.02758028	1.1776559849	1.23117070422878	-0.313009470266831	-0.168569724409849	0.1321133	-0.0910869195
AT13740	3R	2385208	0.117198	-0.04028855	0.546354492098376	0.51139094582566	0.3017955349	0.6832383	1.38019997189731	-0.313930357003491	0.62531236125076	-1.0045	0.1654851	-0.107855	0.1831116	0.3076039	0.07147591	-0.2155591	1.5690468911	0.001965642	0.4946151	-0.863919756346997	0.3901603008	0.2906289	-0.6185987365	-0.371589273102879	0.462939465241823	-0.131191030931279	0.5949384	0.4134934777
AT13777	2R	10179695.5	-0.09127527	0.04976586	0.181543071271142	0.440899263965825	-0.0241132271	1.322504	1.30899734604526	-0.300941470207801	0.341531714921274	-1.18425	0.3116546	-0.1565638	0.4044661	0.4284544	0.2221097	-0.2075057	0.8851796583	0.1547304	1.789159	-0.346072573726346	0.3764182799	0.233821	-0.9725167464	-0.180389770405106	0.679463149789355	0.166724940173665	1.037601	0.5018210261
AT13819	2L	1026497.5	0.4099789	0.4383431	0.15609922727355	0.921413468167362	-0.0475599142	1.030862	1.16632249018912	-0.351887284033439	0.276043302163878	-0.97475	0.3190693	-0.08144039	0.4207684	0.6298861	0.06073054	0.2850689	1.0228745808	0.3033111	0.3191535	-0.456784376243224	0.1374837504	-0.1846139	-0.3580311103	-0.465540053562285	0.877374264083677	-0.118006157855771	0.7696447	0.7845225671
AT13857	3R	26406496.5	-0.2805046	-0.03147149	0.206770803382372	0.333070804379866	0.3852105931	0.5253072	1.33492750513357	-0.404332194721281	0.191519208960313	0.17	0.1255117	0.04656991	0.2313695	0.1858321	0.1649494	-0.4966105	1.4571514067	-0.04671556	0.499547	-0.579845937802337	0.7898672815	-0.00395479	-0.7883204844	0.0219391523289277	0.322889134861138	0.363214899600182	0.4840335	0.1854395725
AT13860	2L	12979477	-0.8500687	-0.4488266	0.00616350810404914	-0.103512616435548	0.5989514924	-0.234818	1.29061605894084	-0.3738432207973	0.375554385571174	-0.64775	0.3182776	-0.04925357	0.5570806	0.2371248	0.2433304	-0.7285588	0.3281626853	-0.1660493	-0.0266659	0.0201225705790729	0.6498893252	0.07471959	-1.1566368776	-1.28802417318675	0.161470583997163	0.218533786669852	0.2745394	0.3471452575
AT13882	X	1921972	0.03969406	0.1528245	-0.759980110406913	0.427485476861213	-0.2182002802	1.027289	-0.48620841825705	1.18404324354445	-0.412175443762685	0.3585	0.139115	0.06423496	-0.02777189	0.2150066	0.0616944	0.4273895	-0.0467574642	0.2640913	0.2339036	0.03781031302029	-0.0459203431	0.04383019	1.5443715444	1.26190077160018	0.138720213802592	0.469496919428796	0.3389388	0.0760600435
AT13896	3R	11093785.5	-0.8989722	-0.7641338	-0.301659035370466	0.636308321524478	-0.1259717334	-1.059477	-0.544264401665498	0.130349496343217	-0.679610112728373	-0.2225	-0.020792	0.02182606	-1.322609	-0.6672436	0.1147762	-0.2689432	-0.4479073086	0.2168937	-0.3467494	-0.539072268720301	-0.521707897	-0.04434224	0.5630181179	1.14069722387226	-0.950908818307723	-0.0644360616022398	-0.7469551	-0.6196634036
AT13908	3L	1743102.5	0.08962608	0.08943222	-0.216221497944034	0.395360076545649	0.2023846024	0.825701	-0.0218523825859198	-0.673776665469765	0.297684465598264	-1.048	1.274963	-0.1090617	1.112955	1.102543	0.7649579	-0.1956348	0.3804317803	0.5007807	0.2217701	-0.255886824194115	-0.2390549991	-0.2715193	-0.8088648642	-0.252567032896391	1.37998382883682	0.0870634880945623	1.25447	0.3480616243
AT13913	3L	22540588.5	0.238593	0.2418687	0.277738818918393	-0.147909544725509	0.5607341281	0.6169746	1.1925546646774	-0.977320936765117	0.793476995887645	-1.0535	0.10224	-0.1085961	-0.1537584	0.4870754	-0.005432061	-0.09789972	0.9007836606	0.2718496	0.07020977	-0.256196738283534	0.5473230286	-0.219721	-0.9867311878	-1.61299544153542	0.907327776558661	-0.0217417637549731	0.5710008	0.5284534315
AT13922	2L	6072475.5	-0.4598973	-0.1185389	-0.289626833760339	0.480076917167989	-0.3724818498	-0.3647977	-0.284122473519336	0.0823129020555333	0.0740899643843953	-0.2055	0.03635249	0.05161301	-0.4192848	-0.2124396	0.1115645	0.2504596	-0.4060825155	0.02418667	0.317635	-0.579802276699948	-0.3078125593	-0.03843053	0.4133094123	0.430095147933214	-0.00428281629445827	-0.244222061278656	-0.2133462	0.1393828119
AT13969	3L	19578273	-0.5341515	2.531932	-0.595084105451656	0.168514548618407	-0.5453268815	0.2430804	-0.387695753861908	1.23444680406283	-0.480456615880051	0.00374999999999999	-0.05539052	-0.1913685	-0.6977022	-0.02225738	-0.04530374	0.03732223	-0.1823055871	-0.1885828	-0.1881864	0.833668071468188	-0.6779855932	-0.7379481	0.7266477961	0.657101002785472	-0.524459671854523	0.0439354598920539	0.1893002	-0.2616836517
AT14009	3R	15469553	0.9713125	0.6445899	-0.491168146155314	0.762806146298469	-0.3493561377	1.60136	-0.479708881885217	1.48790168111436	-0.323228134022734	1.21925	0.2042501	-0.09813891	0.1172375	0.4386722	0.148597	0.3825947	0.5992274719	0.3108845	0.3564116	-0.276155218752187	0.1525857559	0.4001583	0.8412493596	0.589920694246407	0.555783432422791	0.27734197506405	0.416978	0.6263629059
AT14053	3L	21471632	-0.39665	-0.03136478	0.184544920246782	0.512225906465502	-0.1490488873	0.05085475	-0.513189799305623	1.27800711718397	-0.019454217603359	0.2475	0.1174204	0.02500465	-0.1447128	-0.2901522	-0.03413106	-0.134391	-0.1321575433	0.1302037	-0.007370265	-0.508030205917632	-0.0082700237	-0.04158011	0.69783321	0.312671459747176	-0.199687773117721	0.0546694665758394	0.02052633	-0.2475312665
AT14088	X	16973907	0.4180778	0.06574797	-0.215429917759562	-0.21779671712487	-0.4777540893	-0.8487632	-0.193961173638021	-0.267579571324305	0.405001825958893	-0.44425	-0.1306067	0.03941944	-0.6906447	-0.4525306	-0.07089641	-0.02144564	-0.3140160196	-0.3749931	-0.1512234	-0.046894092722748	-0.5586493478	0.04650073	-0.4694085537	-0.227434135257438	-0.309275186136124	-0.251906290765707	-0.2122491	-0.5879263311
AT14090	3R	3327384.5	-0.2353532	0.1393396	0.528387521786374	0.592281960015935	1.0883033175	-0.3438678	1.51577260251251	-0.339566039897949	0.601002014774889	0.19175	-0.213905	-0.02338713	-0.2582465	-0.04824405	-0.003128809	-0.03339259	0.7217793378	0.01964189	0.06899527	-0.952467854901733	1.0277443319	0.4491121	-1.7297619674	0.52937016229278	0.413040789918507	0.102806098194299	0.3346279	0.0863050025
AT14148	3R	1048321.5	0.2478999	-0.3271029	-0.222642521077052	0.665226434734476	-0.0142158746	-0.5109517	-0.284334214335696	0.783145190703498	0.0269180178262024	-0.001	0.1791234	0.1278193	-0.1814851	-0.2003513	0.4023127	0.1709554	-0.4032701389	-0.1690299	0.003379087	-0.717384979934625	0.1248368558	-0.02988527	0.0743657363	0.854426404250834	-0.350382528914348	0.425511438780435	-0.1556113	-0.231492414
AT14165	2L	16886519.5	0.04508915	0.1352024	0.567610628591567	0.702400152589221	-0.3357309088	-0.648553	0.229551252057805	-0.248580087669538	0.420682917694938	0.418	1.541305	0.2922008	1.191401	1.253295	0.9766081	0.009408322	0.1167336112	0.5715731	0.1721185	-0.706809239373536	-0.1465891553	0.2318095	-0.7232993693	0.823107725986317	0.289637619424892	0.234804529089701	0.9351231	-0.9057547023
AT14262	3R	10336399	-0.7678334	-0.4557887	-0.166458424427044	0.404552273417041	-0.1043926885	-0.06226721	-0.313792782151863	0.485628754641125	0.065462258840576	-0.5345	-0.2006203	-0.04160633	-0.3633079	-0.0774642	-0.06171672	-0.2937823	0.2417531413	-0.1676788	0.004831909	-0.95742510481935	-0.1256636871	-0.5534726	-0.0809813841	0.0439401420396997	0.612961436182004	-0.0646738821784439	0.05788242	-0.3828644808
AT14266	3R	23195161.5	-0.08351901	-0.1291897	0.0485924183009777	0.514447171119781	0.0638514799	0.6811127	0.703062769813061	-0.955024373909576	0.3162151598734	-1.139	0.1419922	-0.08063805	0.6389395	0.7054818	0.3882495	-0.1169912	0.9515062624	0.09746989	-0.1012342	-0.83386139601269	-0.1544603273	-2.383477	-0.6013349894	-1.43008146910246	0.790838415624612	-0.086097728602713	0.5291958	0.3852021431
AT14307	X	659092.5	-0.1581678	0.1618987	-0.786415402657098	0.843177305273662	-0.5544304957	-0.1892989	-0.442593617475077	1.31538241792179	-0.921343446573449	-0.16275	-0.2212236	-0.117151	-0.160011	-0.244662	-0.01546056	0.2604418	-0.2753803353	-0.1673973	-0.06831201	NA	-0.9716749552	0.3385964	1.2487838456	NA	-0.372926769376564	0.253190528690511	-0.927549	0.6116145389
AT14309	3R	3676188.5	-0.3891077	1.04864	0.198535659406584	-0.127272714976683	0.3659417265	0.06906955	1.40120532248613	-0.206490246355005	0.47655003094637	-0.97425	0.2222047	0.08354352	0.5383377	0.2919735	0.3132249	-0.5328749	0.9622292961	0.001110242	-0.1746583	-0.472137683519254	0.5070442895	0.23102	NA	-0.636226662382918	0.480084634158053	0.00229264037680601	0.2593313	0.4205305835
AT14346	3R	25662422	-0.6041495	-0.5334632	-0.258133211903476	0.0206664474486698	0.6329081522	0.07442381	1.04303984886421	-0.510962848042563	0.82981686083857	-0.65775	-0.05041119	0.04179944	-0.2606324	0.09305634	-0.09617723	-0.4348662	0.3459521782	0.05088623	-0.4243431	-1.04385790558123	0.0057915467	-0.1728118	-1.5915172339	-0.487610374665495	0.346557056423601	-0.254051142210451	0.1653194	-0.1618603653
AT14373	3R	21512046	0.3585813	0.02684014	0.0194388563658796	0.672183960603484	-0.657611468	-0.163857	-0.291385095817062	1.37125915917854	-0.693919980807605	-0.0165	-0.08431027	-0.01719364	-0.1996494	0.008129109	0.1572335	0.4206607	-0.2298420705	-0.352148	-0.05013511	-0.0737842584553345	-0.8179087689	-0.127559	1.4560165312	1.27020286317606	-0.633278471920786	-0.467751670598763	-0.39325	-0.531473564
AT14419	3L	21961118.5	-0.3768445	-0.1165176	0.200357454152174	0.114518940689432	0.2021558971	0.5284316	1.33256649958527	-0.482939339492785	0.340515922189771	-1.0395	0.02823913	-0.0410758	0.5104817	0.3721561	0.06252211	-0.6257144	1.6558601879	-0.05426007	-0.006373769	-0.178071016864821	0.4534755886	0.138409	-1.0635150327	-0.590062871492651	0.582128242016666	-0.0338839463364967	0.3236758	0.432934953
AT14535	3L	17308632	-0.844219	1.868967	0.0546582314555401	-0.299726812470075	0.4174127721	0.238858	1.30977674525562	-0.427496037389057	0.695675804400773	-1.119	-0.06876583	-0.2507876	0.3534858	0.1862074	0.2883405	-0.7856593	0.6706801231	-0.157996	0.1619439	-0.741327012900962	0.5585460324	0.1773827	-1.31409302	-1.13760126791788	0.453282465991788	-0.203832694707694	0.4210351	-0.3567296012
AT14585	3R	23738838	-0.609851	-0.2747699	0.641687469351744	0.118619189963214	1.0171101716	-0.2695613	0.626274148755551	-0.469059232937797	0.967950972850084	-0.54925	-0.03091272	-0.1540266	-0.00559397	-0.05673974	-0.3471148	-0.1271615	0.5941194773	-0.1459655	-0.3917911	-1.2471690093272	0.1308472605	0.355524	-1.3699377297	-0.164563078785903	0.493209398961554	0.113186973665742	NA	0.0389696344
AT14658	X	4621888.5	-0.320966	-0.3316816	0.468634311794835	-0.0740985733002322	-0.1143139886	0.4726857	1.29974169017049	-0.428131729805645	0.66369500131726	-0.934	-0.4742229	-0.2713375	0.5436574	-0.003360068	-0.8766636	-0.6796833	2.0542366279	0.09286836	-0.07231298	-0.129681822205067	0.0429577817	0.07280202	-1.4627967657	-0.738639300360017	0.68250937583811	-0.28887634208581	0.4175394	-0.020631079
AT14762	3R	13109875	-0.177044	-0.1816434	0.253892931180557	0.3254538906509	0.3066956384	0.6858862	1.08150472820153	-0.565831176344518	0.543148561883428	-1.00275	-0.2596981	-0.2172152	0.06137965	0.1401701	-0.9467741	-0.4589814	1.6729221248	0.1048023	0.1148332	0.107264103785107	0.4706778631	-0.2190228	-1.3181349777	-0.790706747437667	0.62979611479212	-0.069805351904092	0.3985075	0.1279756029
AT14778	2L	5524974	-0.5374312	-0.239092	-0.577480262226743	-0.133480676357606	-0.867379084	-0.09429527	-0.461768756522519	1.28639086851298	-0.476898620829308	0.4505	-0.07298351	-0.1442295	0.4177881	0.2237701	-0.1686004	-0.08354211	-0.3502036143	-0.1618755	-0.07753281	0.635974167461652	-0.315383713	-0.3516264	1.1841935096	-0.0354558322498159	-0.40691314409336	-0.387286251517391	0.04577734	-0.0863215258
AT14886	3R	14472985	-0.8216026	-0.5874928	-0.259521946240695	0.0106133483350103	0.3787432033	-0.4614225	-0.27899310641048	1.04503240785886	0.277557857001599	0.12825	-0.2154139	-0.006349439	0.1868055	-0.1797121	-0.4782958	-0.2549032	0.0858555217	-0.1160036	-0.2515176	-0.582958356515528	0.1919472473	-0.01536915	0.5377038416	-0.379803698625038	0.63945226271742	-0.160572328215085	-0.2978179	-0.4699452875
AT14909	3R	5870781.5	-0.04375109	-0.09869773	0.100491333763775	0.506044503197189	0.2293366051	0.371708	-0.283003938593884	1.0419560168654	-0.149402413692567	-0.2445	-0.3383206	-0.1998601	0.4568393	0.117556	-0.8936481	-0.05450528	-0.0998269023	-0.01229214	0.1036196	0.324146302916178	-0.2587246586	0.1001483	1.0138648008	0.633673875425833	-0.405726289856147	-0.0540027305681749	0.3819236	0.3390845455
AT15038	X	2986049	0.8163933	NA	0.159651890273243	0.163147641697278	0.4857125044	0.4219914	1.59359475862747	-0.214063312822564	0.343556451594919	-0.7015	0.2617245	0.05217123	0.6074596	0.4333707	0.02198701	0.3718533	0.6308130893	0.01518215	0.3191532	0.220170939671311	1.4014922443	0.7936296	NA	0.0217261526781826	0.380257333876456	0.532768274448181	0.17707	0.5787575036
AT15039	3R	1252035	-0.4491842	-0.1976637	0.163704461530444	-0.279928451881926	0.4895631197	0.3232492	1.33755390849894	-0.345845614521697	0.742072911103421	-0.881	0.1028973	-0.1264806	0.08308612	0.1578247	0.1118032	-0.375053	0.7406580329	-0.2431446	-0.1522566	-0.765835918683267	0.4972347418	0.07705841	-1.0585091522	-1.79025616224313	0.316496693159903	-0.389119821156808	0.148814	0.1720388687
AT15052	2L	16807488.5	0.4545306	0.3036486	-0.00414550164904509	0.524761872889877	0.4863770213	0.9008419	1.14056879359578	-0.305666455906804	0.35660722851172	-0.56325	0.2554038	-0.05938273	0.5363614	0.309808	0.1991064	-0.1298253	0.0646352665	-0.002324234	0.3253588	0.0761539402816898	0.8078142184	-0.2528034	-0.4304809525	0.0418197135004316	0.193978867291688	-0.201910743880349	0.2440054	0.4364111132
AT15089	2R	18554792.5	-0.02062322	0.2408645	0.118958994858709	0.68186702272155	1.8739840921	0.1664611	2.30331561350534	0.227614068003313	0.165562807222637	-0.318	0.1624913	0.1165161	-0.06334247	-0.2437544	0.1399776	-0.1896896	0.4270219532	-0.2408518	0.07061665	-0.404915965196092	2.4273040156	1.434943	-0.3668395842	-0.76243775425138	0.130066417289508	-0.0751664207568524	-0.1934257	0.6173323332
AT15146	2L	19048684	0.6796316	-0.5781316	-0.985431145685892	0.889917299755545	-0.7512750735	-1.379493	-0.539577627764357	1.33235186892116	-1.41451770883518	0.25875	-0.2191109	-0.202588	-0.8503334	-1.10789	-0.09062346	0.1267209	-0.6885811931	-0.6518143	-0.7076325	0.203204382020752	-1.4875987	-0.2397667	2.2908159993	1.42283521130036	-1.37399600976209	-0.905111269073901	-1.142496	-0.8823987557
AT15148	2L	13542914	-0.587355	0.006473741	0.508250513213904	0.505027574605419	0.9393142129	-0.1418648	1.46117566789165	-0.287644425318701	0.593584073329698	0.17575	-0.07165866	0.05350838	0.04207689	0.1596144	0.1024003	-0.5145856	1.0003585041	-0.3125021	-0.01700225	-0.00203427171871287	1.4188107315	0.503353	-1.2261071842	0.579212998311763	0.348437080556817	0.17233807678461	0.1447027	-0.2667981462
AT15161	3L	21292616	-0.005386534	-0.7072633	0.304397925093158	-0.020594058889338	1.0501151548	-0.1660779	1.188404607985	-0.14302280451471	0.637877697167081	-0.145	-0.2705703	-0.007556617	-0.2226182	-0.3066245	-0.1196782	-0.5091475	0.4720160848	-0.4312096	-0.05896948	-0.525120695265047	1.282944087	0.1845706	-2.2777135629	0.178321261046328	0.497328720537975	-0.108675949801265	0.1642372	-0.6688522171
AT15210	X	4162024.5	-0.2261213	-0.385769	-0.652740126857273	0.189901176228655	-0.1514715438	-0.5147396	-0.260753391292379	0.524346288151483	-0.293124971213139	-0.62875	-0.2847902	-0.2225242	-0.1100225	-0.1913149	-0.2803818	-0.376025	-0.2376419781	-0.3769386	-0.3751722	1.04076514540074	-0.6361539542	-0.5875114	0.6010570781	0.802442215023347	-0.316364805832671	-0.089106167060572	-0.6099195	-0.8201998404
AT15262	X	1028909	-0.07493755	0.3185699	0.0408647369045035	0.58600020186615	0.711766787	0.3099588	1.34628862465258	-0.329106662672871	0.275853366542632	0.1755	-0.002222144	-0.08105507	-0.1213112	-0.1833032	0.01491291	0.3508292	1.2048832269	-0.2138133	0.1455766	-0.698160365618837	0.423129294	0.4497707	-0.9252734481	0.395397396332862	0.499569710763268	0.274770363995518	0.3798802	0.1819204249
AT15281	3L	17714958.5	-0.2768813	-0.1805117	0.283650518417144	0.327062783717451	0.9683598123	0.4611537	1.6908767889768	-0.158419906883028	0.680123582803975	-0.6835	-0.08166353	0.001375565	0.1391244	-0.008792246	-0.00372004	-0.4347203	1.2109786017	-0.3064333	-0.08739987	-0.91451392526291	1.4376428796	0.4143587	-1.5223950352	0.105645012808235	0.30209385778331	0.00806537503709276	0.3942604	-0.2684303553
AT15314	3L	21479142	-0.8901076	-0.7249785	0.399379952453753	-0.0863050381900405	-0.5306057686	-0.1454569	-0.265033734494765	-0.427707684899106	0.378054861492322	-0.857	2.19544	0.1754709	2.144883	1.536958	1.318273	-0.5296859	-0.7254780619	0.7037926	-0.2099235	-0.235600075955764	-0.4967065265	-0.47207	-1.176098824	-0.860507238830908	0.0429094227024059	-0.504064402169524	1.695685	-0.0810078693
AT15352	3L	14049941.5	-1.360191	-1.115	1.12213944498265	-0.206205630209157	1.0519585822	-0.6886284	1.25044909650471	-0.323522865369318	1.17611870058027	-0.5445	-0.4903947	-0.256058	-0.01222497	-0.7507672	-0.2188279	-1.141292	0.9888724903	-0.5626455	-0.6055895	-1.31434575898049	1.1316855581	0.2394082	-2.2697983081	-0.197245069294123	0.831922549578975	-0.301443576094715	-0.8385815	-0.7834947962
AT15369	3R	142886	-0.226836	-0.3444969	-0.106981404306523	-0.309225164189839	1.0294741093	0.01887054	0.56149837868428	-0.473687050322667	0.520326989934948	-0.7165	1.482951	0.3156695	0.4249218	0.8807417	0.9146975	-0.2686222	-0.9106756596	0.5302972	-0.3032187	-0.752216629968816	0.0493815251	-0.3881666	-0.9114202254	-0.442695692113226	0.0912794448937665	0.767253754819318	0.8064816	-0.2831103189
AT15424	3L	8375759.5	-0.6620325	-0.7349535	-0.183655575919028	0.436978676565715	-0.616736093	-0.0457075	-0.280770710219355	-0.4579052919941	0.189107316603892	-0.66075	0.3853258	-0.2608683	-0.08837506	0.3224309	0.4936436	-0.5228793	-0.2717130292	-0.1115329	-0.1840369	-0.18774988634274	-0.8894442259	-0.1955432	-0.7947972254	-0.0198899175084362	0.14617936282587	-0.110171750064744	0.2000867	-0.5074806358
AT15442	X	22014012.5	-0.6894218	0.9774231	0.0501294902216868	0.0461649999368939	1.1288046559	-0.5203602	1.25357226626183	-0.298147273510539	0.226053558454688	0.088	-0.1459451	0.09462074	-0.8364048	-0.3545054	-0.1060653	0.2505841	0.8838882292	-0.225812	0.2484807	-0.109148561477423	1.439284622	0.2790759	-1.7260054201	0.420069607881286	0.350962355156604	0.851585123510408	-0.3066584	0.5536666029
AT15471	2L	2288938.5	-0.8783706	-0.7456899	0.358935574902507	-0.169149031747342	0.7973320371	0.08483327	1.02173574716919	-0.492404832258161	1.21519871566363	-0.95825	-0.2207158	-0.2034741	-0.5946636	0.2736609	0.0676038	-0.8454123	1.2829048297	-0.3326246	0.1389276	-0.342852826080046	0.3585386652	0.3617552	-1.7225286322	-2.10941137901688	0.524895817561812	-0.299863169359814	0.3257608	0.1657726095
AT15593	2L	17507715	-0.1915153	-0.3091494	0.177423312019129	0.00403935352313399	0.093178225	0.1469198	0.683532831594428	-0.292342718243696	0.364697365660536	-0.533	0.01088572	0.04082426	-0.04460452	0.348611	-0.02097117	-0.4225963	1.1067068492	-0.008341476	0.001200953	0.221875177231898	0.1997089473	0.04849444	-0.0880934763	-0.591106082124911	0.966563818284268	-0.278914819289773	0.2810147	-0.1992380068
AT15604	2R	20171544.5	-0.0963118	-0.3209329	0.0902864377580603	0.542051230663745	-0.2249205008	0.4450778	-0.133424278175598	0.134324721349768	-0.0325613858882442	-0.41075	0.1469649	0.0497222	-0.5287835	0.2989702	0.01355629	-0.4253756	0.3025380999	0.2039361	-0.2276953	0.155899775094242	-0.5945713863	0.2335054	0.0609152023	-0.023942225404475	0.152749304506331	0.266606733770449	0.1990904	0.1691330791
AT15637	2R	16509247.5	0.3282865	0.4149276	-0.289753900855256	0.321057263020664	-0.1985407999	-0.2371124	0.0784550431226197	0.0225332034873482	-0.0600509949416948	0.06	0.1738236	0.2537756	-0.886136	-0.4267316	-0.1087046	0.1349072	-0.4975098287	-0.2384907	0.05776514	-0.775651902048214	0.0754219635	-0.1434779	0.4403940295	0.0246292217489156	-0.0617917933996288	-0.263962410979996	-0.4897053	0.1606543848
AT15655	3L	4005781.5	-0.8820897	-0.676048	-0.140871015372171	0.0614046201601273	-0.4212442305	-0.5108623	-0.367314535152335	0.974941035972956	-0.441623848226739	-0.56425	-0.3423342	-0.06771231	-1.130267	-0.4746498	-0.08333474	-0.6057692	-0.3396967076	-0.268547	-0.4505081	-0.61586471754426	-0.9734242804	-0.5473425	0.1495561384	0.068978796570995	-0.313587040850699	-0.488860485949546	-0.6015972	-0.883173197
AT15667	3R	25546256.5	-0.05644858	0.1744408	0.0790897389482366	-0.111278268953803	0.2809021004	0.386296	1.56399607765632	-0.461001281941184	0.427427498235553	-0.812	0.002990187	-0.05233187	-0.5937023	-0.08399173	-0.04523236	-0.2965184	0.5751373817	-0.07473494	0.294073	-0.104145688233521	0.8097415378	0.1335014	-0.8589547478	-0.800356726481036	0.48129824124992	0.88542262795367	0.07650508	0.5782085442
AT15675	2R	3637924.5	0.5090182	0.00273999	-0.620655576109829	0.225463335731239	-1.1169513615	-0.213802	-0.431662585202022	0.46876460222932	-0.66471527584569	0.0705	-0.2290558	0.07632665	-0.2864198	-0.1611798	0.0404336	1.022268	-0.1010312351	0.1024776	-0.1350629	-0.597296432169402	-1.3886226226	-0.7292878	1.4002910507	0.344364340392321	-0.589462258606595	-0.638852787020506	-0.5323917	-0.1970143789
AT15685	3R	19933596.5	-0.7235953	0.008004672	-0.534500455217831	0.735598720679461	-0.5536831417	0.1112715	-0.432812520784263	1.04200425987359	-0.235189237968608	0.1295	-0.1540015	-0.1174454	-0.06441675	-0.1527108	0.1904695	0.5899929	0.1000748907	-0.508206	0.1979263	0.206672141772033	-0.9662356507	-0.244249	1.4466116562	0.854360245789072	-0.913814720250474	-0.340845488977785	-0.2743667	-0.2865177927
AT15718	3L	21607138.5	-0.7357015	-0.4596413	0.233786563883441	0.0800200791674452	0.3608767055	0.2751365	0.682401263953352	-0.341663618180172	0.339239141701773	-1.10725	0.4384855	0.05918766	0.8034657	0.5993559	0.505672	-0.5844808	0.3048165318	0.0862013	0.4324067	-0.24450253772473	0.406858191	0.1482731	-1.0847327248	-1.65473857441556	0.417479452333062	-0.126401325301727	0.9183508	0.1347233177
AT15807	3R	15482757.5	-0.2880319	0.5495015	0.150806267003426	0.338331346219635	0.4497994559	-0.3177111	0.247314157275135	-0.503931976665418	0.241441071813049	-0.055	-0.2249184	0.1073286	-0.5018746	-0.4307071	0.1260795	-0.2455723	-0.2359378184	-0.6132936	0.5181668	-1.06639785428976	1.3063601944	0.4355255	-0.9609749541	0.62285421181366	-0.0191665912493961	0.344676342697155	-0.6566218	-0.3338884495
AT15826	2R	16774553.5	-0.8606752	-0.6978913	0.25901209673326	0.256911536633425	0.5100419581	0.06744182	1.29802423099195	-0.304206235675926	0.742945212732698	-0.654	-0.2980988	-0.01499945	0.1653354	0.1404395	0.1071792	-0.9230689	0.9346897232	-0.2003017	0.1535299	-0.613131498716794	0.8543671076	-0.07927508	-1.6295296681	-0.808954187470369	0.794638417782893	-0.374522539746692	0.3008866	0.0262067146
AT16033	2L	14563349.5	-1.100002	-0.6743676	0.779251547538514	0.247952793045376	0.6551906478	0.1636643	1.43648993968403	-0.219320699976622	0.592531346375781	-0.84775	0.1475875	0.01404875	0.678019	0.5546507	0.2752138	-0.8995474	1.3246873661	0.001846366	1.425581	-0.79443479927039	1.3530460666	0.3428524	-1.6954286023	0.161539681374657	0.90300951455361	-0.229232669202724	0.6631215	-0.1711166946
AT16061	X	20634569.5	-0.04915493	-0.2237373	0.137375649764458	0.228031862809312	0.4754314043	0.2579411	1.38011348320116	-0.4109072180811	0.941204448211094	-0.884	-0.1039969	0.05461088	0.5859135	0.3698774	0.02725591	-0.3286948	1.9073250614	0.142108	0.07175899	-0.0186550339235828	0.5001565072	0.1856233	-1.0995650503	-2.09740312069273	0.679564543573158	-0.00741881429466337	0.7047967	0.2662480967
AT16114	2L	9077607	0.01125851	-0.246793	0.932710039458325	0.350088216664715	0.3135191037	0.3871843	1.15587850215935	-0.438904609065941	0.99276835148691	-0.8255	0.3138399	0.2371779	0.4489879	0.4712568	0.01591641	-0.1908145	1.2645473727	0.1996896	0.03821489	-0.328274036574996	0.1746251166	-0.08336599	-1.125730446	-0.306100518758301	1.03272462871988	-0.0723163625836204	NA	0.025946373
AT16150	3R	21637126.5	0.4261625	0.3223105	0.771395413428783	0.47069751336357	0.2774580838	0.9110052	0.873649818176542	-0.596933449002766	0.686610799811208	-0.9995	-0.02214754	-0.2055805	0.5404773	0.4790625	-0.2447525	-0.04945488	1.1403897347	0.351086	0.5804139	0.284608200902733	0.1254612396	-0.1864846	-0.6374048061	-1.1827325362522	1.06017974679772	0.0155290437664733	0.8527192	0.1918704719
AT16185	2R	8014399	-0.5634999	0.8324438	0.12705238020503	0.175320523210753	0.90709745	0.1259723	0.496442595131587	-0.285631388952529	0.251442425050686	-0.44625	0.05413691	0.1413583	0.3418236	0.2719947	0.2145733	-0.08897516	0.0221572202	-0.2988769	0.307585	-0.516349120561839	1.3474921194	0.09464942	-0.2548730583	0.328111331647815	0.122707672716162	0.0502451451359414	-0.1267649	0.1239288606
AT16233	3R	8024429	0.2245378	0.1425811	0.0607876293420321	0.434045436585569	0.1764973225	0.8664277	1.00533015058055	-0.477011433603883	0.561681180874025	-0.9625	0.1874736	-0.01657311	0.7584185	0.5534232	-0.07754857	-0.1905271	1.1617344223	0.3395112	0.179872	-0.0845028636734538	0.3259549443	-0.0653948	-0.5521528577	-0.525624331861239	0.76582979178298	0.261437360535514	0.9144586	0.4091216256
AT16234	2R	3772844.5	-0.6410391	-0.5110063	0.630067961859927	0.269194365873473	0.6827901124	0.1647157	1.34763373560197	-0.448519589696913	0.884885319093891	-1.09925	0.04784555	-0.2488658	0.2490021	0.07067084	-0.1136137	-0.7519653	1.0811687799	0.1130041	-0.2360272	-0.374397078255104	0.5706460315	-0.1055788	-1.6392726431	-0.214465730704357	0.997041870742927	-0.0238121124027878	0.08388587	-0.3313990649
AT16318	X	3354298.5	0.07560038	0.3942195	0.350974725649459	-0.0311992942260777	0.8052402605	0.6504503	1.410825216181	-0.304906933484423	0.377742410683842	-0.254	0.03059011	-0.008704928	0.1652136	0.2777544	-0.009167715	-0.1320935	0.8642684348	-0.2779131	0.1634603	-0.25836069998838	0.8870546503	0.2127537	-0.6145648531	-0.713081353625266	0.510754212475166	-0.0864436667232251	-0.1990279	0.8302581722
AT16346	3L	15173498.5	-0.2458938	-0.01709205	0.345658611734333	0.602511627085677	0.3763686807	0.4835942	1.20815335307569	-0.473299676782736	0.67931449487679	-0.22725	-0.09932081	-0.177559	0.3696938	0.4553939	-0.4320566	-0.2163301	1.0263836805	0.2055259	0.1480667	-0.37246149834672	0.9876657685	0.1998689	-1.1700630717	-0.0376450890990774	1.0159261970238	0.137882594084056	0.3864296	0.2628726371
AT16405	2L	6139578	0.5410943	0.3595729	0.183941535476113	-0.271039174543424	0.5579097533	0.43477	1.28117985129601	0.180137588652592	0.422722409706094	-0.5615	0.5613777	0.1680353	0.5571104	0.4594071	0.07249748	-0.0881258	0.1648669106	0.1822705	0.1724874	-0.276859466011645	0.3912079056	0.05599928	-0.1402971602	-0.754825934040515	1.00667194003355	0.509687087052175	0.5282126	0.2709252733
AT16536	2R	7199921	-0.1370965	-0.4201264	0.258895325763971	0.532935224551005	0.8198032587	0.2123098	0.878135302453687	-0.316919306412694	0.568112197485139	-0.2735	-0.02681304	-0.154893	0.02662091	0.005082242	0.0003264377	-0.2656307	0.4525243678	-0.1746394	-0.2558646	-1.11497684507902	0.7163347438	0.2674576	-1.2179555083	-0.397105701298103	0.18524096509711	-0.0521609624202647	0.2882793	0.1493002612
AT16542	3L	15094918	-0.5894366	-0.6562183	0.413618199157582	0.0898911771811152	0.917479489	-0.6057979	0.678033858041397	-0.457663893548729	0.795614174304683	-0.68975	-0.2487975	0.05220371	-0.2780672	-0.3798787	0.02827993	-0.8250118	0.5968668261	-0.7615428	-0.293591	-0.505104167230507	0.5772909196	0.3366914	-1.4858760602	-0.11494054320698	0.238256639041544	0.11675373069511	-0.3720168	-0.3922803907
AT16570	X	20186819	0.08876409	NA	0.0579210911684886	0.649089476421525	0.0855693792	0.9058311	1.16855914815274	-0.389642396563969	0.269795257827418	-1.0365	0.2340261	-0.05983146	0.4676188	0.456798	0.2383892	-0.135573	0.7549278449	0.1853957	0.9857254	-0.155341126752223	-0.0615528577	-0.1432784	-0.3702137432	-2.01092113600259	0.863479948611914	0.118234338533263	0.937272	0.218428144
AT16577	2R	18718434.5	-0.2356045	-0.2401221	0.0309989889401252	0.366754964813127	0.3476951734	0.3186511	1.4017276687905	-0.377958371654548	0.656251458720978	0.55075	0.2346811	0.03484517	0.7709606	0.4293786	0.2628126	-0.3897028	1.5301060998	0.07400889	0.427608	-0.11987675768805	0.5015655855	0.1308617	-0.8189408425	-0.321501893157004	0.596508973221725	-0.05483539199711	0.5900205	0.5072829109
AT16588	2L	5969179	-1.000998	-0.3718098	-0.079737043887971	0.270031595731854	1.1105365182	-1.024113	1.51784044900784	-0.375418426057548	0.897929733715502	-0.19525	-0.03260995	-0.1414454	-0.3961592	-0.4291253	-0.1291023	-0.2041481	0.1506810736	-0.4663916	-0.3984003	-1.57840026943321	1.3297289167	0.1328559	-1.7220690726	0.621589403098949	0.168017533815149	0.880258546727263	0.179477	-0.3192833973
AT16639	X	9108681	0.6929679	0.1806895	0.323544327872873	0.364696642348171	0.7535385146	-0.3906543	1.3826281918251	-0.269398791833096	0.258864428656589	-0.42875	-0.05604341	0.06631423	-0.1134671	-0.1347161	0.2354275	-0.2388895	0.2043374697	-0.4323176	0.399884	0.174496512540622	0.7162122157	0.3408738	-0.2236972291	0.062108723124987	1.25665892412665	-0.234040011011186	-0.4630313	0.2969195772
AT16656	X	18581273.5	-0.1388787	0.005186203	0.2669228418452	-0.10163561297794	0.2689066225	0.4717406	1.26564606161543	-0.320718032059364	0.438126430139063	-1.02175	0.1046111	0.02211358	0.1656882	0.3013524	-0.04239093	-0.4364516	1.0695082177	-0.07077833	-0.0370289	-0.324179288326596	0.266620378	-0.2957619	-0.8936062162	-0.41098221558253	0.8806839488623	-0.107333414729741	0.2303678	0.3658769814
AT16669	X	19885869	-0.452034	-0.3265199	0.310030578659842	0.0987571496520253	0.7012470465	0.07363258	1.36527793615016	-0.329541798596628	0.576505395942621	-0.868	-0.06420777	0.04794448	0.4254332	0.00518112	-0.0504777	-0.5034551	1.5293397007	-0.3859073	-0.08545095	-0.374436289919401	0.6066423715	0.168684	-0.8567601593	-0.302653324885481	0.753574531391064	-0.328573120136219	-0.1158766	0.3523840606
AT16683	3R	19114922.5	0.475974	1.04683	-0.000419609628488249	1.08473041294738	0.7799773892	-1.132325	0.130321672270207	-0.570388092586907	-0.184380690413417	0.093	-0.2536524	-0.02212023	-1.01491	-1.203663	-0.2383543	0.1191196	-0.2229652569	-0.8864234	0.7381651	-0.970779590253604	1.0036987187	0.639006	0.289050318	1.70828587173597	-0.722683838811089	0.025554191297546	-1.442672	-0.5408692033
AT16729	3L	22771460	1.578158	2.361454	-0.877993147906092	1.78313555344532	-0.0540187958	0.2800987	-0.331694553268423	0.0128931860061942	-1.41745263513491	1.025	-0.05123574	0.3035064	0.01248043	-0.3349222	0.02279498	0.8520934	0.1223778058	-0.3386958	1.432899	-0.133623052363295	0.1776998861	0.6484015	0.8800397432	1.77998744138005	-0.576787953978973	1.42494079909412	-0.8607242	3.3980361179
AT16792	X	5714915.5	0.1310789	0.253677	0.115239436217018	0.613959096914657	-0.0108087524	0.8354699	0.612340710181192	-0.410571550076647	0.105373245256102	-0.58025	0.2646747	-0.1781483	0.5079257	0.5991296	0.08558858	-0.1859483	0.2515351706	0.2509896	1.088891	-0.0501836019340958	0.4329227908	0.1417606	-0.4681312448	-0.405000550181433	0.755048919481466	0.132002084776835	0.8781765	0.5233602342
AT16851	3R	19951506	-0.3181727	-0.2077952	-0.0869799278858647	-0.549187035283712	0.223291157	-0.2217719	0.997421747146806	0.0267871826828416	0.356573269338256	-0.58625	0.08608654	-0.05434278	0.3339389	0.4962095	0.04259047	-0.3223676	-0.614848041	-0.08591613	0.3244536	0.541942004130172	0.2384140583	-0.05502492	-0.1479659869	-1.50162745235677	0.544179084734198	-0.257670384354455	0.2906666	-0.2053293904
AT16856	3L	9432585	1.128787	-0.2177129	-0.337663281608407	0.545764377886644	-0.3596215165	-0.7509535	-0.49969251180166	0.996069348840238	-0.54087980560413	0.2435	-0.04434111	-0.02834518	-0.9296306	-0.3203176	-0.01477808	0.3006674	-0.2138456284	-0.1631747	0.2249186	-0.0198000551970659	-0.1909810784	0.06236433	1.4465776315	1.20741294952079	-0.634061170517334	0.440862118511352	-0.3067998	-0.2577379633
AT16877	3R	3044419.5	0.7057294	1.447092	0.745733016642843	0.920676348795367	0.7051688869	-0.2842782	0.526752008685605	-0.550980107846109	0.488409059838383	0.26275	-0.2027314	0.3652994	-1.562217	-0.8830466	0.2145952	0.5700115	0.9614208838	-0.1465483	0.5292795	-0.509772304562989	0.7738317401	0.6658809	-1.8111406046	0.614921766271361	0.603031801938577	0.598418521199913	-0.862486	0.056050674
AT16934	2R	12711044	-0.970713	-0.837188	1.00993191274208	-0.082584965306424	0.9126622028	-0.2870566	1.30064138431433	-0.489874007885851	1.29961944505292	-1.01175	-0.146385	-0.212331	-0.7031203	-0.05106932	-0.1272575	-0.8899921	1.3245841105	-0.2594676	-0.5063064	-0.706182149252315	0.6742632695	0.1295544	-1.9220122162	-1.51917178738035	0.933019982631526	-0.412656365020672	-0.4833475	-0.8074656468
AT16953	3L	11844828	-0.9485195	-0.5750717	0.711760419575084	0.16817442183141	0.5001921356	0.4013868	0.995500430486156	-0.611907310566799	0.6956217324644	-1.2475	-0.01665758	-0.03350549	-0.2158872	0.3297571	0.1843005	-0.8156433	1.3273355701	-0.04148564	0.1007178	-0.584163303121048	0.5541233562	-0.2435132	-1.6592857169	-0.789383180525546	0.705007309076161	-0.198528553181083	0.4629552	-0.1387518876
AT17004	2L	17287618	-0.5140408	-0.5127025	0.82182260533764	-0.0789729690715565	0.539129265	0.4817636	1.02978585369608	-0.563161403710743	0.961192007707393	-1.06175	-0.1449158	-0.4522403	-0.5033092	0.08888314	-0.05915253	-0.75202	1.4783682746	0.02050985	0.08641438	-0.246607328333469	-0.106331646	-0.02268293	-1.5215366842	-1.13922035195274	1.14453039855678	-0.251109598037177	0.6310145	-0.1787039525
AT17318	2L	8216410.5	-0.6339924	0.2372446	0.313515025275516	0.358331393354824	0.2082192908	-0.1648356	0.0433117407788548	-0.603279330388548	0.0774027086132078	0.4525	0.01014808	0.01357422	-0.711423	-0.08151305	0.2111371	0.02713246	-0.3733763623	-0.02576385	-0.01934858	-0.33073738985837	0.2713722145	0.02842445	-0.85280961	0.339003004465925	0.178405678288138	0.0472994076390439	0.08760894	0.0767686551
AT17410	2L	17550988.5	-0.060738	-0.02524566	0.322027721653268	0.249421735612252	-0.0032351802	0.6342406	0.825399996144488	-0.721989619861761	0.397473894901455	-1.18125	0.3006248	0.02116531	-0.08239866	0.4692059	0.1641388	-0.3526623	1.4268495734	0.3630134	0.2640655	0.211203490707481	0.1463061576	0.0008705396	-0.9931704659	-0.890504296583133	1.79896214539051	0.0899803727501457	0.7694875	0.1251970589
AT17414	2L	10028369.5	-0.405739	-0.258423	0.115906495420459	0.11031356232264	0.4978397143	0.3925308	1.23623703524091	-0.541148780796605	0.627365379121613	-0.91825	0.1631137	-0.01731202	-0.1516892	0.2377806	0.265037	-0.32564	1.488391555	0.04170489	1.477038	0.25975089014255	0.3494140192	0.2543999	-1.0791691698	-3.20896224175938	0.677636488312086	0.211043470582655	0.5241754	0.0879795028
AT17506	3L	1073347	-0.02599795	0.2510386	0.236483846047423	0.127170731889843	1.4870624769	0.1502847	2.3097723792262	0.156093763957499	0.24088020858478	0.3955	0.3752521	0.07255511	0.2644796	0.1492462	0.4388144	-0.03978663	0.3656472642	0.09675175	0.1812558	-0.419939476765904	2.164446875	0.9459277	-0.3196576486	0.118899252033235	0.148022889426416	0.160074117356815	0.2504321	1.1860184444
AT17586	3R	15202433.5	0.05130908	0.09319788	0.278108732304402	0.941419834082205	-0.018418326	0.9341511	1.38660250590601	-0.29472440091417	0.351239966020004	-0.94525	0.350154	-0.07909611	0.8373063	0.8028618	0.3686386	-0.2725172	1.1708636868	0.2512366	1.31686	0.0644356715287365	0.3973980139	0.07039029	-0.6095405128	0.0681010046317115	0.443291820490477	0.0330676527425233	0.7777803	0.6172932969
AT17606	2R	17462140	0.3418975	0.6394523	0.172241742774062	0.437232012201355	0.3104002775	0.9428326	1.15527874595978	-0.152758363921628	0.446211421341263	-0.7455	0.2516154	-0.07888325	0.611301	0.3300937	0.2605059	0.02550987	0.3651996201	0.1219324	0.219852	-0.457737671746206	0.4411401774	0.05713506	-0.2598276425	-0.272676540376844	0.877225222699424	-0.0399872153539142	0.5849581	1.03401898
AT17625	2L	14348028	-0.1982728	-0.3285604	-0.00327581571193575	0.467586019428252	-0.2229201372	0.3423978	-0.170402658084587	0.867035148458094	0.125679646583679	-0.6175	0.3587218	0.1026928	0.2091777	0.5826427	0.2847341	-0.2628931	0.1385435716	0.1917796	-0.2512234	-0.293069036653717	-0.5149021872	-0.4839237	-0.1247796491	0.277860482379815	0.516721635628072	-0.195651016597885	0.4720608	0.1678475929
AT17652	X	8415829.5	0.3563082	0.7587188	-0.02135427453149	0.775670828456062	0.1400711844	0.8897961	1.06732750922184	-0.24361130243767	0.02926212433632	-0.06225	0.2618183	0.02540646	0.6725683	0.6454095	0.385827	-0.03859799	0.2580409004	0.2129988	1.300185	-0.299686062130539	1.2558755605	0.1937595	-0.6908751715	0.402202572903275	0.842945203766064	0.142412918203291	0.7436821	0.3966817782
AT17667	3R	2454484.5	0.2113756	0.1289457	0.370908927494346	0.226148254901525	0.2329736607	0.7255998	1.29571726021311	-0.447917635903746	0.535457249247142	-1.00225	0.1011346	-0.08946065	0.4007168	0.4926678	0.3491865	-0.2193441	0.6847711306	0.1694959	1.059019	-0.608874453558424	0.5060143581	0.006271225	-1.0734772656	-1.20121525707418	0.849534005017822	-0.00766787170442425	0.3974785	0.1847096134
AT17674	2L	10016627.5	-0.2876524	0.1694807	0.0678066491896247	0.265768846484093	0.7670978794	0.1598705	1.27663221829159	-0.216232376091421	0.577009445136296	-0.7465	0.226497	0.1574497	0.6073974	0.1503852	0.3093811	-0.244337	0.4882244647	-0.0706616	0.1214405	-0.518233900394543	1.1267593861	0.4305388	-0.7346622838	-0.662112531512551	0.421956081290451	0.00600982515176351	0.2606453	0.4833183046
AT17684	2R	603465.5	-0.0348938	-0.8560338	0.444883532720985	0.323544934541828	0.4261098051	0.03709286	0.67871800814353	-0.291855583518165	0.568130733213673	-1.07	3.015508	2.556655	3.362474	2.913424	2.055751	-0.4775365	-0.3399503062	2.539912	-0.1611092	-0.623042675056182	-0.4096249679	-0.1561319	-1.4617221659	-0.520732150408632	1.26265044766225	2.30263274546575	2.886033	0.0243892331
AT17730	3R	4141320.5	-0.9135595	-0.5258546	-0.449987140147172	0.591565593943361	-0.6932538339	-0.4007445	-0.344814179578355	0.869255181962324	-0.272180193024889	-0.06075	-0.2235768	-0.1886062	-0.1534671	-0.2458277	0.0399728	-0.02345908	-0.5994292991	-0.4539696	-0.3980197	-0.0238092073921512	-1.0292357588	-0.3404216	-0.1141576614	0.190342723076624	-0.851469075706222	-0.375475775888491	-0.4827528	-0.4357943304
AT17751	X	21123277	-0.4004378	0.1336724	0.234379582421273	-0.0806585653288399	0.8440942968	-0.3310674	1.44644844555916	-0.188155180096661	0.681331189792459	-0.596	0.2158019	0.2985489	0.05938553	0.3412483	0.0901878	-0.3178617	0.7148305621	-0.2749806	-0.06491237	-0.709445658853115	1.2571669169	0.3523537	-1.3128738419	-0.110510171010831	0.370503678308154	0.287763462894693	-0.01512385	-0.0685855761
AT17761	3L	10387761	-0.5620013	-0.4619354	0.536817460719079	0.138788570949938	0.5647428164	0.05100748	1.29409223437412	-0.582199107172318	0.658742551083767	-0.573	-0.09640466	0.02749597	0.2992686	0.2380436	-0.4035703	-0.5133912	1.6208359918	-0.00280539	-0.1926562	-1.22523181175418	0.5472953845	-0.13793	-1.3414393415	-0.927674797246966	0.869226880878976	-0.357107054588639	-0.01131186	0.0518625802
AT17820	3L	2643681	-0.5125059	-0.6244196	0.326535056023759	0.272596233274991	0.3846009297	0.1657241	1.11468633412478	-0.846266618282222	0.698674640968896	-1.08975	-0.1329471	-0.1177803	0.3084869	0.2615971	-0.5635357	-0.766077	1.1195724767	-0.0641972	-0.05171452	-0.0181865934934963	0.4799158207	0.05638225	-1.6537271395	-0.482767285554251	0.483467068153112	-0.0355542470029054	-0.2541215	-0.2507462695
AT17867	3R	23463475.5	-0.6702947	0.08088275	-0.00907014654499624	0.139104605927218	-0.0265529646	-0.2125979	-0.221029010758274	-0.11141410146816	0.23053145415021	-0.259	-0.1476983	-0.1098638	0.1590255	0.129915	-0.07015383	-0.1445568	0.9059240129	-0.3632602	-0.1235186	-0.23934019835941	-0.597517841	-0.1268632	0.0565896283	0.150741348312596	-0.284765037254849	-0.316998759106287	-0.312742	-0.0230347253
AT17882	2L	2028680.5	0.3934272	0.2192059	0.278054823985715	0.13177610177061	0.4744037453	0.03447963	1.53843397153973	-0.402555626028847	0.213662877836448	-0.69	0.1411696	0.03422952	0.6135503	0.1080682	0.3069954	-0.2253721	1.0455948889	0.03703768	-0.1468877	-0.155084368053504	0.117440771	0.1407841	-0.8059347413	-0.593697466017669	0.579484986204361	0.164889002355543	0.0084764	-0.0881246395
AT17896	2R	14120941	1.457747	2.082444	0.00992234863405594	1.06863110817556	0.3560250152	0.4317304	0.852101157020908	-0.282116433501305	-0.183968869708436	0.4945	-0.3204916	-0.1035662	0.251586	0.03540704	-0.7459855	1.847003	0.8374090556	-0.1087994	1.392041	-0.103456674187785	0.6029820732	0.763898	0.124166878	1.64273726775313	0.289301374858562	1.37721998601103	-0.5406115	1.8379351226
AT17959	2R	15201711	-0.3149348	0.250036	0.548699848101522	0.532895761052406	0.964941039	0.1034801	1.08938390915098	-0.529323507170092	0.690390321089233	-0.9995	-0.04358455	-0.1640928	0.4011619	0.3116659	-0.4751597	-0.3659452	0.8557912406	0.05598537	-0.08216438	-1.12316042385496	0.9882451504	0.1607232	-1.3651530691	0.0272362032797278	1.01451732991463	-0.145382705529354	0.1750292	0.3918811172
AT17975	3L	12176187	0.04770758	0.5362546	0.704570469647185	0.502385005641613	0.4164372416	0.3190284	0.0911268525503376	-0.582592236147663	0.519539629834853	-0.15025	0.2471535	0.01331588	0.8403849	0.4124974	0.005263639	0.004047908	0.6020175901	0.1631799	-0.01485238	-0.0711784104154568	0.0475158353	-0.02368328	-0.4934022393	-0.203747550010773	0.447442578917357	-0.0541732055994527	0.9099743	0.1572773776
AT18024	3R	11606170.5	-0.6995156	-0.6221745	0.985157287910135	0.0174415287924811	0.3323223627	-0.40324	1.13150966756969	-0.609941427172108	0.806889557978275	-0.90225	-0.2842298	0.007943961	0.3546108	0.1595728	-0.5488016	-0.8168188	0.9175366418	-0.1630768	-0.152043	-0.299975891277925	0.7587554503	0.4892821	-1.7531102821	-1.40296215567564	0.709443825871129	0.0711086477206673	0.2238231	-0.3714717437
AT18037	3L	2979271	-0.6424176	-0.3727686	0.320622175617853	-0.246335860330711	0.3193020146	0.1261631	0.997447662577116	-0.50698531201662	0.82323856470891	-0.8195	-0.3680502	-0.2563172	0.1330367	0.2508372	-0.1635129	-0.4298192	0.7530811533	-0.3773681	-0.01982321	-0.16853935354469	-0.2257112903	-0.2147074	-0.7279642701	-0.719479090704983	0.701666141009	-0.466998605158465	0.2523924	-0.0191601364
AT18066	2L	2744154.5	0.1712107	0.4012556	0.0239940655186561	0.657196057652557	-0.1557536672	0.8157343	-0.199206530629681	-0.159907773269081	0.138185983696933	-0.08975	0.426057	-0.006494532	0.4196077	0.526244	0.189236	0.03717607	0.9551347919	0.321831	0.09128028	-0.154087173419649	0.4235932008	0.100882	-0.0039531342	-0.569477738457193	0.383099735062292	0.293125694652087	0.7236742	0.6210746052
AT18160	2R	16134613	-0.5828308	-0.5478345	-0.398564469974989	0.171744285599169	-0.7279148519	-0.8758303	-0.53164641167643	1.11543494320116	-0.343389206017568	0.12825	-0.4852508	-0.1675752	-0.6966418	-0.8999022	-0.1543738	0.02364137	-0.391724091	-0.846967	-0.400018	1.0794834157402	-1.3953863178	-0.4553754	0.9521958448	-0.0862875598385633	-0.806070099304653	-0.339233209842492	-1.011892	-0.5901887085
AT18175	3R	18039164.5	0.01022773	0.0672159	0.161790722519931	0.51751450592466	0.5997492333	-0.1230038	1.41897809822075	-0.261429902872185	0.809466197286402	-0.79375	0.03966875	0.2917676	-0.3702639	-0.3621214	-0.02789144	-0.1332216	0.8408661171	-0.2970719	0.01224429	-0.78243166869734	0.7166026969	0.1725801	-0.6313640242	-0.262668069109605	0.609573068155092	0.012494809140407	-0.2931169	0.35092004
AT18217	X	19648612	-0.0167544	0.1316466	0.212613988070425	0.543524920534442	0.1087754097	0.6984446	0.9660142430961	-0.515521479338362	0.390564714224121	-1.01675	0.2789131	-0.141919	0.3631922	0.5199553	0.1691935	-0.169381	1.4780312577	0.2609465	0.3096536	0.10782367385124	0.1586050145	-0.04641907	-0.5260792489	-0.157059278532588	0.650968957408242	0.166865268352733	0.7220534	0.3234617027
AT18238	X	16546809.5	-0.8561138	0.1820297	0.195719244072977	-0.0963495898040748	1.0810332115	-0.1053631	1.72061058371449	-0.280469352257103	0.529457300025656	-0.6225	-0.1809178	-0.002528383	-0.4002527	-0.3493184	0.02863631	-0.6641106	0.6873018691	-0.2151902	0.0510047	-0.651005949512019	1.8077286382	0.431696	-1.6195762836	0.126539601378152	0.458666788622702	0.739273940756135	-0.1149194	-0.5811855988
AT18288	3R	19228865.5	-0.4721013	-0.3468746	0.697978662469465	-0.217464838727141	0.2472197259	0.5712738	1.05695577725798	-0.230200963037574	0.924370031544072	-0.734	-0.1706768	-0.2866956	-0.4560777	-0.2659757	-0.2559721	-0.4800804	0.9938351839	0.08269847	-0.07804507	-0.640492444307515	-0.034886974	-0.2971312	-1.3976289959	-1.26822891154925	1.18623850212381	-0.359939461728633	0.4469849	-0.215281487
AT18354	2R	16417926.5	0.1613972	0.3690979	0.0229472997453478	0.584630442839472	0.1688529757	0.8753775	1.99875853887769	-0.282746022942827	0.19965913741667	-1.05825	0.1533288	-0.1661006	0.2450452	0.3147906	0.3066208	-0.06426064	0.78671734	0.3451459	0.2503515	0.576702330375346	0.8449801951	0.2514649	-0.5566951138	-0.327161334975666	0.324572411606831	0.192393748839285	0.8139	0.4851438762
AT18358	3R	14727685.5	-0.5951352	-0.7103423	0.419019558130378	0.369418847737965	0.7568337229	0.4350016	1.23514177156917	-0.552161915938851	0.828367533939541	-0.951	-0.03841641	-0.07821849	0.2223688	0.2067993	-0.08665777	-0.6238215	0.7112532062	-0.01036141	0.5750606	-0.415404538032763	0.7086559972	-0.2860285	-1.5568861034	-0.0485278302883145	0.510008626102739	-0.0993436177830412	0.4313404	-0.4872402595
AT18408	3R	10086427.5	0.1671307	0.1769091	-0.115259873982261	0.156208206101476	0.5110936147	0.7179624	1.22869510339088	-0.339745869099035	0.337286763432199	-0.435	0.1545295	0.09168676	0.2007559	0.06506061	0.1786768	0.2187446	0.4846725415	0.1870259	0.1102278	0.0505368729989842	0.6431779303	0.07162345	-0.4592576771	-0.287056611046142	0.589424117229937	0.0829621178676435	0.8455359	0.4957971121
AT18413	X	3171751.5	-0.04517006	0.08887639	0.365859783460133	0.214593646125897	0.6418389004	0.1180118	1.44380379504641	-0.684815032777298	0.730767768066978	-0.59275	0.1839532	-0.07339935	0.2573718	0.4546988	0.4216974	-0.1262104	1.8061893297	0.1934494	0.07828754	-0.476194940054793	0.5876119301	0.2092089	-0.5702885095	-0.237540178271832	0.531644312299983	0.0763216474550176	0.3308302	0.1012311214
AT18451	2R	11791739	-0.1957197	0.05124863	0.0690603561181543	0.484048555195275	0.21067262	0.4019023	1.52429936636536	-0.53264882311881	0.449572694213684	-0.7995	0.160604	-0.1702575	0.3035894	0.2022321	0.2193681	-0.441628	0.2083362496	0.2550801	0.239982	0.0935166669564867	0.5289823055	0.2612692	-0.9849376675	-0.303892598456022	0.551857053566961	0.184407896959833	0.6453164	0.4353096336
AT18465	3R	6940900	0.0516635	-0.00175803	0.2207871418166	0.358996647422491	-0.0299891599	0.301571	1.09991744143817	-0.623277719165547	0.692981396459395	-0.96475	0.277912	0.3285056	0.1432209	0.3733362	0.3513365	0.01537977	1.2606958719	0.4251659	0.234631	-0.00999258386684804	0.1782480751	0.1242787	-0.8882534835	-0.193879099229296	0.596793097681473	0.179172172776396	0.707561	0.2573072369
AT18469	3R	22544549	0.1781359	0.1755389	0.142095577098642	0.445104388827463	0.1840421142	0.01256808	-0.283759330495797	0.731749134685002	0.126544186429737	-0.0775	0.2231673	0.0314371	0.2390531	0.3792986	0.3228958	0.09860786	0.2730732497	0.07121272	0.1693143	0.148132726189621	-0.0326535458	0.09341201	0.5936133975	0.369874895974345	0.432741084021657	0.277342867291034	0.4367788	0.4407666106
AT18493	3L	2195217.5	-0.3723637	-0.1735366	0.141104945484457	0.110345871486901	0.2629595259	0.1103601	1.37039350629533	-0.558057056804815	0.729882764844493	-0.93375	0.0791627	-0.1544454	0.1725365	-0.04963957	0.1000146	-0.5039528	1.4738240467	0.03431646	-0.1251211	-0.768133249319762	0.223691989	0.08943288	-1.1938962422	-0.854539549635618	0.95786348396621	-0.354169982183857	0.2933646	0.3035242587
AT18545	X	10229723.5	-0.09759446	0.2059047	-0.214286671921964	0.23871739126614	-0.602982581	0.4124231	-0.355809405785032	1.12859464028894	-0.141790965344803	-0.191	0.09061026	-0.02565202	0.138465	0.2906334	0.2478057	0.4024046	0.2599840056	0.01853755	0.001245537	-0.835761570603663	-0.2572894692	-0.296403	0.2390659104	0.581163179362293	0.292694033310896	-0.224125714125011	0.2291857	0.1583276474
AT18578	2R	16571649.5	-0.5520557	-0.3260694	-0.154327405529735	0.11488376652824	0.730003497	-0.008046717	1.22017350120486	-0.627736074846526	0.615395769092796	-0.58075	0.04520108	0.04653151	0.1395124	0.004163749	0.1905921	0.005186456	0.0699359976	0.05930219	0.04442021	-0.472854643767284	0.5947815618	0.3828579	-1.0126786199	0.0266868961214541	0.0459491862398482	0.393057650838195	0.2843245	0.2333824902
AT18596	3L	349582.5	-0.463502	-0.2186284	0.0923578348990798	0.0430461434518902	1.5252772036	-0.1572645	1.07202751607974	-0.564604372487172	0.813156586181869	-0.2595	-0.3575202	-0.234022	-0.244502	-0.3044912	-0.3126425	-0.6404269	0.706940297	-0.1463175	-0.2236418	-1.15080803378286	1.4598403352	0.8372682	-1.2000597165	-0.103307246700818	0.403395159001103	-0.112977735073711	-0.2698184	-0.1494345544
AT18603	2L	6646570	-0.1736952	0.4454996	-0.0110500786691294	-0.305015170104729	-0.1278653041	-0.5370426	-0.179773455201369	-0.663771982398809	0.304667384152836	-0.48625	0.02547396	-0.02577116	-0.2806038	-0.07732831	0.1800215	-0.109601	-0.1708194985	-0.2681795	0.3101006	-0.777093110529653	-0.0194098244	0.1892587	-0.5930605077	-1.04697377139698	-0.102558657578598	0.11459820676461	0.02262845	0.0142388152
AT18611	2R	16062224	0.05348508	-0.1262809	0.266154936575964	0.437151865162091	0.1189491953	0.5481685	1.05306463087407	-0.532695739007632	0.664763533257553	-0.10825	0.0863301	-0.2180187	0.3613213	0.4924212	0.06536897	-0.4232201	0.6789961644	0.2156152	0.220994	-0.305190830190919	0.3798267169	-0.06463198	-1.1491730144	-0.380109893837528	0.627186788083823	0.0903707287199037	0.7574393	0.0336940398
AT18617	2L	3521662.5	0.1407785	0.2679322	0.220181991476086	0.725720119992672	0.0609700482	0.6439217	1.24888308098548	-0.414232207092958	0.132075011057108	-0.4625	0.1657066	-0.02447074	0.6216686	0.2839415	0.2075327	-0.1638176	0.4933208623	0.3344861	1.065744	-0.0845586055762555	0.3676671593	0.1957359	-0.6152188868	0.0925149950900446	1.13224609938593	0.209912739280171	0.78352	0.3224759468
AT18767	3L	14733752	-0.5957998	-0.1389534	0.445640115639762	0.512797514445067	0.2114154771	0.1941	-0.0457664156682642	-0.543492942924258	0.378583306278273	-0.423	-0.1522841	-0.08835131	0.1727676	-0.1422355	-0.1185699	0.3072926	-0.0076448589	0.002955548	0.2494373	-0.470137145608218	0.1809976791	0.3762386	-0.9417823405	0.732185392276383	-0.0745352617585945	0.329673584691113	0.3048394	0.009899993
AT18808	X	19460104.5	-0.04074503	-0.2565001	-0.25249289829762	0.670126469473206	0.068635441	0.3274211	-0.233191460700712	-0.500757348160217	0.173576079322253	0.03	0.3436372	-0.1538212	0.6853377	0.5287747	0.2143571	-0.2408675	0.111086333	-0.005066223	0.1754534	0.0755161212254784	-0.2346197734	-0.01702125	-0.5286532809	0.138058707978212	-0.162747662941591	-0.142743510474365	0.340819	0.1770348888
AT18937	2L	8199844	-1.361223	-0.4822895	0.0427134352842622	0.763347153476181	-0.3665775756	-0.6702543	-0.840696963636837	0.67700337742197	0.40502888939931	-0.17925	0.2774716	0.4805553	-0.3347516	-0.119465	0.2213256	-0.1774526	-0.2654636123	-0.1232576	-0.1289742	-0.0463948630436853	-0.6637744654	0.1745056	0.8213099292	0.846128272053381	-0.492720909857389	-0.136573633819937	-0.2211498	-0.7697632052
AT18988	2L	16287545	-0.623346	-0.3403009	0.191621825256982	0.28290555854102	0.2014614373	-0.0638857	0.200158665517619	-0.462596526238193	0.491886076461471	-0.57125	-0.04530628	0.008945486	0.1647267	0.09625059	-0.1319557	-0.4208633	0.01392053	-0.3341705	0.2443557	-0.36635203252832	0.2620469854	0.1165339	-0.9503054493	-0.0710137617660406	0.0856865097482158	0.114924438263129	0.2249501	0.0365437802
AT19006	3L	9022059	-0.03061473	0.118518	-0.352154298386412	0.258615238602815	0.7278371303	0.5439815	1.30826723162185	-0.606318683271924	0.565081416325443	-0.56275	-0.5479355	0.0001959518	0.4742495	0.4296416	-0.891571	0.1028093	0.2401519612	0.3640733	0.2327077	-0.0870437101391635	0.8028107723	0.4334707	-0.6387564791	-0.539856086222376	0.485770830410151	0.0323005518757807	0.5069694	0.3170462675
AT19020	2L	1111148	-0.7495744	-0.4896525	-0.20452411851985	-0.207485528583342	0.8687480878	-0.6635345	1.46607351846293	-0.567824240564238	0.642589912444503	-0.359	-0.4173244	0.02726095	0.5110069	0.3219987	-1.180814	-0.5215212	-0.4266700156	-0.1236601	-0.2334182	-0.611825079068523	0.5369983579	0.2609294	-1.5631307921	-1.69690189713003	0.326648981878554	-0.33710146399612	0.1360068	-0.1122154245
AT19038	X	5152076	0.05467568	0.3173837	-0.0764667478412068	0.299251980031254	0.7634998365	-0.1262399	0.796858574580586	-0.295433149855813	0.443996507150639	-0.45975	-0.4599078	0.227232	0.4126896	-0.1268745	-0.9404173	-0.2261847	0.2064424876	-0.1178974	0.04545012	-0.0891791645605043	0.5526555775	0.03036456	-0.5547666328	-0.111760478755791	-0.551370452009858	0.137985310132935	-0.1536284	0.5595846629
AT19071	2L	9350760	0.2434097	0.3753394	0.157701231404196	0.628085670356296	0.0597853705	0.685486	1.2214748235808	-0.469520161514373	0.48375258008648	-1.0245	-0.1854972	-0.09414472	0.9849189	0.9032998	-1.150075	-0.0958842	0.9274856953	0.3749991	0.3541081	0.273790600650167	-0.0076130428	0.008685496	-0.7546046907	-3.06171599969904	1.22468790033683	0.13895875114255	0.8096042	0.5105042036
AT19096	2L	20712949	-0.2942825	0.03768056	0.318592214701967	0.390270924661186	0.5879854299	-0.1747138	1.29703700522483	-0.381538038519952	0.394844132507642	-0.6835	-0.1076295	0.1033297	0.512412	0.3605205	-1.808775	0.2259779	0.9830494228	0.04561419	0.03151917	-0.245643849304865	0.5901823683	0.4690608	-1.0858575451	-0.136740965898341	0.467589069793623	0.312285074972603	0.233999	0.3216779709
AT19107	3L	11068726	-0.8320015	-0.01134894	-0.124583963729155	-0.0112639681674757	0.7361572829	-0.7223965	1.02640440249335	-0.810448075372445	0.00574869643605898	-0.049	-0.04705892	0.4238312	0.4149951	-0.2480027	-0.5524538	-0.3059498	-0.3573009408	-0.2044166	-0.1473584	-0.370096395825149	0.8142754417	0.136746	-0.20248117	0.267685446442202	0.343023221203357	0.492535745062438	-0.4234554	0.289665571
AT19154	2L	4968345.5	0.2804251	-0.7686183	-1.32720200723354	0.299515230640732	-0.8974475056	-1.637415	-0.358606562800669	1.64514755275305	-1.74607593990041	0.61025	-0.6695425	0.1393228	-0.8709113	-0.7502426	-1.475906	0.2278868	-0.8178764923	-0.04903731	-0.5126273	1.9523607141454	-1.8464158797	-0.4049199	1.5267965881	0.657696144812165	-1.32428155362244	-1.00724720408231	-1.166497	-1.1361423714
AT19180	2R	17719656	1.038296	0.5405776	-0.00319806486474161	0.731924186818095	0.3612266636	-0.1679849	1.11725972046832	-0.415597084460996	0.0455132643352999	0.05175	-0.03025196	0.04649317	0.4087854	0.3447975	0.4338709	0.486189	0.6536736288	0.5038996	0.2991562	0.443152106299862	0.2155300085	0.5410543	0.6078210993	0.666676646755903	0.137848567963916	0.125846673232552	0.3780307	0.7500162402
AT19233	3R	12184820	0.7955681	0.1386244	0.433412712020106	0.622961031148996	0.3134378349	-1.170541	0.355350207815091	0.674181929160254	-0.180721177191875	0.30675	-0.3449788	0.0875597	-0.135763	-0.5497665	-0.8060633	0.2582017	0.3838903842	0.1103447	0.1801907	0.640410421270094	-0.1329372826	0.23502	0.2217184521	0.466088651436979	0.21872509167164	0.165039088621112	-0.941683	-0.1430076856
AT19250	2L	4460790.5	-0.8708403	-0.9705024	-0.92472525836686	-0.631349770940224	-0.5051345865	-0.7383209	-0.53173437372795	0.82124243569631	-0.317003531052325	-0.1565	-0.1787537	-0.2620291	0.05063142	-0.3853416	0.2143815	-0.6732182	-0.7094489696	-0.500844	-0.641335	1.06708315454916	-1.364113447	-0.6563408	0.2295374905	-2.0784958858881	-0.980097431518174	-0.533701316492755	-0.8221608	-0.5704163863
AT19278	2L	13256531.5	-0.2131564	-0.1320453	0.386824668864453	0.215155238103366	0.5306127585	0.2971255	1.25284303289528	-0.462051354001689	0.566056789622428	-0.65575	0.1671019	-0.05251372	0.1356594	0.2042036	0.1403585	-0.4213536	0.3941880436	-0.04930162	0.117383	-0.495761450069911	0.4686437898	0.3195385	-0.9440032298	-0.349874715769147	0.46064503359618	0.132611048227195	0.4948754	0.0302079132
AT19280	3R	18279452.5	0.1288638	1.039023	0.0151080036713752	0.719924253250648	0.5282576016	0.05366706	0.731501022522433	0.19698488810853	-0.0244335527629849	0.75175	0.1364712	0.2466667	-0.5337669	-0.5283241	0.1391896	0.1222208	-0.106006288	-0.3362467	0.4849574	0.483758742412345	1.7468807478	0.8113266	0.5030251306	0.549348444610474	-0.32659832065489	0.369794626268197	-0.4572187	0.236003514
AT19392	2L	2813445.5	0.1499161	0.204435	-0.097479694526555	0.506705334984535	0.3391900636	0.6448557	1.36701242469614	-0.383473361401039	0.308452509438451	-0.53075	0.3027671	-0.01573222	-0.02402882	0.3250053	0.2904626	0.02615076	1.0967510256	0.2265274	0.2320276	-0.493063780464603	0.4435725603	0.2410264	-0.3945205229	-0.366796901002398	0.467900962903821	0.268748487721618	0.571482	0.4958937888
AT19426	2L	13184159.5	-0.7428342	-0.6130396	-0.112065787936948	0.13601136198271	0.0078950299	-0.2067044	-0.567179430525317	-0.570368864976403	0.32439849645839	-0.47525	1.559173	-0.0801156	1.60358	1.07206	0.9369946	-0.6479637	-0.611279081	0.4786053	-0.0718837	-1.29957530167984	-0.3789254827	0.01821973	-0.3714621649	0.10970202065346	-0.173409612561297	0.0461743143346877	1.114457	-0.2440550839
AT19436	2R	3443533	-0.7012099	-0.2156639	-0.0773895132462498	0.927059876324287	-0.2452708162	-0.3605439	-0.568074291358847	1.36740643667913	-0.330104367160848	0.107	-0.09204026	-0.08516718	-0.5472481	-0.6192811	0.03320676	0.184898	-0.1452563015	0.2289898	-0.08918747	0.196973554720417	-0.6063657353	0.1955892	1.3044216671	1.25823716087249	-0.230786728703386	-0.123767039261614	-0.1542505	-0.0759042115
AT19440	2R	7190996	-0.1936583	0.3969991	0.276220868238054	0.300903613665491	0.7698395333	0.491261	1.65740055277243	-0.382988048861981	0.318766889893113	-0.58025	-0.02472364	-0.1557902	0.2724059	0.0857566	-0.03514588	-0.1338766	0.3611442341	-0.09204836	0.3215344	-0.603597568192582	1.4617452943	0.4712993	-1.3489915671	0.201310127013429	0.374459862026489	0.286683849231383	0.5210622	0.2305741822
AT19485	X	10323113.5	0.04636786	-0.1753943	-0.368169027996466	0.410870124786848	0.2008917605	-0.02347805	0.616788708660825	-0.310004600821843	0.205017140289759	-0.347	0.005332319	0.2730414	-0.4859954	-0.2522514	-0.06690874	-0.2379317	0.0733714153	0.05347575	-0.1036983	-1.09399769962151	0.1441028132	0.1799455	-0.3747336953	0.510141426801702	-0.100180305800187	0.401296129377482	-0.09678154	0.3271925284
AT19506	3R	13490702	-0.6046593	-0.3965673	0.655444418172247	-0.308066190910943	0.9064287727	-0.1965654	1.19937724268369	-0.359676099511196	0.90120468968649	-0.4355	-0.05752151	-0.290583	-0.339889	-0.1793302	-0.1323292	-0.4834494	0.3541417969	-0.439482	-0.04626156	-0.77790990256657	1.0502141398	0.04135874	-1.1938981939	-1.20680711807954	0.668442034918971	0.453184980907152	-0.2069169	-0.1766601049
AT19513	3R	26214842.5	0.4282159	1.122983	-0.0219534674628617	1.19507426622441	0.1353987424	0.2423568	-0.0284912378731677	0.557937100871048	-0.25092458984268	1.10075	-0.1446133	-0.08582617	-0.6984517	-0.8889172	-0.01828154	1.057253	0.3607300446	-0.1413458	0.7281362	0.666262827537044	0.8060241971	0.4668054	1.1165967806	1.60444410797568	-0.576089927015835	0.375904594327924	-0.2968733	2.5142053866
AT19555	2R	6250297.5	2.132231	2.460182	-0.987747932378855	1.1771469899705	-0.5163536839	0.8908552	-0.48911075850971	0.64403952448994	-1.41793651150724	-0.09425	-0.2075676	0.2262208	-0.9492939	-0.7647985	-0.150533	NA	0.3838100591	0.005133457	1.041889	1.66264933856651	-0.6945995515	0.3612987	1.8702104377	1.41807392289947	-0.95667518481025	0.261692132581455	-0.888554	1.2272846554
AT19561	X	20484046	-0.1546387	-0.0754612	0.417991503103664	0.262183107937071	0.7028228716	-0.09223699	1.11217459929003	-0.646946274250259	0.862281375474486	-0.65325	0.04256248	-0.09207882	0.1569132	0.4908877	0.3243168	-0.2651125	1.6324115421	0.1548045	0.03230896	-0.326679194978756	1.2610016729	-0.04356629	-1.2892413874	-1.84848267882153	0.6005225571284	-0.0722637137138167	0.5629803	0.5458820391
AT19571	X	15078323	-0.1639609	-0.1204572	0.313104598213002	0.431298505813191	0.1705340311	0.5162261	1.17269607320839	-0.612309695925043	0.624356684832005	-0.895	0.07552068	-0.2349642	0.3464126	0.4727099	0.2163839	-0.4086053	1.7526887884	0.2245178	0.5173051	0.0794631363843581	0.2413631174	0.01046857	-1.0253001499	-0.0595722019155394	-0.535590948148117	0.11531889872881	0.6724292	0.4665779018
AT19640	2R	6657677	-0.2224668	0.2991011	0.841028246525991	0.0555003043842272	0.9774799825	-0.0551407	1.35283577645935	-0.64122706617803	0.810597892766547	-0.83	0.2792012	0.2670675	0.3514772	0.4429237	0.2855791	-0.2282123	0.4628050175	0.3080502	-0.1000071	0.0453714228954994	0.3431052501	0.04709053	-0.9130557958	-0.671803531229179	1.0634385144344	-0.228734411527929	0.3085384	0.2643374235
AT19802	2L	20628083.5	0.2004481	0.7066556	0.347424453431447	0.825725260804185	0.5730938455	0.3353163	1.13823627653247	-0.869174262542287	0.569321177698991	-0.65125	-0.07566617	-0.2375096	-0.0896828	0.04258777	0.06930969	0.2002349	0.5081480162	0.09289633	0.3067095	-0.456341710929082	0.3507842261	0.3872651	-1.3813721673	0.659311004258317	0.547155463784999	0.325680116050964	-0.1645314	0.1581477487
AT19803	X	2439419.5	0.5944771	1.186033	0.00750555236997696	0.0123027466672948	0.3241813244	0.4637864	0.398230162589475	-0.23922594977783	0.0371442364499433	-0.0495	0.0526173	0.03421124	0.05498439	0.1487459	0.1839995	0.6288622	0.6155803415	0.1399857	0.6110438	0.301584150039609	0.3152613242	0.3057168	-0.1475427996	0.414229764077935	0.00347646377956112	0.464136559954651	0.2654219	0.8193284226
AT19876	2R	8949334.5	-0.2353642	0.4413092	-0.16357172731007	-0.0392140783952921	-0.0102246971	NA	1.20802574372372	-0.555682894703574	-0.667839713814818	-0.09675	-0.202286	0.04744293	-0.3713338	-0.2593146	-0.1534847	0.2196312	0.4137167711	-0.03951551	0.1886567	-0.505962064980259	-0.1830592915	0.3284106	-1.2556509684	-0.267151856354122	-0.0167062355499551	-0.305760481280421	-0.1360344	-0.205683951
AT19883	3L	12945733.5	-0.03539388	0.2354079	0.245726541312302	0.363358418010148	0.2575352802	0.1346838	1.1552598251967	-0.682409512912596	0.499475818243709	-1.1155	0.2316023	-0.04987227	0.03462875	0.4934521	0.2772436	-0.1570313	0.8949468727	0.1175743	0.1172712	0.0206297528151528	0.0911978136	-0.08386653	-0.6927643466	-0.387466278513671	0.751138331099453	0.0608866007532431	0.5407931	0.3050839796
AT19932	X	6435204	-0.04780006	0.1688419	-0.0303632219095921	0.404583740952111	0.9551599186	-0.01322721	0.985958927227337	-0.13520623017105	0.359811344877254	0.31525	0.3061608	0.465555	-0.1620936	-0.4349984	0.2448698	0.02067663	-0.1665922709	0.1773209	-0.1116634	-0.763711381415051	0.5180005735	0.4772519	-0.6551857552	0.47693796287281	0.210897844267906	0.180574913468316	-0.3378845	-0.4190225835
AT19986	2R	19108943.5	0.1335792	0.2089125	0.0528175933298781	0.549374276057192	0.2788539338	NA	1.17593137671352	-0.40660479490495	0.497764490556364	0.04375	-0.09768769	-0.151654	0.2823082	0.3174676	-0.06645296	0.1324659	1.410791351	0.2236315	0.4680113	-0.544546056409669	0.5260861048	0.3439681	-0.926258561	-0.0947405255403152	0.484400936818792	0.099437631458231	0.7087673	0.6808886548
AT19988	3R	23090619.5	0.6174972	0.2371913	-0.0931526977083816	0.450207860327671	-0.2229345198	0.5230669	-0.529117570063141	0.570141327268745	-0.0840745343970729	0.28575	0.1936212	-0.1346847	0.2477334	0.2735876	0.130507	0.3784795	0.2161467077	0.253809	0.358482	-0.107539829592409	0.0693762552	0.2833543	0.5016496886	0.933154700128349	-0.165401829941279	0.233786791567363	0.7976561	0.3002532099
AT20011	3L	16640371.5	-0.3720494	-0.3760366	0.575791977577581	0.384261522629758	0.7596071282	0.2462622	1.32124694079382	-0.308599955052679	0.316995156385809	-0.127	0.004542582	-0.02280067	0.1869933	-0.1842029	-0.005157585	-0.3655009	-0.0390004904	0.02943599	0.2139635	-0.453171020721064	0.8175049626	0.4617668	-0.9676179012	0.490489765460005	0.196566349543879	0.0944691307015378	0.3737117	-0.0845413452
AT20031	2L	5818094	0.3031056	0.1702863	-0.0772523562127529	0.872000666138631	-0.2135406245	NA	0.969733586480414	-0.10796151719849	0.370511316762964	-0.92925	0.0003922422	-0.02848322	0.3337881	0.5216621	0.1383273	-0.01374758	1.0519329266	0.2877369	0.5708396	-0.0816140728583478	0.046196096	0.2299927	-0.7101198877	-1.28712167955968	1.04451453477779	0.215440179366167	1.159956	0.708062742
AT20140	2L	15892244.5	-0.7506404	-0.9222708	0.929957648221022	-0.0138163409169494	0.5296302527	-0.0509979	0.626821068831681	-0.602909078106522	0.96381036275102	-1.0585	-0.3484873	-0.165695	-0.2692739	0.02183711	-0.20736	-0.7819048	1.3361971301	-0.08550393	-0.3134575	-1.08233094278052	0.8446764135	0.306714	-2.0966145518	-0.725037444107775	0.853936228020587	-0.171980740325667	-0.04165285	-0.5106163192
AT20169	3R	19858946.5	-0.2041864	-0.2090084	0.0125202326189324	0.393506562672815	-0.3425938421	0.157554	-0.5310851469391	0.446687549270254	0.160103779683057	-0.30575	-0.1204608	-0.04319118	0.04478784	-0.2313426	-0.05614846	-0.1429114	-0.4375155137	0.006084251	0.8947396	0.325312095091237	-0.3385347964	0.4216396	0.9896640775	0.534434285818806	-0.227430452195874	-0.0683225369542895	0.1021612	-0.0763010669
AT20189	2R	14261178	0.4465076	0.3979265	0.149155440098364	0.1470852902836	0.6275387329	0.1446792	1.23132815767838	-0.43115107132459	0.970466624899693	-0.651	-0.04827562	0.06566006	-0.1360618	-0.3411098	-0.09372017	0.02453215	0.410813995	-0.1522708	0.02185868	-0.878436494794327	0.3114448129	0.04405783	-0.1830201166	-0.37509509391468	0.523626668930597	-0.713243542483409	-0.1304771	0.9635370899
AT20190	3R	9988899	0.03208242	-0.1215065	0.534599091955537	0.53710594828589	0.6035397035	0.6471319	1.25828107422919	-0.441346041288176	0.843514556663519	-1.0365	0.2054245	-0.04412417	0.4645799	0.7010818	0.1453458	-0.2638797	1.2315755802	0.3566178	0.3343724	-0.492026359744176	0.6514083359	-0.1418527	-1.0001684765	-0.632221545230027	0.868674904620185	-0.341789989354369	0.9457742	0.3729952823
AT20211	3L	15934291.5	-0.09298245	-0.1023498	-0.164490268006327	0.371970493231853	-0.3780788451	0.3884968	-0.478256223060722	0.702478681381033	-0.122982001443647	0.1505	0.1674426	-0.019403	0.4931463	0.2384916	0.08922067	0.3157206	-0.1437233052	0.2305121	0.7143883	1.02281194231526	-0.5055664424	0.07854745	1.3967670858	-0.223310206371303	0.132612142391917	0.207976990192712	0.1561345	-0.1178901543
AT20289	3L	20894733	0.2122461	0.4515067	-0.155643017654478	0.013886871913385	0.6328785325	1.076817	1.41120134532443	-0.509772442607408	0.451720025609152	-0.80525	0.07014626	-0.2246457	0.431626	0.4450757	0.1772332	0.08337558	0.5310755579	0.2809381	0.1014425	-0.352193231094621	0.1082204212	-0.3413156	-0.5403825405	-0.709287829633177	0.447055825576857	0.151020857119434	NA	0.3991338661
AT20383	2L	7712520.5	-0.8553711	-0.54448	0.435476068406516	-0.459901916662141	1.0157790812	-0.4373122	1.10536399492485	-0.634998315721852	1.42313394227242	-0.726	-0.6681681	-0.005932824	-0.4964094	0.1553514	-1.038932	-0.3048646	1.1184316027	-0.06759204	-0.385549	-0.517863854818962	0.5668259974	0.2207929	-1.4243156616	-1.92285194929971	0.805217126321388	-0.371623866841831	-0.3691286	-0.5013485275
AT20544	3L	3178575	-0.4368958	-0.1983749	-0.91697154830468	0.366028355228405	-0.6290833028	-1.277262	-0.883860106495951	0.741653288985221	-0.718182277066768	1.15775	-0.7097383	-0.1062901	-0.2571662	-0.3137999	0.0947884	0.1591771	-0.5798941895	-0.6543433	-0.1438114	0.0825065454128804	-0.561749557	-0.6084907	1.410722936	-0.075559673262879	-0.896170543586828	-0.218948906955692	-0.4964497	0.095626939
AT20558	2R	18667988.5	-0.8974394	-1.005584	0.347016450270453	-0.26501883815454	0.5276591174	-0.7857376	1.32862150866943	-0.589471611717322	1.27469074240267	-0.76875	-0.6949872	-0.06341437	0.251702	-0.2689359	0.1026228	-1.202759	2.3171678461	-0.25526	-0.4262497	-0.393359725235441	0.3548853922	-0.1322456	-1.8019767582	-1.06535326655587	1.1386618111592	-0.413791020069425	-0.1962043	-0.5419682217
AT20635	X	2795847.5	0.1194125	0.1888102	-0.66567445835449	0.126819659398546	0.0250381438	-0.283601	-0.318045395478727	0.342570323665122	0.0419659497112231	-0.113	-0.2631288	-0.3733043	-0.004121874	0.2347836	-0.7946079	0.4283509	-0.8406356543	-0.06920675	-0.385028	-0.0258740117387175	-0.9673436226	-0.7277289	0.8086567951	-0.82873577431959	0.572257228944172	-0.601750349073833	-0.3601665	-1.1256416258
AT20771	X	12329448.5	-0.2797491	0.02118551	0.447751493371025	0.112449173769388	0.7301328324	-0.3951013	1.74511070419349	-0.656224850313974	0.508688247449509	-0.47375	0.3193881	0.2115366	0.2348998	0.3685476	0.4050765	-0.07486784	0.0688112174	0.1968521	0.07673509	-0.043796320792199	0.6741952224	0.3474679	-1.0803448862	-0.294724185090557	0.716934315730469	0.228541272629265	0.2431165	0.0915193256
AT20781	2L	6067001.5	-0.6926021	-0.3119798	-0.670120577142119	-0.0790367166228617	-0.6782834006	-0.4653906	-0.45270191213555	0.7199257870676	-0.117610784080642	-0.32675	-0.5607053	-0.04461677	0.4585249	0.01208321	-1.207816	-0.1326665	-0.3273635495	-0.2030206	-0.0902806	0.627514046933544	-0.7672137479	-0.3391162	0.06812238	-0.0561674093956164	-0.432842944556975	-0.364647291312731	0.02157738	-0.2026992448
AT20832	2R	15519166.5	-0.3285005	-0.03441737	0.472770958288312	-0.147061471826128	0.9103218506	-0.3214072	1.02429245482444	-0.639204992116234	0.856470191062087	-0.793	-0.4360852	-0.1409832	-0.06266829	-0.06037285	-0.8636343	-0.2574109	1.1461316867	-0.2394585	-0.03079345	-0.574468163944871	0.8087916491	0.2567562	-1.7252411088	-1.01721871165052	0.598668804997328	-0.221357579546893	0.02702741	-0.3258696017
AT20876	3R	18216861.5	0.2381006	1.055118	0.423724495745727	0.633020921438352	0.4234559124	0.5252057	0.571349098374555	-0.371182547982957	0.0313938279375265	-0.17575	0.1680516	0.007397635	0.2534621	0.165605	0.07953098	0.2798709	0.4606003929	0.2457215	0.998848	-0.648357759760849	0.6243865798	0.1985229	-0.4716783322	0.725703499031268	0.388093644287288	0.735850268013699	0.4617979	0.3214279259
AT20887	2R	18752266.5	0.1930272	0.3502329	0.391318760571534	0.442340882819044	0.3549326112	0.7452709	1.24557049536802	-0.390213368925453	0.272281176573893	-0.869	0.1701284	0.05156155	0.03226607	0.3866824	0.08649636	-0.09568008	0.9035091434	0.09706617	0.6112738	0.23185738588845	0.6631952914	0.3098901	-0.779827403	-0.604005572917946	0.574731474617009	0.0822886496651124	0.6529944	0.9034577114
AT20903	2R	18647406.5	-0.3795208	-0.1197518	0.51735432004788	0.0213614500043422	0.2282414872	0.5923548	0.81899414696154	-0.860855891126336	1.13895011444261	-1.0275	-0.01402409	0.04858495	0.517093	0.4215527	0.1778103	-0.2022822	1.0707481659	0.1649607	0.2887513	-0.31676892707059	0.4760987111	-0.6177276	-1.0966298245	-1.07226781346752	0.824782365719275	-0.0201165834744139	0.390834	0.070916611
AT20942	2R	5269311	-0.0658377	-0.1365983	0.371185145441505	0.444232577726355	0.3877829366	1.06773	1.13352461595314	-0.423779670772167	0.807270880056729	-0.84	0.01241128	-0.1559111	-0.0556454	0.3445588	0.006504794	-0.2347101	0.917054441	0.168712	0.1246236	-0.856949285945726	0.2571780467	0.1510319	-1.1418592264	-0.26619365519214	0.806495736144852	-0.0361213060352602	0.6121331	0.2116267955
AT21001	3R	1881848	-0.545341	-0.5492948	0.416366488644151	-0.307998903751279	0.5421410357	0.2160284	1.28764626276761	-0.451407044486089	1.00313048863301	-1.0285	-0.2256676	-0.2150436	0.2035384	0.07076976	0.2179741	-0.6816086	1.2407317002	-0.08260969	-0.2417172	-0.6879268241333	0.4906388738	0.3265382	-1.599137163	-1.26461806452865	0.609175027117368	-0.000478414413337083	-0.01434579	-0.2683334919
AT21004	3R	23067519.5	-0.08586047	-0.1132138	0.222086973065943	0.782566199434724	-0.0990207015	0.5497695	-0.449283351156811	-0.455410458202832	0.128825420560222	-0.71825	-0.05602789	-0.174625	0.1345075	0.1848136	-0.1066345	-0.1093587	-0.0753219348	0.01606291	0.1559917	0.105433537114279	-0.184257185	0.08325213	-0.5654326517	0.108779980146249	0.351673017991857	0.524447246723145	0.756222	0.0399412295
AT21107	2R	5868298.5	-0.5938293	-0.3838835	0.0710137793927841	-0.196447206276332	0.4665959841	0.4937114	1.2110418077739	-0.333300192361998	0.0921009642749203	-0.89925	-0.1313317	-0.2038133	0.3257988	0.5869786	0.05846853	-0.4213116	0.6509440312	0.104406	0.3603164	-0.383182421135122	1.3591617934	0.1369133	-1.4282207128	-0.653340967654379	0.554147350752945	0.042750649456627	0.8058197	0.171064802
AT21186	3L	11002556	-0.52523	-0.7152232	0.81225533103659	0.355689072432948	1.2615747602	0.350508	1.72572381616611	-0.344512902390607	1.11410465557134	-0.82625	-0.1768658	-0.1859136	-0.3766513	-0.01663254	-0.2038798	-0.4649044	1.2240790157	-0.001167847	-0.08489158	-0.572239106190318	1.71975812	0.6086507	-1.7427845316	-0.556001427879996	0.94887932690388	-0.0248761705562786	0.1618282	0.1421008234
AT21289	2L	6544719.5	0.2681203	0.4719605	0.324151854268139	0.526473719852528	0.9241024544	0.6801927	1.92219683675114	-0.209019892609183	0.333695228190385	-0.68575	0.05149812	-0.08197752	0.009094636	-0.01744683	-0.005834443	-0.01745469	0.2801967878	0.05790099	0.5227111	-0.20030156429767	2.0865864849	0.6990301	-0.4000924601	0.254891247284037	0.256019538133696	0.236379825950832	0.2865173	1.2048253709
AT21302	3R	21747466.5	-0.2951149	-0.3941794	0.644870035552715	-0.17136023491651	0.2802609154	0.6229404	1.02338155101493	-0.469433494528771	0.571144883206574	-0.9165	0.09789752	-0.1615308	0.1083763	0.2143784	-0.2470607	-0.3652381	0.7916860453	0.055643	-0.0600085	-0.444006457843545	0.2016049399	0.007423349	-1.3432073999	-3.21978744281269	0.258995364800002	0.0132139830128998	0.5740733	-0.0150602057
AT21341	3L	14989009.5	-0.07028002	-0.1957529	0.793187884511033	-0.0388515225960841	0.1300051374	0.8704952	0.975712837536585	-0.397575799679551	0.973570841761057	-0.779	-0.07331287	-0.2619141	0.1818764	0.3043661	0.09838299	-0.0544089	0.5213431952	0.281607	-0.103627	1.19078063313903	0.0378215089	-0.3411522	-1.2533964459	-1.85676473973948	0.520578149230271	-0.47165398230533	0.7269035	0.316567092
AT21373	2L	5554517	-0.3060018	-0.2305873	0.0272854817348764	-0.13958681557791	0.6965601054	-0.3001198	1.26643482293575	-0.487957027857652	0.85152311095532	-0.84475	-0.1074344	-0.07653596	-0.2210925	0.1396749	0.09070855	-0.5405619	0.7190265479	0.05448675	-0.02992026	-0.69156858167892	0.5707304218	0.1366835	-1.4801063529	-0.747661170261956	0.755046243794914	0.0850862677772358	0.1862486	0.0201066465
AT21416	3R	8526472	-0.5405491	0.7851697	-0.361830826085771	0.0182322753658058	-0.0118945354	-0.6740567	-0.490632536964826	1.03817613400591	-0.343384893219735	1.39825	0.004725125	-0.2524062	-0.159925	-0.3328613	0.1719009	0.561221	-0.3342052016	-0.1402613	0.2205475	0.282883550354403	-0.2164332373	-0.3890563	0.3657818655	0.756076465600814	-0.883455412316601	0.402495241544463	-0.5116996	-0.5431406558
AT21437	3R	5091746	-0.4333115	-0.3473341	-0.533511478983286	0.0517633443300924	-0.5915460544	-0.7215384	-0.498870807901335	0.972930330006881	-0.60907181231529	0.1215	-0.3625913	-0.1301798	-0.5913384	-0.5523898	-0.2530798	-0.2346497	-0.3190706607	-0.3527214	-0.3320626	0.21785322806641	-1.1009419097	-0.8758893	1.0489192891	1.45483168392109	-0.19471325580873	-0.217890803819346	-0.5063069	-0.8817731246
AT21454	2R	5576783	-0.1294123	-0.5421981	-0.438488471098872	-0.240220667018876	-0.2831868779	-1.354194	-0.341488741961266	0.363457049924871	0.282867512264583	-0.4235	-0.2459162	-0.1417864	-0.4263078	-0.2616445	0.04939527	-0.0500437	-0.3322674637	-0.5866598	-0.3423299	0.311326686570495	-0.6331979199	-0.1951054	0.9688479469	0.0838554647234618	1.02320820113253	0.00244024297882639	-0.520252	-0.5566644775
AT21457	3R	11541722	0.5041748	0.3794331	0.252736069672139	0.616293655640895	-0.0010885894	0.766906	0.996350952218985	-0.523406571505351	0.436723898506128	-0.89	0.2282991	0.1596834	0.2971392	0.7076588	0.4206521	-0.03865938	1.1060338818	0.386777	0.2600187	0.165340548325695	-0.0982296535	-0.07734918	-0.6291699206	-0.941531832733018	0.766348272464171	0.195031342407877	1.022243	0.3195718086
AT21479	3L	17285641.5	-0.2138914	0.1633496	0.295088181829005	0.232074945151036	0.5634270795	0.2775314	1.20382517733391	-0.630910211114212	0.864242290499779	-0.97875	0.04939714	-0.1905443	0.4363402	0.4114507	0.02255283	-0.1981552	1.0149364644	0.2334056	0.004212604	0.425985047130898	0.0193361035	-0.2390881	-0.7302076577	-0.838134661654281	0.805514417314716	-0.147708109785197	0.3879442	0.0878688762
AT21490	3L	17218593.5	-0.9894957	-0.6557651	0.62998209875444	-0.425841524847141	0.6978727895	-0.5099003	1.14397810282364	-0.748827039649576	1.17883953607298	-1.069	-0.1297438	0.009668369	-0.1015075	-0.2779071	-0.06494378	-0.9629766	0.6050232175	-0.3222428	-0.5572571	-1.23420950079148	-0.209385612	-0.03409795	-1.7933901351	-0.925170114858865	0.661656849825091	-0.552807056050472	-0.4428139	-0.439788193
AT21495	2L	2568966.5	-0.2333767	0.4431754	-0.374625134732137	0.284572046355692	1.1345218003	-0.2398192	1.15906960929828	-0.640850281274348	0.49543811494783	-0.78625	0.217354	0.03207027	0.4788609	0.3997585	0.1845049	-0.3991021	0.1455872075	0.1073334	0.2934567	-0.0214834392578293	1.1555123094	0.4427207	-0.9986240139	-0.734616545820136	0.30524083542501	1.07316906973134	0.4068129	0.1790687956
AT21555	2R	8391972	-0.7028463	0.03262242	-0.162323382161485	0.233110389109427	-0.0583932747	-1.20575	-0.267435301004819	-0.345248383810363	0.462418763943995	0.064	-0.2509508	-0.06342033	-0.6054798	-0.252989	0.04926045	0.06995796	-0.3101351499	-0.3038846	-0.1250312	-0.319895203556276	-0.4254487442	0.04923741	-0.3567923016	0.514100016557217	-0.283412898884168	-0.210207080654497	-0.1972222	-0.3734720411
AT21573	2L	13413117.5	-0.6499449	-0.3361376	0.500584859232969	-0.463040998474766	0.6928433533	-0.07596501	0.97409062969028	-0.844147908648289	0.943912403256587	-0.59475	-0.07258692	-0.015226	0.1102944	0.08275625	-0.04385192	-0.5010156	0.5721855144	-0.02335403	-0.2741345	-1.47876578006513	0.1155719501	-0.4334793	-1.5918396832	-0.511061944262177	0.164301474384867	-0.353231816422223	0.01985526	-0.3449378783
AT21585	X	4388808	-0.09105155	0.3513413	-0.121121015223671	-0.133788761664999	1.3572600131	-0.7837892	0.425510679745304	-0.489141979097681	0.130469861070032	-0.05875	0.5062032	0.6278292	0.3316418	-0.1174206	0.5285335	0.1520567	-0.0201974939	0.2129461	0.4108946	0.582163629960746	1.0203611321	0.4882912	-0.3966883428	-0.494984488713484	-0.144630618484217	0.880917027028705	0.1201021	0.0900093624
AT21637	X	19835469	0.1915979	0.1745088	0.217619824692197	0.430091053513768	0.0723413819	0.7268022	1.21267294002102	-0.445768310688445	0.456269696414821	-0.987	0.304197	-0.2586611	0.6663416	0.4334866	0.3966059	-0.1105222	1.41017225	0.3626623	0.7526332	-0.296749349901136	0.1983912158	0.01016505	-0.7492509919	-0.410858870636826	0.423914366615719	0.197292406439147	0.7893094	0.4199907252
AT21693	2R	3881004	-0.6385565	-0.4513763	0.0741863805872789	-0.0807981857037203	0.6359930553	0.4829557	1.55961363332713	-0.503287652202361	0.463185110925852	-1.05575	-0.02755634	-0.07954306	0.1551922	0.178839	0.02364623	-0.4836937	0.7013344011	-0.1170204	1.052442	-0.406178135787876	0.9004868049	0.2275203	-1.2900728506	-0.811885713477486	0.554835406760173	-0.026456205910332	0.2905729	-0.0552848183
AT21725	X	18355696.5	-0.4707562	-0.09689803	0.180507132367482	0.235407882653129	0.216031527	0.2518205	0.343272634762415	-0.486696758240277	0.352605489317186	-0.62675	-0.02417546	-0.09768042	0.3927977	0.3240331	0.1655424	-0.4327124	0.6039267282	-0.118966	0.9315679	-0.070470318692176	0.4445807649	0.3514193	-1.4037652495	0.25752469106438	0.943410104974504	0.406180675137626	0.3254367	0.3321074127
AT21729	2R	15109928	-0.2319524	-0.3629155	0.238231250210671	0.346886715829447	0.6292632781	-0.05718392	1.46628838281724	-0.430178354973063	0.774812426551139	-0.8405	0.123537	0.06622225	-0.01231774	0.08332232	0.03369025	-0.3064097	1.2406233097	-0.06102871	-0.1005603	-0.481817854382637	0.4801378179	0.3948092	-1.23867238	-0.419004299673498	1.13941741734546	-0.0436095728877973	0.2370613	-0.025928231
AT21741	2R	18816838.5	0.2886926	0.4375529	0.07122253797987	0.581151750841047	0.0242419216	0.9465214	1.3368236611666	-0.39373124945731	0.267700864870008	-1.07325	0.4139009	-0.1015709	0.7377424	0.8032683	0.4758044	-0.01766285	1.5529913541	0.3526745	1.731345	0.0101976436771177	0.3532372839	0.1628455	-0.3155118254	0.113887122303015	0.68055674375376	0.171267127707672	0.8741242	0.5564049772
AT21785	3L	10189862.5	-0.7034876	-0.4917496	0.678484537376482	0.0526006569837429	0.6945084491	0.4892892	0.858935385596077	-0.42666197779956	0.654652059281226	-0.93525	0.02048735	-0.06909944	0.3839238	0.2513844	0.06015327	-0.624865	1.2185574905	-0.04184868	0.1112281	-0.00806035549218287	0.2649361851	-0.1497872	-1.3775550302	-1.14846951964759	0.882322920050916	-0.268758850500643	0.3566172	0.3200656127
AT21810	3R	10841153.5	-0.4729982	-0.7471678	0.522102879610341	0.362896457671231	0.4312746302	NA	0.869077729357539	-0.516415017969672	0.767020018901765	-0.96725	-0.0130445	-0.1532427	-0.1507402	0.3699816	-0.05767967	-0.6877252	1.6616784366	0.1748793	0.05694468	-0.429756044975671	0.6019239406	0.03735167	-1.3356170144	-1.2108434421988	0.726582553993936	-0.154813930059325	0.5642334	0.1262803306
AT21853	3L	6587699.5	0.1887573	0.3061638	0.353309473890988	0.488280075748072	0.338150015	0.6623496	1.2754628622505	-0.368538757502107	0.311318621214736	-0.13	0.4615149	-0.05623469	0.2615687	0.1661119	0.4141803	0.02000798	0.9107430009	0.0589832	0.8464728	-0.138289727991829	0.3840478065	0.05778865	-0.0602245054	0.85629688867337	0.220234920564116	0.19832567406057	0.2455745	0.7911004332
AT21920	2R	11756301	-0.07426004	-0.02870018	0.0759002387720035	0.210527522850035	0.4811461685	0.8159305	1.39462278886	-0.41308072815341	0.231320094156033	-0.5525	0.2541541	0.09191058	0.5872704	0.4770877	0.003373009	-0.1247975	0.1393518105	0.4459201	1.283954	0.0449327920740121	0.6005568837	0.06059599	-0.6880069891	-0.630154928235034	0.491563085243353	-0.0637440045045506	0.7446534	0.128879285
AT21921	3L	6172992	-0.7860591	-0.2757335	0.155989940524468	-0.219950041107018	0.6780519654	-0.5940393	0.713345093388636	-0.384133068449761	0.596679957967996	-0.4235	-0.2151532	-0.04514435	-0.1814787	-0.178585	-0.04755226	-0.3325368	-0.6890370739	-0.568184	-0.008699658	-0.15981369872807	0.4042200728	-0.07687429	-0.5557272048	-0.338570690043155	-0.100591552013579	0.0434057064726187	-0.1686242	-0.9940152354
AT21944	3L	1418931.5	-0.8650288	0.2707676	-0.265331709677195	-0.0646750396094552	1.8135320466	-1.206484	1.81831569748453	-0.469887982394676	0.927901936098235	-0.78275	-0.5940432	0.02422599	-0.2303673	-0.4753637	-1.543244	-0.4997457	1.5569418792	-0.4602709	-0.09962353	-1.35727414715479	1.5033919031	0.5600248	-2.2662914188	-0.0182526899072493	0.285025304631794	0.664660599904853	-0.629042	-0.0625694767
AT22034	2L	20336953.5	0.5392207	0.2057635	-0.435063692890332	0.550371388954896	-0.1492191435	-0.430813	-0.24701925951413	1.43862766267473	-0.598076771846992	0.3195	-0.4421952	-0.1550562	0.1149673	-0.04093754	-0.1856347	0.3533141	-0.1651281377	-0.09738254	-0.0866836	1.5011807572377	-0.5929808388	-0.1468527	1.3910748311	0.523738019485659	-0.539582584928633	-0.250798020766305	-0.2418329	-0.0830887668
AT22075	2L	3310452	-0.6120566	-0.1864597	0.332758479450105	-0.119626364515809	0.7949303803	-0.6567625	1.26556205720782	-0.646203376922274	0.871382069952334	-0.64175	0.7184281	0.6569901	0.7556754	0.453869	-0.9927134	-0.2906334	0.7226692186	0.8408853	-0.1576498	-0.133428009835357	0.5036213062	0.5108697	-1.5918375896	-0.219685293393277	0.745332090292307	-0.0906305492395366	0.4330261	-0.2976859929
AT22101	3R	15316007	0.2553567	0.5942404	0.244350027973714	0.249707708928331	0.0317916187	0.8460883	0.841482161147265	-0.723703227864033	0.247922015978572	-0.631	0.03914375	-0.06078691	0.8923493	0.7684871	0.1241347	0.1105747	0.1852148577	0.3731983	1.144375	0.654977611450692	0.1013582831	-0.3491307	-0.5021801004	-1.39443878049751	1.12061758495209	0.260550246854126	0.8151474	0.4682369672
AT22116	X	3319415	0.3913499	0.34478	0.290203024371107	0.665666233788773	0.6663805182	-0.4946463	1.34161250046222	-0.225437466921847	0.540816297705185	0.10625	-0.2593174	0.08579857	0.4272576	0.2774895	-1.519891	0.3732794	0.4600728564	0.1652138	0.244924	-0.0459947412238927	0.3762614082	0.08631395	0.1213062265	0.777638557333789	0.723485106319893	0.401925566502376	0.08210769	0.0762315617
AT22183	3L	525031	-0.01439808	0.3357089	-0.299223540604501	0.0450225899978274	-0.1142150277	0.3933541	-0.826752698606327	1.14317414205152	-0.226309538479455	0.5725	0.1784939	-0.05283081	0.8415107	0.9681678	0.1316076	0.146638	-0.0460284822	0.3247724	0.3245936	1.29625340602601	-0.0539445646	-0.02504529	0.6018098829	0.186302794711166	0.593484388508114	0.314468163099309	0.5228789	0.4571482137
AT22189	2L	17518637.5	-1.032869	-0.9528732	0.339353878356784	-0.651220608202431	0.6045012426	-1.555329	1.04934968078452	-0.621064087953872	1.29861939074553	-0.80675	-0.70568	-0.2837506	0.1967737	0.007876273	-1.208509	-0.9581513	2.097762905	-0.4378165	-0.6914439	-1.00278205296698	0.226157509	0.04089701	-1.9471021162	-2.14766354567045	1.03490134011674	-0.395438561165592	-0.2016195	-0.8040389033
AT22194	3R	15073316	0.3668226	0.443807	0.248132447850572	0.172736616926333	0.0981742021	0.8442286	0.911460483655521	-0.949754928090657	0.39268717864689	-0.761	0.01537936	0.03462127	0.9692799	0.8356672	-0.05031363	-0.08962481	0.786172471	0.4093819	0.5724164	0.259130627714812	0.1912111286	0.06366004	-0.7772663232	-0.636998363412759	0.563775297758831	0.218769124971692	0.9425847	0.5734014427
AT22204	2L	13211293.5	1.083146	1.113155	-0.411442415818464	0.575174401704985	0.5417672739	-0.9390385	-0.294593965015838	-0.725618199973392	-0.484288722633285	0.92525	-0.5682488	-0.1498183	-0.3732727	-0.2409385	-0.153026	0.9755281	0.0749373713	-0.5817496	0.7553213	0.181791587853369	-0.021182823	0.6936276	-0.4159846483	0.570240534367946	-0.161191509442142	0.631824812255739	-0.3954229	0.1116473413
AT22207	3L	4017454	-0.6679179	-0.9381415	0.0579924451902775	-0.358512471653822	0.5516040153	-0.3050307	1.19873350309715	-0.380920633988724	0.717451072991831	-0.981	0.03303888	-0.08821048	-0.5096577	0.03766629	-0.03008075	-0.9038977	0.2396590026	-0.1922779	-0.4549379	-1.17782618417371	0.5460360416	-0.2360414	-1.9503565515	-0.873182152829436	0.39556504301408	-0.178324145778815	-0.03856313	-0.3521557465
AT22217	X	2579445	0.2078436	0.1223585	0.0592882374089644	0.484929951226328	-0.0296712906	0.6681805	0.365375024852026	-0.294287291931787	0.245956614824894	-0.2925	0.2908845	-0.2368883	0.5791845	0.443059	0.3389986	0.1618373	0.7100840889	0.2374875	0.7367649	-0.0227467248935581	0.1683514817	0.08221478	-0.2948988788	-0.0456422295329055	0.816119178284082	0.400733209045819	0.6822583	0.4234520103
AT22273	2R	11751988.5	0.3253185	0.0175129	0.219055963488464	0.581893512694729	0.178523175	0.6808989	1.86985214893515	-0.153129856052743	0.204109078280288	-0.32825	0.122111	-0.2076416	-0.1026887	0.4277892	0.1335393	-0.08955744	0.2197996086	0.3600463	1.215367	0.178125350738582	0.8686718789	0.2226604	-0.7700752024	-1.36214612768303	0.902998707283899	0.218220629922173	0.674638	0.3310110548
AT22312	X	17260103	0.1418867	0.2918513	0.0509583833227661	-0.0108112807253399	0.4245719891	0.4159423	0.547894510465487	-0.135021588541025	0.0951913770433028	-0.63575	0.08577022	0.1493712	0.443987	0.2216142	0.3094334	-0.008594357	0.116752823	0.002056673	0.9024044	-0.247876947007796	0.457702579	0.06087587	-0.2613003533	0.0137958961045945	-0.0105528416001482	-0.0855042684747542	0.3661897	0.284268683
AT22380	2R	15229339.5	-0.116183	-0.01259186	0.251639760201606	0.650614309916844	0.2861645608	0.7561353	1.17611963575244	-0.450440782289843	0.387492751920223	-0.43275	0.09287529	-0.1936426	-0.1350376	0.5212513	0.09147145	-0.2335188	0.8163206994	0.2404994	0.3262343	-0.390208194186873	0.6860731834	0.1695113	-1.0771441562	-0.316838086532817	0.55006516350911	0.101369289535179	0.8634391	0.1957665793
AT22529	3R	8520257.5	-0.5103125	-0.2214267	0.209320301345349	0.322872705304643	0.2184763754	-0.04970731	0.240826390989592	-0.361177478902799	0.346669654494809	-0.32725	-0.1668405	-0.2292432	-0.1318529	-0.05146409	-0.4443236	0.2142654	-0.2704712932	-0.1567893	0.5103602	-0.915143685471079	-0.2223114614	-0.3885889	-1.0116570374	0.474335506710999	-0.330434098362233	0.029661857496567	0.003649205	-0.4669940932
AT22559	2L	18204738	0.1171607	0.02150261	0.213854340495143	0.750621574210434	0.0368179842	0.875241	0.855943665005231	-0.487776767844627	0.471746753510281	-0.9975	0.3610774	0.02096087	0.3369626	0.7426905	0.206405	-0.05182128	1.6624378519	0.3804486	0.3260244	-0.298404357144186	0.0746714294	-0.05593222	-0.6251922533	-1.00037700420715	0.546272405757702	0.176960569051125	0.9595798	0.5678093838
AT22731	X	4805701.5	0.238111	-0.04811717	0.107566748918043	0.209124818867156	0.1937909318	0.608268	1.41994913449861	-0.380385303470532	0.244898461855471	-0.62475	0.3424538	-0.2595547	0.09840052	0.443501	0.0966976	-0.2763957	0.8189974176	0.2952283	1.096834	-0.238376860421804	0.3025522338	-0.01530722	-0.9251394972	-0.520055977389657	0.718977549867522	0.184946638853005	0.9140029	0.4700351138
AT22782	2L	15768117	-0.07787696	0.1453015	0.82109442442117	0.157645310659456	0.3448676095	0.6511432	0.802640853129152	-0.12129009623198	0.38970073398029	-0.73475	0.01116737	-0.04255026	0.3694194	0.4211321	0.279281	-0.1757916	0.251014687	0.05862148	1.038074	-0.115020557785809	0.4338214305	-0.1232208	-0.8324460203	-0.652242367420576	0.492220392062418	0.0382705712111629	0.7127473	0.3046229883
AT22791	X	20206380	0.4158055	0.1036263	-0.517071311993201	-0.135125738294113	-0.296486692	-0.5069681	0.146238232399636	0.186998575141559	0.0148177815626969	0.10875	0.9842219	0.3017733	0.8507778	0.3980983	0.7388906	0.2102447	-0.5551422603	0.2647994	-0.1730944	0.697534699630291	-0.0280455626	-0.3730001	0.8689283085	-0.375446297504282	-0.326618941540601	-0.230495441589919	0.3218142	-0.0104931152
AT22817	3L	12947031.5	-0.8693896	-0.4156536	0.376389501093198	0.37526072669563	0.3968091392	-0.299353	1.14877662745242	-0.588197963357878	0.831333379061392	-1.209	0.04176877	-0.3387823	0.220978	0.3077427	0.2829823	-0.7387556	1.1944339365	-0.149421	-0.0967294	-0.322807231906331	0.290839197	0.1813171	-1.5539837661	-0.561031277097347	0.787418821290467	-0.00256482314034483	0.2167135	-0.4501781637
AT22870	3L	1314205	0.5576229	0.3802352	-0.403236569474433	0.400415536602289	-0.2148212158	-1.18546	-0.365643349311252	1.22893202513698	-0.811686804752952	0.3525	-0.09512876	-0.1935777	-0.3769109	-0.1154368	0.1233671	0.2943415	0.208673266	-0.241904	0.4387884	1.18418276135859	-0.6976094712	0.09753657	1.3233436749	-0.297060313674151	0.0340300703538427	0.110596951384274	-0.4010763	0.6214721046
AT22957	3R	11320844.5	-0.304925	0.04238417	0.0975192262105865	0.465643559967345	0.4773459595	0.2218883	1.0809090907592	-0.712592633559631	0.62464025052466	-0.73475	0.1553243	-0.2074759	0.5161173	0.4677406	0.3111944	-0.4047054	0.6984519861	0.1576896	0.1604312	0.2567484816617	0.3236781763	0.07988654	-1.1430109033	NA	0.472129382193974	0.198219774242549	0.5040358	0.2616131212
AT22982	2R	12514231	-1.081361	-0.6641896	-0.244888592803064	0.157521307755302	0.3485679309	-1.486459	-0.219070557130027	-0.507814553575098	0.755685962341596	-0.76825	-0.09361712	-0.1894952	-0.4063336	-0.1670394	0.2292461	-0.3703013	0.5435614699	-0.5686417	-0.3869249	-0.458220829746084	-0.7977773641	-0.04331452	-1.2653167216	-0.00211063428174751	-0.281452614125407	-0.0468704086349015	-0.1702452	-0.4103448071
AT23003	3R	4595994	-0.8844765	-0.4668213	-0.098387074154627	-0.262780659913096	0.6127623615	-0.3789349	1.35272221198209	-0.600292669603603	0.901267443483166	-1.02075	-0.1033294	-0.2194303	-0.1455251	0.2330701	0.2388981	-0.6724166	0.9271629987	-0.1598778	-0.1834729	-0.400472645096423	0.4082035943	-0.003840875	-1.6248143742	-0.694100654111262	0.435400739483642	-0.102613462578067	0.06153895	-0.0814557144
AT23018	2R	19683445.5	-0.6810993	-0.2261664	-1.09236697310705	-0.101798506359394	-0.8656005111	-0.8645877	-0.465573851234868	1.51731880658272	-1.14522968049556	0.382	0.0961608	0.2033403	-0.4444831	-0.09859979	0.1554709	0.3506467	-0.5234146318	-0.245342	-0.316054	2.40203527163228	-1.2790967289	-0.5830237	1.4689652119	0.694575810963851	-0.934856390294746	-0.705881770244761	-0.6493987	-0.8018026191
AT23067	3R	12897377	-0.3899674	0.03761135	-0.421990445446608	0.479775103908348	-0.1913506883	-1.642694	-0.40334566878739	1.09760106027334	-0.493712427166798	-0.092	-0.3704395	-0.1895318	-1.013316	-0.5368003	0.1904566	-0.0275394	-0.4033210466	-0.5391885	-0.1938796	1.94762608236068	-0.7703147486	-0.009250525	1.376286223	-0.242234880195636	-0.585851094479034	-0.388215714603406	-0.7402466	-0.6850249377
AT23073	2L	6129265.5	-0.6909126	-0.7855067	-0.290256969883747	-0.303117868721729	0.7729067042	-0.1779221	1.34929210825726	-0.246621705010546	0.505552653870606	-0.55025	0.02100203	0.03925244	-0.07230165	0.02217392	-0.03938861	-0.4330221	-0.2627473791	-0.09949442	-0.4988437	-1.5015448709788	0.3386416638	-0.02686649	-1.6308555973	-0.484053567537744	0.484507624152229	0.346105120856509	-0.08554178	-0.3153476769
AT23078	2R	11088414	0.1107579	0.3186841	0.0999759902968706	0.833034759140015	-0.2805384004	0.6257232	-0.108135682679631	1.3832903323955	-0.149808843046422	-0.315	0.2336455	-0.2135669	0.3773617	0.4749992	0.3738237	0.5557043	0.677509819	0.3196712	0.1914384	0.091488702479605	-1.2557437566	-0.5626664	0.3744361638	0.00242442903630741	0.247928549277865	-0.172400775247131	0.4821922	0.177436228
AT23096	2R	20003466	-0.1083437	-0.01741875	0.215968467532919	0.122536687121905	0.4331069008	0.4618998	1.47418059361639	-0.405616514677775	0.424103034120018	-0.98025	0.1807516	-0.1216853	0.09873564	0.484802	0.05768773	-0.2585719	0.8100205822	0.1005352	0.2032821	-0.180146801134158	0.4788168597	-0.2338403	-0.6668339896	-1.26115105859885	0.28620222343313	0.155762566612119	0.561842	0.1545114816
AT23193	3R	7449276.5	-0.2292333	-0.08182546	-0.72513567992819	0.0806801152542535	-0.6751284253	-0.7875853	-0.551734796912067	1.20734119971432	-1.00143977020338	-0.01425	-0.1461741	0.03786206	-0.7019669	-0.4521187	-0.2118094	0.4882131	-0.8014033027	-0.5456753	-0.3531142	0.75939986434452	-1.4927795357	-0.7372292	1.3545058531	0.491624639445125	-1.15260892891204	-0.846389131259583	-1.083259	-0.3356518366
AT23209	3R	26004749.5	0.2534414	0.07493849	-0.257482129865565	0.257191166440156	0.3249754064	0.6409204	1.14132552587784	-0.252411298104882	-0.00830255608147511	-0.3665	0.1332634	0.03519672	0.09579364	0.2144412	0.0415674	0.324721	0.7045525976	0.02392932	0.03208272	-0.729184666133747	0.4548452009	0.1111722	-0.33895711	-0.190130208360198	0.0647019091226439	0.595815533681009	0.1156216	0.198300772
AT23217	3R	4137366	-0.2700833	-0.2745553	-0.00782218939445645	0.272050041457231	0.7147812258	0.427899	1.59369949346853	-0.296412073557433	0.659890573870122	-0.72675	0.1356554	-0.1953875	0.2836784	0.2855561	0.2449758	-0.2843213	0.0169988567	0.1551044	0.1081629	-0.919611010985757	1.0294853895	0.2476349	-1.2041768945	-0.58090882810019	0.00246327877497186	-0.1512512118667	0.3900095	-0.1535385268
AT23224	2L	9024933	0.2649411	0.0575189	0.401691198553086	0.43286204816892	0.236071312	0.9543124	1.16216703530428	-0.34480449483664	0.423642528023774	-1.039	0.03993224	-0.2431957	0.5042699	0.5265648	0.009805647	-0.2273487	0.9818878443	0.2357663	0.3368271	0.331100437268053	0.4602691902	0.2381615	-0.8822847357	-1.26656772623636	0.644185697383501	0.23327764484369	0.7763457	-0.0031058823
AT23266	2R	4463747	0.06231677	-0.07544468	-0.254727452832036	0.420149059423569	-0.267074677	0.7308258	-0.0655946437416187	1.55895825630433	-0.41864084682362	0.51525	0.225355	-0.06954839	0.2510876	0.635662	0.2697308	0.005049411	0.0632749634	0.2747672	0.1443549	1.31397990359829	-0.2560419846	-0.577335	1.2163572056	0.0581838460243835	-0.0259252986126359	-0.398014797068039	0.7097239	0.3825413224
AT23338	2R	12641552	0.1899714	-0.1513373	0.0379150669012227	0.355731495195193	0.2793600998	1.17656	1.36838235449235	-0.245529810882166	0.505496733248434	-0.75075	-0.04301699	-0.2466844	0.2766524	0.5845657	-0.08935792	0.005197639	0.9819149947	0.3374352	0.02515905	-0.249547677490016	0.3298437103	-0.1195228	-1.2163738928	-0.716993285554499	0.228799826074167	0.0851636405270072	0.9105551	0.2290332027
AT23411	3L	17322506.5	-0.3673232	-0.3354906	0.521132686700259	0.130678432453537	0.1432070025	0.2977662	0.43153994642139	-0.514673393281827	0.535829617303399	-1.0035	0.6678271	-0.08415785	0.6932519	0.8460747	0.5483304	-0.3612429	0.8781970289	0.1857353	0.4165908	-0.601528098498617	0.0187795734	-0.16345	-1.0810200825	-0.824606276809635	0.429889279703113	0.0463893191411981	0.8973041	-0.2618034842
AT23443	2R	3479214	-0.6823795	-0.3148564	-0.412319201494319	0.0614260196767534	-0.389919773	0.08377339	-0.12017259978607	-0.172836298524264	0.47948785163645	-0.163	-0.1973767	-0.09819364	-0.2309544	0.04884175	-0.01938657	-0.230533	-0.4382223046	-0.4623923	0.7802555	0.304862590305365	-0.8743805248	-0.6192986	0.0621994471	-0.207067581107416	-0.492027634221167	-0.383769209754151	0.07607397	-0.4898858562
AT23463	2R	3506187	-0.2380529	-0.2617963	0.0125474260217228	0.0346476670100849	0.8364085559	-0.2202204	1.79474475840364	-0.414957222635534	0.762187252646252	-0.591	-0.3016667	0.03887907	0.7464741	0.5461102	-1.245648	-0.102955	0.8068396089	0.1454622	0.008136034	-0.229584854086233	0.9436902163	0.4481593	-1.2190787648	-1.33571490276433	0.316328551376652	0.0168202052584281	0.6984302	-0.118004719
AT23465	2L	4353504.5	-0.5046407	-0.6155414	0.613397382933505	-0.1001342845762	0.9527606562	-0.2071129	1.30515969628333	-0.573213869011307	1.15568498142046	-0.54575	0.05511956	-0.0844377	0.6615037	0.7289287	0.07811914	-0.6363378	1.2402156901	0.2335648	-0.1848488	-0.146018201942971	0.4945957179	0.1677679	-1.5010440546	-0.437284397219533	1.13175878904751	0.0729454208796744	0.3073582	-0.3886228592
AT23490	3R	20771793.5	-0.324252	0.04033248	-0.143332706389777	0.174054270454424	-0.235650974	-0.07317862	-0.255086027855182	0.767047633479191	-0.168909948793014	-0.292	-0.4480382	-0.1564681	0.3292857	0.1715383	-1.441486	-0.236147	-0.2168930118	-0.213871	0.1300655	1.04418688419024	-0.1795587931	0.3291448	1.3914730127	0.474651434561106	-0.0677642156700736	-0.0334817449827019	0.3794254	0.0328999445
AT23551	2L	18005283	-0.54824	-0.2634167	0.577127572655045	0.11222653927487	0.3747767291	-0.04716051	0.934303694741138	-0.560248885315295	1.19616813620644	-1.03	-0.6655878	-0.2328785	0.4929079	0.4553972	-1.393108	-0.5689696	1.7573439658	-0.02356756	-0.196795	0.345749497740896	-0.0279748414	-0.2024418	-1.1136550167	-0.81549702251549	1.06690944165555	-0.370210074802011	1.249094	0.0244003613
AT23634	3R	12470110	NA	-0.3133044	-0.178672978070667	-0.240367996105901	-0.4760341387	NA	-0.498964200328989	1.1081476528985	-0.250706180948542	0.1505	-0.6804057	-0.2537441	-0.1848778	-0.3621156	-0.1938337	0.128505	-0.1947684892	-0.6417266	-0.04955304	0.134968554741893	-1.0678881433	-0.2424939	0.8514182721	-0.675935744010907	-0.820447635206749	-0.446973827830561	-0.2575592	0.0521074334
AT24025	2R	8747030	1.017423	0.4092884	-0.398304204562077	0.639550140089973	-0.5431809493	-0.204249	-0.384628986089519	0.959736600226388	-0.441155688477205	0.1885	-0.1897271	0.05446419	0.3844865	0.2154713	0.09091011	0.1553736	-0.316346758	0.0193366	0.1641132	0.815721877748692	-0.4696468974	-0.6735306	1.3880916158	0.391895079419122	-0.241147849940858	-0.0308858959021666	0.07249762	-0.0304788355
AT24031	2R	14259264	-0.2805855	-0.2093848	0.339891367806982	0.239807453335365	0.4265295171	0.2792245	1.13259538289121	-0.654438024584878	0.645822025023516	-0.9745	-0.7368477	-0.2086168	0.526479	0.5306924	-2.172426	-0.4445962	1.2935146154	0.01168385	0.1020663	0.370485147043487	0.0958473562	-0.06833913	-1.1937179405	-1.03181700781043	0.540151308819934	-0.0946353761553	0.3746234	0.4435215971
AT24036	2R	16655388	-0.6097638	0.7694404	-0.481392960264208	0.326659033790061	-0.1928985314	-1.060467	-0.446624451170874	-0.135009112270768	-0.314503011491331	-0.04225	-0.4051428	-0.037338	-0.04237642	-0.5164019	-0.01195615	0.6179607	-0.0231953667	-0.2495818	0.2323957	0.592064659459747	-0.45093989	-0.8505805	0.3149499658	-0.236742564139611	0.189613865775895	0.272572703540305	0.1796618	0.6840762889
AT24116	X	11047790.5	-1.652949	-1.366627	0.59857053425469	0.462040669651159	0.6100101224	-1.154019	1.13076460666854	-0.537925366904763	0.829223223695406	-1.26375	-0.2124382	-0.1690678	-0.3241843	-0.02794382	-0.09103063	-1.139014	1.7843897515	-0.089381	-0.5776842	-0.875116167859704	0.8845792985	-0.3881598	-2.1255094823	-1.22377144125345	1.03019207326026	-0.579372856749695	0.00244244	-0.521157545
AT24169	2L	16129889	-0.8648077	-0.635046	0.629006804109383	0.420277328000399	-0.1920640631	-0.3074293	0.982279081448241	-0.353792684943402	0.471617819414866	-1.25825	0.2473023	0.1009452	-0.2252619	-0.1576495	0.005192231	-0.6631807	1.062929504	-0.1598069	-0.2049118	-0.870965906748582	0.4667112519	0.161794	-1.7367725072	0.163171512307211	0.721695393477847	-0.619102742031164	0.5983995	-0.2125143609
AT24188	2R	14132015.5	NA	-0.03942172	0.140548950688365	0.359963756130451	0.254674493	0.4447808	0.614461463578804	-0.258393629380985	0.225028271027985	-0.532	0.1852931	-0.3066795	0.1292025	0.09033961	0.1837061	-0.3670257	-0.3388241445	-0.02926622	0.3308792	-0.097894666812376	0.5679218227	0.290171	-0.4144176725	-0.221798772673614	-0.246660929885468	0.122930720923352	NA	0.3537538085
AT24194	2R	4397993.5	-0.5202636	-0.5946251	-0.14165145588049	-0.688437616028264	0.8408493986	0.1081554	1.2786148053279	-0.254900108511126	0.593900573489376	-0.9795	0.04439999	-0.2926154	-0.01432764	-0.1424411	0.02661677	-0.7366443	-0.0905252067	-0.1996876	0.209811	-0.674851356317688	0.6413931787	0.2386812	-0.7636609725	-1.71055920272098	0.303041386632264	0.195415015502947	0.3990739	-0.1856053429
AT24316	2L	11369351	-0.05214238	-0.149976	-0.005540191039558	0.267417069533529	1.0420607584	0.2826902	1.82389219672679	-0.362737359671476	0.528303476970107	-0.6025	0.214229	-0.2608106	0.1942135	0.09951856	0.2018298	0.02614725	1.1442364184	-0.08180969	0.1275723	-0.580921283202423	1.0398170505	0.2894518	-0.2360044595	-1.48587522309932	0.243332286776836	0.0916759945686013	0.5109668	0.2685708156
AT24358	2R	17179612	-0.9673079	-0.515225	0.219126102757332	0.163001908455148	0.7232555746	-0.2967591	0.88247931788367	-0.076145305992932	0.532712653214865	-0.6635	-0.3001635	-0.4315214	-0.32013	-0.05362973	-0.3087014	-0.491668	-0.0617028561	-0.3460801	-0.2583521	-0.786093402171028	0.3698770474	-0.1345275	-1.0889453228	-0.174135148272015	-0.602781985468831	-0.069300246636169	0.07743095	-0.4587712456
AT24389	3R	205651	NA	1.05102	-0.47895937454059	1.30534877150177	-0.2388922049	-0.5563926	-0.513554423417677	0.735855555177899	-1.19164114083225	0.2175	-0.007293389	0.1397551	-1.140062	-1.149877	0.04044482	0.4212254	-0.1803220938	-0.4891393	0.5920361	0.183962804019139	-0.6504274928	0.01206441	1.1407441276	1.33526729403315	-0.0968319864430967	0.589194614898545	-1.109522	1.1509377183
AT24407	2L	142044.5	0.1844899	0.6572596	-0.258604173605863	0.729148966335395	0.6465014261	-0.4724289	0.695394048836936	-0.0853545618760544	-0.415589666211788	0.2835	-0.01682474	0.02623372	-0.1822049	-0.3029819	-0.08478896	0.06621768	-0.3209987511	0.3048048	0.9313204	-0.097678536824447	0.8415897958	0.2942154	-0.0521296422	0.921734999497192	0.0360135069876196	0.533250125350678	-0.3961773	1.2647366083
AT24411	X	17495344.5	-0.5238334	-0.3560655	-0.576844080741448	-0.15676002713926	-0.1508594352	-0.05200891	-0.370941165651823	-0.52899815505216	-0.103956835828106	0.09275	0.231302	-0.4001784	0.1021289	-0.0744607	0.1068265	0.3532454	-0.0554549557	-0.1382869	0.0007310051	-0.486767227271867	-0.0408913469	0.04505198	0.1875568771	-0.47116981409623	-0.179452801830878	0.806766525584993	0.5984185	-0.0828422031
AT24439	2R	14775914	-0.8334983	-0.4040192	0.0942118107244319	0.290067726445435	2.534756531	-0.415934	2.61425191462715	0.0765620393941491	0.592729286006915	-0.88475	-0.02616663	-0.0007875698	-0.08518087	-0.178505	-0.1074752	-0.7231686	0.6101832231	-0.4064226	-0.202478	-0.575119934239136	2.9086885927	1.713105	-1.039019566	-0.19904333575587	0.679573463805783	-0.148071167913637	-0.07239345	-0.0920438272
AT24487	3L	9573611.5	-0.8362945	-0.9843608	0.158690626925287	0.424538681258666	1.2730986206	-0.4141284	1.25598932622149	-0.341894870961097	0.514486691050707	-1.0695	-0.2288598	0.003136966	-0.2590048	-0.3819253	-0.04431808	-0.9270999	1.0060826547	-0.415731	-0.2800679	-0.518944791890658	0.7849863625	-0.07478415	-1.8038538765	-0.565001919879483	0.17241560715104	-0.282189648010302	-0.05196311	-0.4248426848
AT24535	3R	19718208.5	-1.348817	NA	0.465883426619923	-0.120207137709048	0.3923752522	-0.4906105	1.19075318018171	-0.362486974887825	0.642151017430421	-0.58275	-0.08946521	0.1348875	-0.1438393	-0.5190884	-0.1720696	-0.6474462	-0.1203344725	-0.3437215	-0.1687295	-1.45828398249168	0.8992497855	0.2454657	NA	0.0995146917494697	0.475445393988266	0.0281381376798333	-0.5602132	-0.9913030424
AT24563	2L	18006487.5	-0.3907062	-0.7074699	0.548841764201504	-0.478988937220975	0.6475266574	NA	0.834941435316004	-0.460014493582796	1.32629466601089	-1.10725	-0.525494	-0.3293113	-0.671128	-0.6788935	-0.414878	-0.6775334	1.3266368346	-0.01895059	0.2627103	-1.75851947262669	-0.1312134234	-0.09265597	-1.9622135836	-1.59762290743058	1.10738408586873	-1.06773984834588	-0.2458119	-0.3520966045
AT24650	3L	6206872	-0.2589234	0.2523942	0.400294277660054	0.301157811573998	0.104897831	0.1135476	1.20970292197331	-0.245102980925844	0.310426148977665	-0.1615	-0.130223	-0.158588	-0.663834	0.2168498	-0.1866721	0.3607363	0.7763533885	-0.06569178	0.528834	0.281634214873796	0.574712252	0.1261525	-1.3704994709	-0.618476653939652	0.733088132473732	0.574536796487713	0.3632554	0.1859208428
AT24812	2R	4191332.5	-0.5436642	0.06731761	-0.0424261272976398	0.479554794744783	-0.2516758578	-0.3195908	-0.0193957367226614	-0.507466442194362	0.166116483397238	-0.10625	-0.4888003	-0.2133942	-0.2704269	-0.2124242	-0.2269504	-0.4071983	-0.0845777586	0.08891696	0.1487821	-0.797515408113297	-0.0969881873	0.009317693	-1.2969819019	0.390717728064884	0.0418033442509088	0.245841339124281	NA	-0.0783513507
AT24862	2R	2394500	-0.6857426	0.6373177	0.0460993526464207	0.524588719231518	0.1321620563	0.1328658	-0.292555165677757	-0.153206134600807	0.0022088918305124	-0.06875	0.09132313	-0.2968771	-0.626613	-0.02485304	0.08356025	0.3046281	0.5489921429	-0.1548128	0.517698	0.0316412085897703	0.3365658967	0.4455009	-0.7463081497	0.731952097644912	0.227185869206842	0.971548831732263	0.4530378	0.6565462397
AT24863	2R	11629556	-0.6147785	-0.2355542	-0.061881905027266	0.1736465556097	0.8639942688	-0.4497497	1.02661364699587	-0.395746018427478	0.837962435865214	-0.12925	0.04654048	0.2048531	-0.3449631	-0.6690031	-0.03429043	-0.05332217	-0.1166074962	-0.3500119	-0.1677543	-0.71888133548571	0.8029287793	0.03089195	-1.377745736	-0.429086558875712	0.542755056840464	0.431041987102095	-0.4215032	0.2999460214
AT25102	3L	5769345.5	-0.2510936	-0.2236087	0.140462127762309	0.0949886611337698	0.6128014164	0.4148467	1.11189035605269	-0.206138130811661	0.209224993345558	-0.2025	-0.1638179	-0.1172016	-0.09794421	-0.2099623	-0.2849257	-0.5051752	-0.3486895881	0.01158692	0.01203217	-0.837684637944905	0.5851781191	-0.02840258	-0.9078906154	-0.637245489099121	-0.179423240095636	0.206703534970684	0.2095782	-0.1097151404
AT25107	2L	10567726.5	0.2417337	0.01315917	-0.0452907697044003	0.404982385421885	-0.0307271467	0.9164036	1.05366434943253	-0.542947920869749	0.143237306737793	-0.99275	0.2269034	-0.2030925	-0.269242	0.7363463	0.09132669	-0.06824804	0.7853739972	0.3430616	0.4269949	0.482377677450942	0.1625048992	-0.08213673	-1.0195531915	-1.58856253131927	0.413452887693181	0.0948960409180242	0.9276348	0.3150012747
AT25108	3L	22312210.5	-0.01500528	0.4085128	-0.0411170735381161	0.774890801313695	0.8152619573	0.5619262	1.25799495477652	-0.275262337993226	0.233264804351207	0.29175	-0.1565977	-0.02390375	-0.5219145	-0.02361946	-0.2338353	0.2749244	0.0035559206	0.02556207	0.2662782	-0.969704654341025	0.7070351506	-0.127714	-0.4121545894	0.364290583234291	0.380401662718543	0.487054828013827	0.1908364	0.7846208026
AT25114	3L	19057832	0.7537207	1.45656	0.598867075032297	0.811267458042834	0.5363867062	0.1720341	-0.213100594497197	0.569773435981378	-0.33316291620524	0.36775	0.2297604	0.5782086	0.1939126	0.1203406	0.3437673	0.6813126	0.3864484983	0.01369201	1.109975	0.13743791653975	0.6347053236	0.444009	0.3492489936	0.688331449714923	-0.122806147239637	-0.0117851268575736	-0.01926486	1.0549887811
AT25123	2R	18636988.5	-0.07884107	-0.2623576	0.134394384234253	0.62530128720374	0.3926259676	0.4161173	1.04603726460323	-0.431831489307497	0.652888216891855	-1.11675	0.1007387	-0.007951489	0.2173431	0.267015	0.09844374	-0.5516602	1.4479460079	0.0796228	0.7333426	-0.173467180490666	0.1152092376	0.01620084	-0.8511314284	-0.0897439689424101	0.681416114029679	-0.375398031012074	0.4670119	0.1181791118
AT25132	3L	19883999.5	-0.489868	-0.1639451	0.811433641559486	0.224797359763899	0.3291248611	0.5078883	1.02104751522372	-0.414522241380832	0.41447126105038	-0.76525	-0.07563349	-0.1300236	0.4835955	0.3782154	0.1579835	-0.3085143	0.4436223898	0.07042834	-0.05551426	-0.80514805087769	0.3046933782	-0.1633952	-1.2909363328	-0.561996377981445	0.187836722859773	-0.0852472415832872	0.3817759	0.2346871716
AT25164	3R	15849815	-0.6369535	-0.4443851	-0.479835806387993	0.142729571343749	-0.4976835194	-0.6854769	-0.31631699780127	0.113334827002267	-0.0487073366109258	-0.5495	0.3194399	-0.0773551	0.2640604	-0.1685078	0.1671228	-0.4450841	-1.2622195196	-0.2136465	-0.3279768	-0.399029450502165	-0.6635877066	-0.563918	-0.1481769122	-0.162963111399006	-0.571226540151907	-0.644773410698221	-0.2081745	-0.2529445349
AT25266	3R	14425148.5	0.06277535	0.2319615	0.51429744378022	0.509226025847273	0.5068904082	0.8435757	1.49578163375529	-0.372679411455154	0.588881924529505	-0.96525	0.06667915	-0.1999352	0.3138572	0.482898	0.3202952	-0.09199138	0.6315858852	0.2240204	-0.001146376	-0.505653983041802	0.0160222969	-0.2705134	-0.584452027	-0.164924423569056	0.333899873439311	-0.393548413172078	0.5264381	0.4967638375
AT25429	3R	21159196.5	-0.8103616	-0.3906704	-0.0465875344501342	0.298510061172539	-0.3340445827	-0.7812226	-0.623870082131928	0.297445513073847	0.0579500546336973	-0.2645	-0.09921227	-0.1113258	-0.327657	-0.360698	0.01368929	-0.2923424	0.1010227464	-0.5236763	-0.08855734	-0.791853987288026	-0.6775528629	-0.3261317	0.5998110529	0.486780738059956	-0.279282429029937	-0.130345236116926	-0.4733991	0.2393672149
AT25434	3R	21135920.5	-0.1719455	0.1476611	0.427693518065023	0.306202476958472	0.8098732394	-0.4042803	1.13652300789714	-0.405136572266784	0.655344147416493	0.015	-0.3744654	0.03185135	-0.2943766	-0.4479474	-0.2467332	-0.09328879	0.8786756293	-0.318633	0.1684573	-0.782644501979766	0.731702768	0.2710015	-1.7069200351	-0.00894227896387845	0.309510899241996	-0.460077727796974	-0.3199274	-0.291166805
AT25463	3R	5602254	-0.9784056	-0.5873045	-0.578785125676815	0.0500223182950093	-0.0263514288	-0.5215347	0.0288241816875154	-0.222394158501499	0.104411171164628	-0.3725	-0.09509824	-0.1034841	-0.1485578	-0.1348077	0.1324859	-0.5508283	-0.9929544448	-0.3773135	-0.09194146	-0.862972385040215	-0.5499345303	-0.6576189	-0.6980178184	0.313010376977944	-0.522249351739814	-0.304164802542536	-0.3601639	-0.0819715757
AT25476	3L	4669032.5	-0.5466069	0.1538128	-0.0717675334029121	0.313637230566193	1.0607888276	NA	1.12814701598579	-0.377363069945948	0.576691563703559	-0.0605	-0.61721	-0.01425181	0.1709051	-0.2303453	-0.871535	-0.2320252	0.548850674	0.1629141	0.292079	-1.57254399535664	1.1469287669	0.3335036	-1.235394006	0.0195511286716905	0.28041222596182	0.459378245756747	0.3732775	1.4287996829
AT25555	2R	20007338	-0.1876381	-0.1432735	0.200003778621387	0.0677820524563318	0.3517800994	0.7436268	1.28485094853343	-0.396005212258828	0.82931031298629	-1.136	-0.048705	-0.3564783	0.6347206	0.5505176	-0.4748691	-0.4610275	1.1760908981	-0.04954512	0.1277411	-0.0816422409087459	-0.0076314173	-0.008204063	-1.3828784808	-1.10309901646634	0.65682417193803	-0.253604674237528	0.5995365	-0.1269967593
AT25567	3R	20354680	-0.08919883	-0.02223935	-0.358372532644687	0.272255964041631	0.0545119405	0.618732	-0.316090254129554	0.984127442373272	0.255457972505725	-0.05575	-0.06646988	-0.1651373	0.4356958	0.1060361	-0.5888809	0.2047426	-0.2845681232	0.1675733	0.529157	-0.253865323777819	0.0800982784	-0.3039999	0.631791036	-0.136710180292556	-0.0591745671326438	-0.218589953135256	0.5237086	0.293156419
AT25568	3R	2468011	-0.05714633	-0.1511248	0.327098444505645	0.0984966619504029	0.8016316718	0.5205486	1.52813621837929	-0.322567623589351	0.847793447271511	-0.8945	0.003724108	-0.3717067	0.3214286	0.3399322	-0.4021166	-0.4402715	0.9709564161	-0.01257766	-0.02410278	-0.582262658299603	1.0142157904	-0.03905108	-1.3009304897	-0.502502067406569	0.0520822999048712	-0.0309176290019027	0.741727	0.3021210665
AT25633	3L	3148550	0.0596553	0.1757536	0.00163730596984274	0.953984409293415	0.1946474177	-0.1723274	-0.381319661920133	1.22012549675932	-0.466303394990729	0.20375	-0.1820229	0.1584687	-0.1435074	-0.9057705	-0.4591843	0.4022063	-0.1149956154	0.07316381	0.4183672	0.395879438938056	-0.1948799683	0.05200708	1.1661484382	1.15837198186547	-0.676399882095867	-0.059055556357071	-0.8662538	0.2522274249
AT25643	3L	4840987	-0.08640979	0.8488576	0.243285863359629	0.162018261272649	0.076199538	0.5832859	0.855237383940772	-0.989530694936304	0.413533325319356	-0.61375	0.08452999	-0.1404822	0.6911179	0.5881545	-0.2800384	-0.4470275	0.4185858758	0.163683	0.2947936	-0.0509798783280598	-0.014500891	0.07375035	NA	-1.0653572077829	0.283408407993138	-0.101180853210664	0.6855451	0.0337775931
AT25667	2L	13132708.5	-0.8828148	-0.4169373	0.614180967961694	-0.287213266610743	1.3259973751	NA	1.44130896194823	-0.213285023352036	1.06594649183465	-0.6275	0.1734638	0.1844033	0.6197695	0.1720995	-0.173096	-0.3163878	0.8645079777	0.1963199	-0.62607	-0.761769230705974	1.3024210002	0.3965698	-1.4603157044	-0.761876522378497	-0.968820652648542	0.122506329282085	0.2084456	-0.3518678802
AT25917	X	7801643.5	0.1466609	0.1839768	0.0974661879148484	0.458739710216653	0.0819563206	0.6709471	0.454290282626881	-0.263361397269624	0.313490321145767	-0.462	0.6042325	0.04108727	0.8760782	0.8533055	-0.03375999	0.03540406	0.1972310043	0.4058731	-0.1133352	-0.145009323714988	0.0811129089	-0.2639793	-0.3787702842	0.069431913924442	0.210473272752095	0.222399374869014	0.791673	0.4300178578
AT25933	X	10218376.5	-0.7182835	-0.4765292	0.177313454209059	-0.152341890420805	0.6961194088	-0.1210909	1.26295289197614	-0.328928472543215	0.522879531272616	-0.62425	-0.6789384	0.1310758	0.2816035	-0.5151202	-0.8208972	-0.4226702	1.272469328	-0.2242995	-0.1315117	-0.386300371389169	0.694917072	0.2366771	-1.0766501921	-0.548904099711219	0.576863892521303	0.103520165379075	-0.3839482	-0.4779046387
AT26009	3L	1235162	-0.4040419	-0.08589418	-0.023016178000053	0.657073531075202	0.3593937857	0.4643301	1.14259899033462	-0.41334581127141	0.498427872918716	-0.794	0.144501	-0.1222196	-0.1482127	0.3523382	0.2074911	-0.02795844	1.7384028236	0.2051726	0.1939699	-0.603979862513979	0.4373720527	-0.01670345	-1.0180801763	0.121701332442947	0.167691448370232	0.467721613546913	0.6308825	0.5018639962
AT26069	2R	9181454	-0.8587359	-0.6815023	0.123014535011876	0.184663635342982	0.4646172314	-0.05079947	1.22027956083981	-0.175716953176095	0.770591948341781	-1.13725	-0.4779631	-0.2594373	0.02847696	-0.03464235	0.0380276	-1.169484	0.933225825	-0.2607195	-0.1929347	-0.81073423995349	0.5430881321	-0.007131277	-1.8286182889	-0.836163440247598	0.903198086446328	-0.767915318659354	1.062754	-0.24425741
AT26079	2L	10907505.5	-0.4087872	0.07534476	0.780731221051641	0.194008185922326	0.3788604595	0.270992	0.971922223167105	-0.541126727326279	0.743155865574683	-1.144	0.02253168	-0.09613126	0.21721	0.2102525	-0.113987	-0.7264011	1.0559959417	-0.06105249	-0.01704274	-0.56709742778354	0.2003439094	0.09720967	-1.1422032156	-0.948419974739054	-0.130374989116222	-0.50048956365633	-0.008902362	0.1111365237
AT26083	3R	14677273.5	-0.01511677	-0.07743293	0.142482106248878	0.986158696230098	-0.0339429833	0.8443987	0.86508341520709	-0.332308940845259	0.254591954167088	-1.01125	0.1771256	-0.1660802	-0.1328107	0.5355624	0.2399218	-0.1028345	1.5320613822	0.3357102	0.3732045	-0.0514671071499576	0.3463173109	-0.335583	-0.7289198408	-1.09430477855221	0.559026115564673	0.244754207921291	1.511418	0.5058429383
AT26093	3R	3033661	-0.2770289	0.3251996	0.370280126171423	0.639859606327733	0.378293584	0.5029103	1.23822071836024	-0.348902354959915	0.283555567532813	-0.8445	0.2503449	-0.01533612	0.1664915	0.3329387	0.02086068	-0.2217636	0.6738713539	0.02213248	0.09777598	0.10752234517631	0.763184208	0.08722735	-0.4416279572	0.101018080887358	0.639410724331053	0.0433195110151977	0.2893483	0.4881419064
AT26096	3L	11765690.5	-0.3349468	-0.3523244	-0.0381711518488566	0.357199901240292	0.5595385322	0.004242451	1.23371594526837	-0.155905567120276	0.0496570579857128	-0.40725	0.3235143	0.1771455	0.2812711	-0.08558618	0.2430521	-0.4405939	-0.3254575245	-0.06923609	0.01498818	-0.359935418929812	0.5372919502	0.2171097	-0.4147090631	0.373215869878079	-0.0930243033240004	-0.0328082415548163	0.01442503	-0.1959876782
AT26185	4	198646	-0.02737716	-0.1310327	1.03502473173034	0.87822002244312	-0.0176201947	-1.143085	0.533993807775517	0.577934993678727	-0.146431948111846	-0.41775	1.856644	2.113074	0.2354627	-0.147171	1.045692	-0.2523011	0.0135106137	0.9620683	-0.6281197	-1.0643155926916	-0.9470973631	-0.1283229	NA	1.13661808897065	0.155781079418804	0.347587834924071	-0.1627691	-1.2590963416
AT26187	X	9115839	-0.0555125	0.2716291	-0.281511325185324	0.643909398267174	0.3914440371	0.2939302	0.580225776309417	0.319286563366429	0.172870243758949	-0.26325	0.07377956	0.1873617	-0.4393676	-0.2162665	0.01655426	0.09105004	-0.6775855232	-0.02764419	-0.04345281	-0.462857452439818	0.2175945661	-0.2839777	0.0226442604	-0.0763842376449011	-0.0374226254912442	-0.134442157385332	-0.2190042	0.5454974197
AT26201	3L	4961197.5	-1.11891	-0.8683132	0.607738863677929	0.464788228377517	0.4688116884	-0.1888752	1.23086589787136	-0.380392057811456	0.913130417097986	-1.1885	0.04058438	-0.07524889	0.1028396	-0.1017549	-0.2131264	-0.8957368	1.2179966934	-0.1560576	-0.4259863	-0.972578068660752	0.3275104374	0.02929089	-1.6637241501	-1.17636477827965	1.06216561613879	-0.613261382174326	-0.1526003	-0.2906021838
AT26229	3L	2373432.5	0.5653908	0.6704849	0.125008300371668	0.88678576728549	0.165648093	0.8073408	0.393964455533672	-0.224577564379277	0.117785234772209	0.134	0.1133243	-0.1331268	0.02151814	0.2287736	0.08941379	-0.205483	0.2679167998	0.05259999	1.379186	-0.18869515204114	0.7039153023	0.2560806	0.0669094372	0.692450604204193	0.0502358644156381	-0.0439970746117401	0.7276285	0.3745019036
AT26312	3L	16825062	-0.5804036	-0.08045725	0.0951176715900598	-0.0315475966352793	1.067383385	-0.02773776	1.38228160659086	-0.257179395144515	0.56818449906308	-0.50225	-0.1762801	0.1083784	-0.170184	-0.2028767	-0.1170505	-0.1440579	0.0398260295	-0.2448493	0.2719332	-0.194651528779361	1.0566735036	0.152925	-1.273485044	0.0501768380094779	-0.0951659192351513	0.0696178755933623	0.4983152	-0.1441356002
AT26376	3R	9017828.5	-0.2374039	0.02421494	0.0350604567490846	0.648155492726973	-0.0234228935	0.8335094	1.12784832934865	-0.593395611948245	0.146771088510993	-1.09725	0.02219673	-0.142533	0.18449	0.3252818	0.1081314	0.0002604949	1.0099710992	0.3423822	0.6921968	0.290531546022177	0.3768658958	0.1193472	-0.7728538864	-0.147551739939983	0.887395129528922	-0.0164580469944375	0.7356663	0.454044479
AT26381	X	15568989	0.2000442	0.1496694	-0.025133413557739	0.613782652233725	-0.2645620502	0.1104521	-0.315866974540028	0.702732066778025	-0.164987509556653	0.03275	-0.06672671	-0.259764	-0.8460696	-0.2293492	-0.03264933	0.569156	-0.5512965044	-0.1360728	0.08440799	0.895349510639273	-0.3006483081	0.03984221	1.2344109359	1.09811739026887	-0.599627710063971	0.115966537612517	0.150304	0.0298733801
AT26438	2L	5909608	-0.2632669	-0.1700797	-0.332160636136995	0.217310168945632	0.0935297817	0.3013241	-0.0389032714550179	-0.294144931796587	0.321059678731332	-0.54	1.589471	0.4720191	0.8836155	1.129788	0.8590645	-0.08640409	0.3124464939	0.5930993	-0.2944521	-0.330265341115244	-0.7119918017	-0.2759029	-0.2882860394	-0.14114335127203	0.0592700792374681	-0.1489215632914	1.424431	0.4662707176
AT26455	X	2003007	0.5894705	0.7883649	-0.361306437110928	0.828362107774037	-0.2412073173	0.5078839	-0.391911577006898	0.765761508195466	-0.302664984653442	0.80175	-0.05140125	-0.1081459	-0.2086483	-0.502721	-0.1731961	1.215359	0.1410581097	0.1222897	0.5391493	0.57128473533367	-0.0198988075	0.1694692	0.9112123543	1.48084001563553	-0.589100408127967	0.304259251538376	0.0003754653	1.4535111221
AT26486	X	12207763	-0.4375909	1.605933	0.213627158715042	-0.046970617347923	0.1478280351	0.3895544	1.08651724542733	-0.535207864380245	0.693526776211713	-1.09225	0.1461362	0.03040195	-0.3413623	0.2620231	0.03139964	-0.7192076	1.6900650946	0.01950471	0.1463932	0.0999074894769714	0.3004969862	-0.2231444	NA	-1.17237004445662	0.658235788656894	0.0645636694794293	0.5467244	-0.2282125878
AT26524	2L	233192	-1.211111	-0.6185993	-0.0260961055636427	0.333056984588901	-0.1141931612	-0.8939017	-0.321645877632305	-0.588214197363429	0.701231610046259	-0.45075	-0.5305951	-0.1263412	-0.8176807	-0.785871	-0.3305019	-0.4270499	0.0418282419	-0.2089384	-0.3009071	-0.761628851055707	-0.7759924949	0.02711293	-1.4094664286	0.11628924611696	-0.361399189830144	-0.274248017930783	-0.7136892	-0.2324618993
AT26603	3R	15667191	-0.2312647	-0.2260232	0.520624311711396	0.0632139819452951	1.1513574044	0.3977442	1.57562164015375	-0.40541145230549	0.533313708864498	-0.822	-0.09993108	-0.1060588	0.03611431	0.02514014	-0.1914871	-0.2333293	0.4355984946	0.1778534	0.081602	-0.31889348784001	1.4796162704	0.3148827	-1.0092948153	-0.454912785592863	0.387078068705459	-0.0636059667072955	0.2032278	0.1055074167
AT26615	2L	14548277	0.3899348	-1.216473	0.334320756146113	0.422367793720609	0.2556729247	0.6531803	1.61253597732585	-0.383411925169154	0.242702255434546	-0.88775	0.1282493	-0.2137601	-0.3150082	0.3946619	0.1971597	-0.156048	0.7499463018	0.1621555	0.5559811	0.378606057882763	0.599292853	0.3013201	NA	-0.906144038327768	0.838667868209282	0.179869958265653	0.7846902	0.3384469585
AT26639	3R	770996.5	-0.4204578	-0.1421737	1.28741990528662	0.226452272963565	0.4017298557	0.53872	0.312609136805237	-0.431305504094205	0.494506501334344	-0.827	-0.1190058	0.1321703	-0.02014719	-0.1529648	-0.2857907	-0.4302331	0.4989927097	0.2956023	0.2636652	-0.979137928009974	0.9711438971	-0.4076361	-1.3786576768	-0.230173785240472	0.210728382553474	-0.63964137892488	-0.01303641	0.1186851621
AT26646	2L	10630202.5	-0.7888283	-0.6534627	0.142482951766512	0.17793752962462	0.4679403026	0.03864161	1.25071172365529	-0.295064226518006	0.554751850065281	-1.1955	0.08343574	0.04348085	0.4324481	0.4571729	0.2882122	-0.8116545	1.4148304356	-0.06957912	2.486722	-0.647095688409406	0.7231584299	0.09090069	-1.3077367039	-0.403034609698572	0.631585793967854	-0.241518726079455	0.4419221	0.0662797237
AT26658	3R	2375200	-0.1594074	-0.07446476	0.231727215049121	0.744503342471714	0.2114704304	0.6692129	1.28437889870994	-0.414950100284506	0.799420452977888	-0.85225	0.1437179	-0.06152942	0.09118961	0.3061697	0.185287	-0.0732745	0.6845592858	0.2080354	-0.008725762	-0.569175246449268	0.4750011618	0.03683509	-0.515392785	-1.0261769051621	NA	-0.141625102085127	0.6669049	0.3589499719
AT26678	2R	12289523	-0.5783656	-0.7558988	0.108071015715287	0.401739085142606	0.5187182097	-0.3156163	1.25178197402834	-0.362676964317647	0.0297071890225358	-0.34325	0.03948455	-0.04643073	-0.2206435	0.5143723	0.07263993	-0.1603055	-0.1570652702	0.02713253	-0.09015475	-0.237621083759593	0.3238946028	-0.08806434	-0.7335570587	0.075816156624677	-0.0350840318099631	-0.215132898098253	0.08509597	-0.2205179811
AT26735	3L	19587686	-0.7499519	-0.4463103	0.109055021861401	-0.0837679749431761	0.5772950265	0.007395952	0.72754852296518	-0.442462326056596	0.409908321652207	-0.4795	0.001051371	0.1519804	0.01409501	-0.04668977	-0.06033879	-0.4197838	-0.5479752619	-0.2071457	-0.0979195	-0.407512745880055	0.7757291851	0.04605734	-1.0274152183	0.0103622207627915	0.455083263838866	0.477487665830733	-0.09740781	-0.1880266006
AT26738	3R	5853792.5	-0.1578137	0.1649459	0.0701640483861741	0.174816619998691	0.4889470305	0.03839403	0.683716868677205	-0.313104132769018	0.236866270858705	-0.34525	0.2033761	0.1508488	0.2059951	0.01362914	0.4796461	-0.3205272	0.2547666083	-0.2010001	0.1442868	-0.0606342406426054	0.714333232	0.1886242	-0.2372095818	0.373892354015329	0.223109799544394	0.102026837666757	0.02567073	0.4652939611
AT26759	2R	19644209	-0.3647883	-0.08323557	-0.368668081576441	0.514064795699916	-0.2528019058	0.4692564	-0.383990070068235	0.645323662507628	-0.102027653921613	-0.222	0.1358053	0.08225683	0.02440052	0.0991447	0.15673	0.1725234	-0.5239417558	0.0304047	-0.01733224	0.299617802342133	-0.0819632318	0.1220701	0.7164055291	0.503878924423314	0.0437720974347835	0.088419279721039	0.2427664	0.0823520632
AT26765	2L	20647662.5	-0.6907795	-0.7757876	-0.172734079067857	0.277122172182827	-0.0734750337	-0.4750809	-0.0759249210866073	-0.385904528409911	0.246117993333655	-0.9825	1.545559	0.1114817	1.813042	1.25188	1.071694	-0.6329906	-0.2961371729	0.8007076	-0.4706712	-1.21488359926714	-0.8311825285	-0.1868184	-0.9743414729	0.076823488572107	-0.297663975999505	-0.246527390470295	1.619563	-0.5372645964
AT26814	2L	12110498.5	-0.6897016	-0.2394875	-0.158775821074131	0.25828418442387	0.5368055454	0.3724845	1.07392461726047	-0.0910934597080982	0.0634431490941735	-0.25225	-0.1041421	-0.08428493	-0.001499518	-0.09762466	-0.3616861	-0.2671409	-0.3370212487	-0.05033575	-0.005942114	-0.627385101800717	0.394503404	-0.08404221	-0.7859902132	0.312790472058041	0.0764376455805996	-0.49844692269694	-0.05582162	-0.0013540767
AT26853	2R	18754823.5	-0.9053197	-0.4099881	0.416015285357243	0.14787929337549	1.0400698238	0.2879594	1.06661905086927	-0.407991459965299	0.842379401588597	-0.68475	-0.1657543	-0.07536053	0.130837	0.1847253	0.2055677	-0.9195764	0.9616293858	-0.03999563	-0.2669081	-0.751530717659804	1.0863138359	-0.2699	-1.4443962948	-0.420259496298144	0.979247230626455	-0.78739356689519	NA	-0.1762987708
AT26889	2R	20009149.5	-0.5523738	-0.4650547	-0.100572042969063	0.0757894715415468	0.1640426744	0.5305638	1.23285180192574	-0.141192474091985	0.747687987745703	-0.75	0.01026516	-0.06760678	0.6730314	0.3182048	-0.0999888	-0.192352	1.7542067885	0.224721	0.3893842	-0.695537857013538	0.3239985132	0.4624746	-1.1935083604	-1.34411919563914	0.585898319245417	-0.330220694050772	0.7865339	0.0761726322
AT26906	X	10411388	0.1265651	0.04805171	0.47083407694495	0.684546252246724	0.1757948233	NA	1.24620348782047	-0.393744060595078	0.484735575786348	-0.407	0.171043	-0.2207995	0.545382	0.6870937	-0.1388921	-0.08736801	1.1754986408	0.329034	0.2037704	0.334110228745062	0.5020408178	-0.05767565	-0.9713827123	0.092604444210506	0.757393526151067	0.133223630315303	0.9845241	2.2998834236
AT26975	3L	9209827	-0.3102575	-1.316009	0.336785797299228	0.190925475337323	0.1249326299	0.8858814	1.14319876430804	-0.461615563189999	0.165206776916474	-1.08225	-0.04647629	-0.2527873	0.5919415	0.4364858	-0.343195	-0.5447918	0.9972411949	0.2007568	0.3474693	0.403160243292895	0.315328273	0.06077795	-2.2561391389	-1.36855069289267	0.158931504040346	0.201035315890619	0.881574	0.1681409623
AT27014	3R	9481180	0.8058135	1.167373	-0.0797298791293254	0.612706850327258	0.5648124414	0.1247368	0.0494341760425527	-0.383010252140006	0.356133341953315	-0.3115	-0.4962421	0.01946613	0.4219362	-0.1328859	-0.8056151	0.5971694	0.1234351791	-0.03877672	-0.04349151	-0.843441934463782	0.5117708777	0.3485434	-0.5135350341	0.987615846242443	-0.135046159239934	0.9640180032477	-0.2084667	0.1748640961
AT27044	2L	6662836.5	-0.6243517	-0.3847065	-0.399511884890594	0.287133763806006	0.4695624593	-0.2694711	0.565346449001726	-0.257919710863616	0.122867164800563	-0.35875	0.08911422	-0.06778323	0.04463511	0.05573911	-0.2844966	-0.08312306	-0.6123515807	0.05473022	-0.333468	-0.897114553876711	0.1290602293	0.3728558	-0.8533234033	0.457139580042836	-0.697581939254902	-0.0174679566938566	0.154938	-0.3274096594
AT27057	3L	15575110.5	0.2467433	-0.07384887	0.321071623265234	0.759842296278192	-0.1023978595	-0.1076132	-0.208875932923841	1.30608998545196	-0.156581467408731	0.27325	-0.588762	-0.06045894	0.03912627	-0.2845742	-0.8600728	0.02889478	-0.4028705603	0.07020211	-0.1334035	0.155552333201274	-0.1266156315	0.4490935	0.1053311524	0.540488300701216	-0.520680068130254	-0.0505521421617424	-0.2167602	-0.8051337631
AT27111	3L	15576433	-0.6578899	-0.5878192	0.228688792082885	-0.0388744398099956	0.844088014	-0.4123352	0.911734085432812	-0.274542434396965	0.699891167846145	-0.5185	-0.6482602	0.01062495	-0.3074936	-0.3903043	-0.9563205	-0.2033038	-0.1171769815	0.02733817	0.2154151	-0.970046214775133	0.4741636632	0.08354137	-1.4462919392	-0.351152073369533	0.390199296505829	-0.697927149941208	-0.5316153	-0.393612355
AT27166	3L	19918988	-0.05452752	0.0999651	0.288632268121661	0.150240800600082	0.5314234149	0.2246135	1.28529548821864	-0.45886721793587	0.767779124164227	-0.83475	0.159452	-0.06989298	0.4443781	0.5160882	-0.1577066	-0.0497717	0.779942666	0.1828312	-0.0364532	-0.494304122543877	0.3167200297	0.2114086	-0.8726066416	-0.864801635179609	0.441273704922009	0.0192048021459949	0.5398527	0.4880063904
AT27178	3R	20727820	-0.5896754	-0.4764486	0.35940157196713	0.195093221716669	0.3997261227	0.3251161	1.27567658086977	-0.504630717614511	0.450827659004315	-0.96725	-0.4356897	-0.1226041	0.5404383	0.008828606	-0.9280547	-0.7072558	0.649936516	0.1437525	0.03059595	-0.265360584861699	0.1498714596	0.02157556	-1.3829474008	-0.808857036587887	0.117287876383394	0.0376569803769848	0.1612611	-0.2716575416
AT27185	3R	10460343.5	0.06025448	0.07331513	-0.0722130785731815	-0.24827402149391	1.1010690014	-0.8600995	1.14262243852023	-0.101138721585079	0.331738698473993	-0.217	-0.2257593	0.1303167	0.0457548	-0.333446	-0.3128158	-0.26546	0.2327445603	-0.5319859	-0.07909474	-0.377059433473511	1.0811979641	0.2429326	-0.6745965057	-0.0111625419924936	0.506692557317633	0.394699709502944	-0.5698382	-0.1720288922
AT27289	2R	7770766	-0.6810517	-0.3086016	0.165250388357472	0.358373913371505	0.5328140025	0.6443807	1.37464106332625	-0.469261910032817	0.126632118059576	-0.855	0.01922282	-0.1223862	-0.1548876	0.3052289	0.08992965	-0.3145026	0.0815262361	0.1391613	0.1151237	-0.310379225439596	0.6691147137	-0.04183008	-0.6049199922	-1.01950863179012	0.44792110692689	0.018745427836556	0.5566813	0.3883236722
AT27312	3L	16291668.5	-0.6501545	-0.5469495	0.0567969348212406	0.186455899836662	0.3992531191	0.4367391	1.25893840534778	-0.4242932081343	0.832666997172591	-1.10875	-0.2074229	-0.05570665	0.2896582	0.2571685	-0.03969142	0.1817419	0.5694974667	-0.02459317	-0.2974353	-0.504546057181841	-0.1547844819	-0.2865037	-1.5848222538	-1.4285974253732	0.178567268683065	-0.492209349302162	0.0874892	-0.0320896604
AT27314	2R	5337743.5	-1.298637	-1.044586	-0.310436108927753	-0.725230437087172	0.4626921818	-0.6340817	1.17236965048	-0.321978636274797	0.823901966719187	-0.81175	-0.1504965	0.01188635	-0.4775736	-0.4835379	-0.1911802	-1.103019	-0.1649695643	-0.7224997	-0.4927588	-0.32565062434047	0.3152578765	-0.07326906	-1.3329126161	-1.82929247446743	0.286457687362377	0.0230455099343444	-0.3315701	-0.4269193185
AT27322	2L	2610706	-0.3933215	-0.23924	0.288299805006817	0.143543394810234	0.5027326453	0.3039245	1.276901312569	-0.32783000642001	0.801447270865324	-0.807	0.1228067	-0.005936947	0.4574559	0.368235	-0.04952566	-0.62402	0.8420094758	0.1096136	0.55364	-0.980331404159816	0.4115831959	-0.1081469	-0.9645292276	-0.909803576315303	0.515905891645121	-0.13197001119498	NA	-0.0987948475
AT27340	2R	10172639	-0.409649	0.07033276	-0.0327043920156071	0.286082075109218	0.402372076	0.5131858	1.27089663468481	-0.604757589327312	0.514070107551035	-0.841	0.1507908	-0.2818126	-0.04144475	0.3687975	0.1234965	-0.3878455	0.7157966808	-0.004346192	0.01044431	-0.416644328132841	0.5513152965	-0.006335734	-0.5889151946	-1.28711529451283	0.683805575362881	-0.0726429047643082	0.485927	0.2580426597
AT27353	3L	8963595.5	-0.4665331	-0.1491608	0.286469341224572	0.766694035472935	0.0669385273	0.1841306	-0.0324589358134147	-0.367878756989681	0.205438724869506	-0.61225	0.07979927	0.03405175	0.2002448	0.2520499	0.08056741	-0.2503297	0.2497319115	-0.1063553	0.5189185	-0.197317197334049	-0.0003323143	0.01824946	-0.572559273	0.570076083620298	0.012568929103046	-0.104746328008916	0.4804949	0.1122958519
AT27448	3L	12999522.5	0.3633041	-0.1736171	-0.560374341012813	0.840582416843454	-0.2721372837	-0.9805444	-0.200590987870995	-0.0185123216044664	-0.559015425473955	-0.2045	0.2714546	0.3771794	-0.6105002	-0.6160618	0.164883	0.5249339	-0.4389146953	-0.1860179	-0.2901916	-0.854877611765236	-0.7787683716	-0.3117886	0.2395261787	1.15204918359445	-0.682480097674597	-0.440355747806707	-0.68231	-0.721852605
AT27450	2R	8216380	-0.8565349	-0.6732412	0.436982450740667	0.591414196840844	0.9920764654	0.03318471	1.55508212182371	-0.318608929799577	0.645253773573396	-0.91	-0.2577853	-0.2234836	0.08971392	0.1723537	-0.095632	-0.6202015	0.2241764672	-0.1532221	-0.1803183	-0.473714788485258	1.2871449344	-0.04365845	-1.5994784592	-0.54578312341136	0.392647267456403	-0.299875825388802	0.2429838	-0.052643135
AT27514	2R	10022780	0.1960296	0.02183714	-0.019033855942506	0.0495133746650065	0.1753523588	-0.07231897	0.0245298496814701	0.0453191348224468	-0.323549380453061	0.1565	0.03675562	-0.1900068	-0.06955949	-0.3647086	0.1126599	-0.1207973	0.1159611799	-0.07514175	0.2605511	0.0760032198210565	-0.2354232466	-0.1141771	0.230682874	0.199387687730961	-0.263738294428732	-0.473311959844865	0.007270057	-0.4968894708
AT27586	3L	1759862.5	-0.4279098	-0.1700723	-0.428426511429056	0.463407007107336	-0.1345631421	-0.03019908	-0.45439773875535	1.56461679185558	-0.378134069262015	-0.095	-0.02971436	-0.1341904	-0.6268733	-0.2766482	0.02027973	0.4083126	-0.2931776883	0.004848536	-0.1133672	0.203259381133689	-0.8730928229	-0.3209698	1.7875169767	0.283144781058987	-0.665495198431011	0.155434493420621	-0.7944667	-0.6146944302
AT27602	2R	6877191.5	-0.6643426	0.05011622	0.137424669889018	0.59671146242955	-0.0396016625	-0.2606174	0.110309559487115	0.926779397047305	-0.436576378195204	-0.1695	-0.08408264	0.007715723	-0.8515279	-0.8129852	0.04383885	0.2498265	0.196517884	-0.2540243	0.06994885	-0.0753194523526715	-0.5335180367	-0.05524239	0.669783292	0.248815424934726	-0.406871643365899	-0.46156371266819	-0.4803367	-0.4186482108
AT27686	2R	17373446	-0.2891368	0.1972744	0.42328683403604	-0.40135349946885	0.8839167792	0.3241317	1.46984789431947	-0.294155193694399	0.73329965677322	-0.6615	0.1324094	0.002871268	-0.3538638	0.4101295	0.08622899	-0.2953468	0.4951390281	-0.1869962	0.3503516	-0.213099603596835	1.3878258005	-0.3253296	-0.7445525987	-1.15346804927186	0.758687169808925	-0.279935071010996	0.2501666	0.3699229361
AT27756	3R	26337898	-0.586703	-0.6839474	0.119824395672569	0.262431597033167	0.4989165712	-0.2094314	1.30163743675399	-0.45362378987427	1.07187740841023	-0.933	-0.07805406	-0.1381559	-0.4915483	-0.1386725	-0.1324948	-0.3448405	2.2390297876	-0.1490293	-0.454958	-1.02185958526882	0.3693514808	0.3840424	-1.7815147847	-0.675042383772835	0.693395171077669	-0.085448267909521	0.04145039	0.1859097679
AT27789	3R	7643078.5	-0.1938912	0.208037	0.51607808362334	0.55123465260879	-0.0523236738	0.1013282	-0.0207835722088605	0.505085712195348	0.149560590088757	-0.00925	-0.01372199	-0.03338082	-0.4887802	-0.3654482	-0.04810074	-0.01977808	-0.1569832411	-0.1756471	0.04691497	-0.4894705894703	0.0257767777	-0.1198565	0.423300963	0.0765805515204694	0.00787051786712509	-0.269078851277415	-0.1142986	-0.2101403209
AT27792	3R	5182312.5	-0.3186776	0.8042639	0.285695770555453	0.566696106577594	0.1778703022	0.1109811	-0.0415331852284869	-0.475641886159127	0.328585930063229	0.496	-0.07553492	0.04186943	-0.7583211	0.04275652	0.0910562	0.4881546	-0.3790125546	-0.4684253	0.2883035	0.0146082683324654	0.2591554184	0.05120846	-0.2213617896	0.929400957352063	0.00191855948155216	0.0444071035980113	0.1040909	0.4728880232
AT27794	3L	2704110.5	0.06519108	0.2006323	0.0836436922083303	0.437367465476386	0.6026633664	0.06814439	0.960361782730127	-0.385885747862936	0.534368664083287	-0.76475	0.2472133	0.1332204	-0.4984632	-0.1577916	0.173016	0.1279005	1.0063018463	-0.234738	-0.1662521	-0.618475875081746	0.5897490022	-0.06598586	-0.428969187	-0.29455443238268	0.444083561929521	-0.135316088309463	0.1298968	0.5382033856
AT27838	3R	3027885	-0.8357224	-0.4105254	0.690996990516612	0.470843859888671	0.6285301533	-0.277051	0.97235437878881	-0.432864121928238	0.728604804818316	-0.9565	-0.3333033	-0.1472817	-0.9221571	-0.2476365	0.1036577	-0.5039938	0.4243444342	-0.3145703	0.04728439	-0.90749351278047	0.5811191163	0.1477863	-1.9748387871	0.0745958435505404	0.718986461269515	0.0389061756494924	-0.3259839	-0.2203839794
AT27896	3L	6505546	-0.3664954	-0.1726058	0.255331899275796	0.113255211879813	0.466090423	0.5419461	1.524578263144	-0.430966804265304	0.451583131699985	-1.06025	0.1266597	-0.2241248	-0.4804023	0.02528711	0.02698488	-0.4501208	0.9814191598	-0.01549427	0.164321	0.177370974290022	0.4846530951	0.3444143	-0.856492238	-1.08165209511526	0.626512046785932	-0.140563777834691	0.5161338	-0.0685510355
AT27928	3R	6530790.5	-0.7212059	-0.5300844	-0.0801927795799117	0.00823990487127868	0.048404572	0.4679664	0.232514779152368	-0.443876489310891	0.479171307767113	-1.0475	1.693028	0.2450755	1.0506	0.8813409	1.183662	-0.3073165	0.4324252244	0.750204	0.5166552	-0.0481155541805772	-0.0971985346	-0.09607744	-1.4372459792	-0.640764021592278	0.0446068907759505	-0.0197396900046397	1.512988	0.2897057049
AT27946	3L	609198.5	0.1385052	0.6699352	-0.913906333524805	0.464997515955928	-0.5240141635	-1.251868	0.0211270505297761	0.552163957680123	-0.929478830621118	0.50325	-0.5866778	-0.2237457	-1.243114	-0.9850918	-0.3010877	0.2207675	-0.3923745104	-0.5860892	0.3245322	-0.0875880493976438	-0.6225523856	-0.3857156	1.1155257365	1.06797165744243	-1.1148821325662	-0.451398146273043	-1.382329	-1.1140975975
AT27976	2L	16545584	0.3277504	0.1418525	1.04890736076626	0.724211085744967	-0.169767871	1.234703	1.1156315765398	-0.351172411048316	0.358318930999588	-0.28175	0.1315163	-0.03902812	0.6272522	0.7707568	0.4290702	-0.001309413	0.4444783418	0.4059517	1.036798	0.0405873425901085	-0.3380248525	-0.1746244	-0.4139896929	-0.410380685064109	0.157269288704313	-0.299104364988546	0.8466283	0.4513359509
AT27980	3R	21510266	-0.2421613	0.1192274	-0.352000275123413	0.85768654951119	-0.5737794132	-0.1708167	-0.166209121223079	1.73575799726094	-0.527222126983971	0.26325	-0.1262184	-0.1456776	0.06345993	-0.09084492	-0.08458967	-0.005375079	-0.2808436991	-0.1433027	0.8695699	0.935932176751347	-0.5715974399	-0.3014457	2.0796038528	1.29960880339266	-0.349889507608453	-0.395930109871593	0.1646882	-0.3891851709
AT28040	3R	23290077.5	-0.5045251	-0.5064473	0.438951018695049	-0.0425824858985257	0.175610581	0.1599353	1.0346938453648	-0.405261925805664	0.817729614608018	-1.26375	-0.06188103	-0.1830726	0.3756148	0.233462	0.3055504	-0.8049726	1.4266627156	-0.1087639	-0.3902102	-0.0328063637584153	0.5033389789	-0.2589456	-0.874934475	-0.75008736937263	0.832571252973481	-0.211781153785422	0.3431488	-0.1158833748
AT28044	2L	15430282	-0.7462955	-0.4012457	0.481160492523431	0.408178155427961	0.3268352478	0.2175332	1.24787463080389	-0.519085142048387	0.540348796121319	-1.10275	0.1336971	-0.098165	-0.07955847	0.2697123	0.1387197	-0.6283246	1.4511769908	-0.0008123512	-0.2278992	-0.0317267699391018	0.5087620103	-0.2805041	-1.1018968134	-0.274140102785383	0.884033356090814	-0.223123978865679	0.4103703	-0.0501870389
AT28101	2L	880868	-0.5643695	-0.7812245	-0.327141119921565	-0.283009486485352	0.4099395642	-0.5193285	1.12070341280063	-0.253886919390774	0.542586179400365	-0.96975	0.03691063	0.09537511	0.06638582	0.1252325	0.2904957	-0.6664754	-0.5844819593	-0.3510481	-0.2907948	-0.894315983591227	0.4058926362	0.2651926	-1.1172889809	-1.60013171188404	0.25975387909234	0.395194668477138	-0.1144076	-0.1451356048
AT28104	2L	14762495.5	0.132515	0.1549641	0.1551155429282	0.671990113026625	0.1700269363	0.7918049	1.29496578091888	-0.413550172579094	0.22612383086115	-0.93075	0.1564736	-0.102916	0.4879782	0.414931	0.3020382	-0.2011127	1.2866229943	0.1784157	0.2107787	0.204499706828241	0.2757715116	0.09143412	-0.4206661875	-0.392317674960125	0.565843510336236	-0.0637064653743586	0.7131699	0.9104944106
AT28119	3R	20849599.5	-0.8859426	-0.6931481	-0.499431430687065	0.132623190971566	-0.6640784563	-0.459988	-0.426484315633321	1.69442329865266	-0.925917974374032	-0.17	-0.1318841	-0.05937241	-0.1584898	-0.2415285	0.1116693	-0.5326988	-0.4786752519	-0.4265529	-0.4127799	0.740360898868014	-0.8793875503	-0.6345195	1.0552980526	0.288913069973829	-0.563279057898431	-0.829136109947386	-0.8180819	-0.832524119
AT28183	2L	2416045	-0.2063571	-0.2217429	0.118526879376287	0.849797835442481	0.2700102793	0.5573265	1.31942285058094	-0.406351868234142	0.624686562511022	-1.113	0.1210986	-0.04079844	0.2058017	0.5009665	0.3070678	-0.3726354	0.8967536477	0.1925175	0.04692333	-0.377480163320262	0.2923729459	0.0184699	-0.9900649301	-0.346872946623664	0.657599105949926	1.16510881946821	0.5944772	0.4746077708
AT28206	3L	8633194.5	1.656262	1.814469	-0.174924987239043	1.62712242583651	0.6937092076	1.823355	-0.376331659243591	-0.226194125965711	-0.862116131352158	0.86525	0.2429785	0.1580857	-0.7643542	-0.9083407	0.5561435	0.7954474	0.7334825717	-0.1647308	1.883705	-0.248796896727963	0.9981599241	0.7778763	0.2662249918	1.74355866702849	-0.461879353414476	0.874727348635997	-1.110752	1.3285769821
AT28212	3R	5581155.5	-0.06516365	-1.029704	-0.370116084888597	0.592068637131659	-0.1636847588	0.442554	-0.510347489448833	0.89241212526218	-0.264890914306711	-0.11075	0.1322015	0.01258636	0.5461954	0.3985603	0.2997748	-0.2237611	-0.1375598952	0.1616148	0.8612823	-0.0945401332004436	-0.5944467144	-0.3366662	-0.7263497894	0.276531335722563	0.0058555477239195	-0.333863552675491	0.2222478	0.2991926113
AT28250	2R	20040353	0.5065041	0.7918881	-0.185883830362706	0.69638856597128	0.1273468231	0.1366965	-0.318278212162336	0.555851975053942	-0.145981779182365	0.393	-0.3299743	0.02266938	0.2987937	0.0922943	-0.7010658	0.6865368	0.3931921216	0.04717034	0.04258782	-0.133184716124205	0.1221488201	0.2197168	0.3979870219	1.1179600796035	-0.464412696529002	0.434515780848387	0.1245586	0.817848571
AT28259	3R	24314325.5	-0.08941482	0.04214797	0.443644400643111	0.242417780425279	0.3383075098	0.728324	1.22072607352492	-0.40943278278721	0.559395125356717	-0.884	0.1730779	-0.1265949	0.3685426	0.2078289	0.04183492	-0.1354875	1.7846509929	0.1515228	0.1033703	-0.276474940850054	0.4872120895	0.201464	-0.624626859	-0.522465557238602	0.626524003248484	0.136440321276709	0.3950875	0.2628227434
AT28277	2L	2551994.5	-0.3699905	-0.1348393	0.549464161639724	0.304249275454231	0.4001421525	0.4896445	1.22493512502313	-0.435637331447769	0.776959822496216	-1.07525	-0.1518178	-0.06142638	0.7502491	0.3972663	-0.7219398	-0.3105352	1.0676965346	0.1931265	0.183104	-0.306550229678416	0.3131309954	0.03589618	-0.9684674503	-2.06688897867106	0.824236588406984	0.317736188954619	0.4193994	0.4022866383
AT28327	3R	7867749.5	-0.6322613	-0.5715321	0.673614807673697	-0.103650794620559	0.3603971383	0.09404475	0.962112988610339	-0.488193075258829	0.792368528250914	-1.14	0.009257117	-0.07285818	0.1178469	-0.08414568	-0.1041283	-2.604348	1.0711107128	-0.2148137	-0.1658837	-0.480080677714761	0.0191662994	-0.1639512	-1.2693785894	-0.539314921479517	0.92811554247499	-0.214222675284391	-0.06996625	-0.3073421869
AT28366	3L	565605.5	-0.2419998	0.2989134	0.208855430985901	0.323321396173913	0.7852163469	0.7733238	1.71335018331482	-0.340975377916416	0.412182709022149	-0.10125	-0.2028324	-0.09045036	0.782091	0.3554626	-0.594699	0.2126171	0.4219005448	0.2774996	0.103784	-0.381253260560277	0.7966430358	0.05771734	-0.6264241628	0.506814001584397	0.278853430233956	0.500722307157707	0.5590696	0.5332703173
AT28382	2L	11089505.5	-0.6058584	-0.08695476	0.131219671729811	0.0633568981406524	0.7201636363	0.4012541	1.60880375229775	-0.396159938004925	0.70559099774453	-0.8315	0.1183277	-0.1308064	0.5452179	0.1797055	-0.09107643	-0.3147439	-0.4290890929	-0.2266704	-0.06890118	-0.20022706663282	0.8465133865	0.4339024	-0.959785267	-0.0414009555850852	0.5803019269588	-0.114853698006761	0.1700192	-0.0132143261
AT28425	3R	18318554.5	0.2447085	0.1133518	-0.295338222615076	0.708678814052819	-0.1633833501	1.08613	1.07787426744142	-0.256340218216355	0.183535558593668	-0.439	-0.1034149	-0.1252646	0.760214	0.6917529	-0.4431133	0.07833886	0.6432382162	0.3830833	0.1025539	0.112610226526984	0.1463628913	0.0008737955	-0.7127034059	-0.362577868032497	0.045028049468512	0.0483023379980283	1.063497	0.4289390573
AT28434	2R	11876463	0.2528022	0.3322335	0.255752768170157	0.549404210281863	0.2577847651	0.3277713	1.31559565034417	-0.420188968737881	0.368666890701265	-0.98675	0.3298891	0.02856757	0.5547785	0.1980244	0.1920936	0.02305684	0.9256638564	-0.05232303	0.2029069	0.22771200544003	0.4895224319	0.2198833	-0.3400466854	-0.00199877194111198	0.419163970328339	0.245208699180949	0.168103	0.3385244981
AT28470	2R	11074373	-0.07430657	0.06310995	0.466051685380495	0.422856717623529	0.018733249	0.6969232	0.654401580455915	-0.476401908762265	0.391477314173107	-0.80025	-0.088485	-0.1172726	0.6460631	0.3664011	-0.5271702	-0.06584824	0.4422527056	0.2252934	0.261465	-0.103890229557725	0.1371047008	0.1280301	-0.9399081255	-0.407610990688257	0.266121502766915	0.167248786444239	0.6361819	0.3952833679
AT28509	3R	7874455	-0.01201637	0.2472319	0.289248629064316	0.227812771173198	0.2593277374	0.8376931	1.13492014837783	-0.46489409565983	0.685815406973447	-0.93025	0.2305515	-0.2165026	0.7432794	0.6434224	0.04577587	-0.1914305	0.2632086071	0.1635743	0.5997819	0.295383049904938	0.2476080786	-0.0762372	-0.7151532163	-1.18695827889944	0.539614282082105	0.0746792287190325	0.7702535	0.3760901838
AT28542	2L	1352569	-0.8777054	-0.6004308	0.576253265488441	0.213178761801848	0.7718687797	0.0956047	1.31293113288511	-0.256907135114	1.22954135407372	-0.9745	-0.04318163	-0.1834837	0.02100115	0.2592687	-0.06078284	-0.7796661	1.2618062689	0.03616521	-0.2373982	-1.17211175445562	0.4326480566	-0.4129769	-1.2667778124	-1.24137169423981	0.791496873209111	-0.59034678566162	0.1946189	-0.2222484083
AT28654	2R	12512155.5	-1.115237	-0.7455478	0.179787048655771	0.0622718926186756	0.6045578725	-0.6643259	0.724211793546684	-0.30048429916114	0.784928149391382	-0.8585	-0.4756616	-0.08375434	-0.3795856	-0.04483101	0.02135858	-1.035229	0.0443205139	-0.5387837	-0.1779052	-1.08586552690389	0.221815779	0.2299699	-1.7275254868	-0.22387533732501	0.459874993143987	-0.14991044567378	-0.1157023	-0.6219381567
AT28681	2L	13541198.5	-0.5506787	0.5109369	0.569812239770513	0.739776092939078	0.8643191155	-0.4883566	1.33710355834084	-0.478048217400635	0.384119029392619	0.3475	-0.1407995	-0.09734288	-0.3979235	-0.2074126	-0.1261981	-0.084214	0.6164589363	-0.3614359	0.7566245	-0.742210216271714	0.9827855349	0.5633895	-0.9726155395	0.952340420728723	0.247631823459289	0.211447942293042	0.05480101	-0.3637009395
AT28705	2L	7800554.5	-0.9318998	NA	-0.757975069167858	0.397336291023456	-0.7588560252	-0.8867482	-0.647940856505689	0.898646621255083	-0.216458114968849	-0.0935	-0.2271954	-0.00183056	-0.4793959	-0.6134519	-0.3510586	-0.5369323	-0.7834036577	-0.5725846	-0.244403	-0.469612750511608	-0.759648307	0.01814154	NA	0.303731656119906	-0.64389042403505	-0.441120766802095	-0.5593301	-0.9177812446
AT28768	X	11441445.5	-0.5389785	NA	-0.165855902369913	0.313722299205478	0.6730461214	0.4139672	0.639117495798637	-0.175661543311315	0.158739747279021	0.15075	-0.09750268	-0.06625406	0.361695	0.3219747	0.0336516	-0.1678807	-0.3241564579	-0.02736726	0.1561281	-0.532736982256183	0.741287322	-0.01634969	NA	0.588292056975817	-0.130779300168906	0.275286676261404	0.3823504	-0.1422285234
AT28783	3L	595520	-0.2798069	0.1424807	0.496530445193447	0.555501524076298	2.3205709468	-0.1498707	2.18603809645774	-0.0840244495060536	0.286781277532223	0.4625	1.061583	0.8900909	-0.1012583	-0.1959246	0.521493	0.8978299	0.3420251987	2.651162	0.09018153	-0.419878860985139	2.8454167544	2.301942	-1.2448639325	0.642937251556502	0.610327811213101	0.0151399857297372	-0.2817609	-0.1478841026
AT28810	2L	2001996.5	-0.9299694	-0.4541698	0.247924134006691	0.158445980383908	0.8944918204	0.00463135	1.56033867099672	-0.428979323278216	0.52628685341891	-0.859	0.04574974	-0.03299258	0.191718	0.01986956	0.06947754	-0.6893191	0.9731537544	-0.2397023	-0.08144369	-0.460519455876843	1.3739687002	0.3842148	-1.3157687459	-0.339396265713185	0.674757216111485	-0.555502032634236	0.09328056	-0.2279761049
AT28833	3R	7256929.5	-0.4166013	-0.3111769	-0.477714799090696	0.325961981556033	-0.3329455098	0.5310463	-0.367693883855028	1.99697238237416	-0.427909605966784	0.32375	0.0218866	-0.03790607	0.4500433	0.4430054	0.0494305	-0.3014869	-0.4604846421	0.09092101	0.9987582	3.21780634024394	0.0644253744	-0.3068919	1.8087795016	0.684146113203551	-0.297989012395072	-0.130620461861878	NA	-0.1267515348
AT28881	3R	9536735	-0.4263296	0.006285814	0.0565694545410554	0.262906371901702	0.2637459089	0.1754509	0.318544026766739	0.781395693084605	-0.158970613136814	-0.2345	0.1499094	0.2477527	-0.885293	-0.2147115	0.07980702	0.2605143	-0.1172338264	-0.1015456	-0.2703141	-0.407356957490593	-0.129202738	0.1264115	-0.1245249817	0.913846795406403	0.22265610100883	-0.356577547551762	-0.08436123	-0.0444435863
AT28918	2L	15289088.5	-0.005788707	0.1188383	0.541311394899934	0.25030878584137	0.5959607002	0.6682725	1.20892794522591	-0.425743968525359	0.61082977924647	-0.8935	0.02329499	-0.1755815	-0.4298149	0.3699399	0.1833276	-0.08521866	1.0655434723	0.2648323	0.3729077	-0.575081318600936	0.6840290006	-0.04721661	-0.8617655613	-0.480824098799191	0.80974066261782	0.00189400534413674	0.9363919	0.12172035
AT29074	3R	3518019.5	-0.5472095	-0.1344826	0.500102135529431	-0.0103742141160443	0.5728753397	0.2133973	1.21230223302141	-0.557871079515642	0.547858216652155	-0.98975	0.3463886	0.03378122	-0.4098638	0.218344	0.2524742	-0.6245213	1.3941723352	0.05184855	-0.05901422	-0.592501702075552	0.5051287931	0.00920907	-0.911881158	-1.8602501041878	0.823852194276347	0.215604719004461	0.3569151	-0.0364925897
AT29108	3L	1857497	-0.5085138	-0.3703888	-0.834415379999507	-0.361863069642093	-0.5847117516	-0.6635184	-0.822346684467331	0.0339755783783098	-0.273429086069044	-0.3365	-0.2709502	-0.09621748	-0.7522768	-0.3859774	0.01987884	-0.1193918	-0.6725558405	-0.4882912	-0.2253541	0.678546731122531	-0.7046296809	-0.4778016	0.5568764007	0.458596556793567	-0.645516212159647	0.0771164741026627	-0.4187498	-0.4177836803
AT29114	3L	9693843	-0.2961628	-0.1870854	-0.568671356846724	0.387962888216088	-0.5672822867	-0.2740883	-0.383552707795907	1.17431177528104	-0.382604430843102	0.0625	-0.3387469	-0.2338483	-1.37914	-0.651081	-0.196489	0.3222691	-0.7664862475	-0.2638014	-0.4294774	0.766768923259371	-1.2336365993	-0.4320206	1.1657019251	0.720750681617138	-0.584911658984652	-0.290382210959243	-0.6619355	-0.6837513915
AT29119	2L	17408078	-0.05269869	0.4205381	0.146406488508228	0.72475904576985	-0.0448059595	0.5625069	-0.651000435897645	0.704586787951865	0.416733013855711	-0.5195	-0.1387688	-0.3513454	-0.6326549	0.1705548	-0.04007204	0.3340177	0.3470399965	0.1372872	0.2542787	-0.281199977255914	-0.1227415097	0.1191129	0.0880550698	0.547683130444206	0.22449972441449	0.0823958430324215	0.6551296	-0.1120606449
AT29177	3R	12202348	0.4933746	0.3749368	0.180944440130674	0.142278820370513	0.9930623404	-0.03056501	1.96357870671452	-0.273199616734253	0.507392712596396	-0.75875	0.2382628	0.2538795	-0.6385545	-0.09080362	0.1104342	-0.1457319	0.3943143228	-0.2212835	0.1526385	-0.438789064698739	1.5110911309	0.3811044	-0.3163567921	-0.491988784118495	0.360517551877429	0.0220955593084761	-0.24928	0.1927255161
AT29184	2L	9996076.5	-0.1314809	-0.1037063	0.556276729929865	0.28912769522896	0.1501198562	0.143085	-0.507033196321711	0.104809422956198	0.95647523867181	-0.462	0.7435024	0.3206994	0.1690162	0.5618314	0.6261558	-0.2652123	0.0256897462	0.6670528	-0.1051037	-0.446272978061619	-0.286504097	-0.1202811	-0.1588927814	0.331624685570254	0.705936231237722	0.120160928161351	0.5625401	0.0709760318
AT29216	3R	25821888.5	-0.8590014	-0.9456176	-0.566483188340647	0.339384026983051	-0.6374459054	-0.4635219	-0.562312535312192	1.21736915266189	0.0391092613640596	-0.199	-0.1709561	-0.0660924	-0.8843988	-0.2495657	0.1313438	-0.4336405	-0.48053333	-0.267327	-0.335874	0.150050053839317	-0.7555038772	-0.09184826	1.3262492192	0.719995040444756	-0.370110502225259	-0.107284976376073	-0.22389	-0.5070528793
AT29232	3R	9489817.5	-0.2316046	0.2150677	0.225948004099893	0.618389664051501	-0.3006622313	0.01555036	-0.049101360584806	0.163428324102244	-0.161885115329259	0.078	0.125971	0.1251837	-0.5341918	-0.112461	0.1348738	0.3587573	0.1121113877	0.05110203	0.281122	0.346507603310914	-0.0065648961	-0.2673151	0.5638841596	1.22749333487945	-0.735652033009089	-0.00401022251800107	-0.06773134	0.386958382
AT29239	3R	5341186.5	0.1203895	0.01920221	-0.690918860312708	0.618822743166103	-0.3422664108	-0.04269496	-0.390344668155997	1.41828744298151	-0.728261544039145	0.04875	-0.1193206	-0.1474277	-0.6725862	-0.02503425	0.07844601	0.02273594	-0.4351572001	-0.3793556	0.2243165	1.42854135618053	-0.6233952155	-0.2175049	2.267760321	1.0545497096009	-0.625134654624888	-0.55226999964037	0.1555231	0.0643247021
AT29272	2L	1354510	0.2047894	0.2231081	0.0456126405586153	0.770444655644078	0.081997075	1.040382	1.22836163867896	-0.395275584136299	0.277407492091645	-1.0805	0.2424321	-0.1061067	0.6095292	0.7880767	0.3672554	-0.1783939	1.0708583202	0.2577215	1.448781	0.0922131533189237	0.2180730371	-0.1834476	-0.4775219244	-0.23867259123801	0.254353890940674	-0.171228406821796	0.8266557	0.4088152026
AT29287	X	7703719.5	-0.08506821	0.0687736	0.281534301032675	0.446210057114225	0.0787512324	0.8132073	0.933234659022717	-0.244152366676166	0.356936737210694	-0.99125	0.09466389	-0.1883237	0.595419	0.4001921	0.2250909	-0.3601002	0.7384592332	0.2798832	0.5003549	0.277036757337111	0.1505515254	0.01735246	-0.8470089066	-0.0682302527889467	0.343766780006725	0.0403956822547448	0.7095122	0.4548637808
AT29333	2L	8178034	-0.580022	-0.6916495	0.0387428287995871	0.277208217422077	0.2016795945	0.2087364	-0.251484207471071	-0.268189939255159	0.3497023543141	-0.9335	2.40015	1.306866	2.945948	2.078561	1.780361	-0.4961234	-0.7075901054	0.9889462	-0.02655687	-1.20465034737938	-0.3663890685	-0.1843155	-1.0541440778	-0.584927376833834	0.34747724000324	-0.117945318421843	2.25816	-0.0013833914
AT29337	2L	12035160.5	-1.033464	-0.2374179	-0.541471575540487	0.138590121249761	-0.2538135299	-0.9142231	-0.316667759008603	-0.702080561709249	0.193143435717385	-0.68925	-0.2083565	-0.04252617	-0.2585483	-0.1184933	0.120718	-0.5424159	-0.5013569428	-0.5924573	-0.4497532	-0.613519661020367	-0.6964444107	-0.4219375	-0.6785495719	0.168639614931606	-0.521245327535331	-0.00644231003589747	-0.7180418	-0.3110298587
AT29350	3L	18258492	-0.3048233	-0.2292072	0.419989487639087	0.255072514313289	0.6424686302	0.1997284	1.21880820275938	-0.295144764818702	0.685280922586382	-0.92525	-0.1076974	0.02349076	0.1145732	0.08162496	0.1883793	-0.5966898	1.0595377816	-0.1498217	0.3350622	-0.0745588077085903	0.9425172065	0.1488938	-1.0111672558	-1.7847624198956	0.95189531259798	-0.384184040731512	0.235829	0.3549712775
AT29363	2L	8866155	-0.06869563	0.1110355	0.107711149462534	0.455201691774785	0.5873063909	0.694939	1.24528629406739	-0.365838300476368	0.676099252302023	-0.617	0.09592072	0.03844555	0.2135865	0.475895	0.4350567	-0.07074662	1.2002774032	0.09823319	0.3499173	-0.454355874014157	0.7678128932	0.06400261	-0.0865201248	-1.01200122016372	0.34034694207542	-0.193425998467348	0.5804205	0.356269134
AT29460	2L	10844339	-0.7815077	-0.5465725	0.342829299746025	0.126474875348561	0.8027926521	0.2672683	0.99454205897384	-0.269507591515102	0.485049631369465	-0.62225	0.09306789	-0.02240442	0.2231193	0.1702591	0.2750395	-0.6074584	-0.2305578758	-0.3155859	0.06319044	-0.829915259416615	0.996948282	-0.177756	-0.785185597	-0.0759430911999017	0.281159172878088	-0.0644949806244863	0.03496838	-0.3224033876
AT29464	3L	8939590	-0.1801333	NA	0.035862767167634	0.588969611005451	0.4744608222	0.5772924	1.06112654109573	-0.0879999371920535	-0.00705932125995002	-0.40925	0.08512454	0.1053596	0.3827484	0.3798115	0.4703597	-0.2222225	0.1607418919	0.08066949	0.4951118	0.262555130827482	0.6067504902	0.2635831	-0.6528561926	0.369792738647529	0.130788613669504	-0.199276132099746	0.6955156	0.2768995237
AT29831	2L	15002922.5	0.3558902	-0.6990503	-0.26380899764398	0.497239087000209	-0.7202909461	-0.7126135	-0.216172201788755	1.38021011459906	-0.447626589702652	-0.23675	-0.6342041	-0.1788279	0.09515044	-0.581819	-0.8185132	0.5204937	-0.3290004393	-0.4097262	-0.4609762	0.00440920555902269	-0.9145804694	-0.4104715	1.7516182998	0.859781307427324	-0.532248206259022	-0.696668443169576	-0.7197832	-0.835253442
AT29875	X	485726	0.1385029	0.2214047	-0.393623765986618	0.551689028985809	-0.1926974902	0.03492251	-0.0245488769945028	1.56172715001513	-0.979593251689944	0.633	-0.2457144	-0.2862227	0.3317731	0.3017762	-0.1907463	0.442335	-0.2365890367	-0.1602347	0.09648051	1.94198536390639	-0.8638859117	-0.5275807	1.9105966464	0.969822764083363	-0.589400590126981	-0.378323027252217	-0.2233616	0.1626799233
AT29920	3R	8106068.5	0.4643962	0.7685147	0.154381016370241	0.47543005321213	0.7763523515	0.3092013	1.60188774915841	-0.361823793278937	0.481199870101313	-0.3955	0.01822631	0.04906834	0.1907672	-0.03005116	-0.2864221	0.1424311	0.6160685535	-0.2099312	0.2672534	-0.202200916579333	1.0162812786	0.2560719	0.036974191	-0.133387151931127	0.373689281562192	0.0981953693687706	-0.1087744	0.8707451578
AT29938	3L	5896758	0.4709425	1.34648	0.414614848088102	0.917158545110163	0.7150283226	1.137028	0.60057797701812	-0.441451300736857	-0.493878693583654	0.791	-0.09385334	0.008784645	0.02488949	-0.3403411	-0.1718471	0.5481933	0.8923727382	-0.06833801	1.095725	-0.266411278440622	0.3576620944	0.6418786	-0.2538500841	NA	0.197032556905042	0.507892588475477	-0.6038016	0.9374214821
AT29956	2R	15862203	-0.345787	-0.2950642	0.645531399915031	-0.29908229967192	0.2501169562	0.5431748	1.21800465297624	-0.360563261142145	0.924204149461284	-1.04475	-0.2919264	-0.2069796	0.4154605	0.2552849	-0.6281511	-0.4060907	0.9050461099	0.2009077	0.009190845	-0.194804579510515	0.2052605157	-0.1014945	-1.4185276559	-0.709056964169851	0.60435042623502	-0.325272461854098	0.3402781	0.074203039
AT29981	2R	15726973.5	-0.03340833	0.01364222	0.287277499992126	0.128404521525656	0.3788205495	0.7931328	1.16605123283967	-0.521407813670546	0.544018147552653	-0.72025	-0.01540589	-0.2445082	0.8873868	0.5184309	0.05901015	-0.2202682	0.7155827679	0.1654192	0.3059294	0.498643283725977	0.3964031602	-0.1579253	-0.8055118087	-0.189487657074406	0.629465365236304	-0.150668232772858	0.7447493	0.4202206081
AT29994	2R	3602202.5	-0.0177054	-0.005046296	-0.0280275401023717	0.429518915555021	0.4920218687	0.4103554	1.27921013388095	-0.437005106749758	0.412999875160593	-0.53525	-0.02107226	-0.07685327	0.3504173	0.1596344	-0.4118029	-0.08866151	0.2078161967	0.123356	0.005183486	-0.205196043721811	0.6413692672	0.2227317	-0.8812237624	0.390387281258113	0.337034749326592	0.152843214724532	0.4798078	0.2950815752
AT30002	3R	22756243	0.04569954	0.3262749	0.22917464655917	0.253518625460366	0.8155180362	0.1225985	1.15863925779422	-0.258468780233462	0.268791098960012	0.03175	0.0525975	-0.1530549	-0.1593523	0.1042018	-0.4768913	0.292539	0.5977952297	-0.1247676	0.4607789	-0.387077610124867	0.6354443873	0.320942	-0.7814016597	NA	0.685695487834484	0.184607448862891	-0.06337938	-0.385734247
AT30011	2L	7782041	0.1050545	0.3581208	0.0822757287289032	0.453031465545678	-0.2450278205	0.6323556	1.07036998934873	-0.262887607628381	0.0510650000008411	-0.224	-0.1005086	-0.1351285	0.6518307	0.2402605	-0.3410862	-0.04340227	0.4447560327	0.08492727	0.2809997	-0.106204290085416	0.0643364506	0.1639276	-0.2193636199	0.466236190645429	0.17864188229175	0.119788882258274	0.6760462	0.285363734
AT30027	3L	6945942	-0.6229398	-0.03210747	-0.242607393694268	-0.0362862617866934	-0.1228031625	-0.01155283	-0.116462749568953	-0.30008419132637	0.101706027652856	-0.036	0.5237468	0.07910762	0.3265989	0.3499934	0.347388	-0.4302934	-0.4064688535	0.1731178	-0.3358883	-0.126040294826292	-0.3720202456	-0.8056935	-0.4640366419	0.563157147568984	-0.504805358382664	0.0809110048986198	0.2399901	-0.4282085049
AT30033	2L	2653519	-0.101643	-0.3217659	-0.000136331324642007	-0.00759534017375045	0.1791669547	0.09231283	1.07944983412009	-0.453208440279914	1.16315231246204	-0.931	-0.2464585	-0.1170218	-0.5776968	-0.0159225	0.09081142	-0.3514487	1.5694012228	0.1353881	-0.06860191	-1.30697164630171	-0.0993101543	-0.2727744	-1.8836626609	-0.945572891253585	0.605130994043437	-0.0875084566361433	0.2848133	0.1060625881
AT30052	3R	16574351	-0.5466407	-0.290374	0.176580508499707	0.66259987668599	0.3248061169	0.6122311	1.31205912765935	-0.324081655161154	0.559312664230841	-0.982	0.1672204	-0.09550521	0.2147042	0.3862317	0.01630556	-0.244528	0.8826515291	0.1029913	0.003775926	-0.0110775526854665	0.293385034	0.2258723	-0.5629916795	-0.447713301672945	0.322327130120795	0.364760437785373	0.6431742	0.3755902772
AT30094	2L	10251165.5	0.5814863	-0.390526	-0.333835630999653	0.969073344383288	-0.4800307633	-0.8767216	-0.427878270468659	1.31527903064887	-0.849337961558478	0.6775	-0.1277498	-0.3187587	-0.6913269	-0.6857718	-0.3100999	0.2672389	-0.2447778929	0.3490368	-0.234981	1.38862077223499	-0.4513312965	-0.6044496	1.2051840448	1.51190691480545	-1.38555612515	-0.661019267456747	-0.6870629	-0.8093016981
AT30190	2R	12760886	-0.6096674	-0.5801383	0.684760413122933	0.258000578943308	1.079906627	0.255597	1.27912368731441	-0.228964696709889	1.0506631537177	-0.79625	-0.3154016	-0.2406544	0.1331309	-0.06595523	0.02009266	-1.111295	1.0106911821	-0.04283095	-0.4718694	-1.1460352637869	1.1526867943	-0.04001339	-1.9021193872	-0.964333954868908	0.773850691873664	-0.556899444956052	-0.03418987	-0.679888021
AT30260	2R	3775774.5	2.930725	-0.0230797	0.0119848446306653	0.0511034086879818	0.4991778481	NA	1.39354546321022	-0.222445037915448	0.569055726295476	-0.667	0.3357353	0.2026999	0.3726459	0.3216677	-0.005851645	0.04547563	-0.6060592197	0.2244534	-0.02577543	-0.568517672332931	0.4859067498	0.06738493	-0.4481722351	-1.8921230333433	-0.148917341844352	0.109660942842869	0.01962254	0.0103836119
AT30262	2L	9343992.5	-0.239723	0.9405595	0.184154351444989	0.472413851137096	0.4444005146	-0.4563276	0.877386828171755	0.102535539435166	0.279165633820909	-0.1345	-0.04785399	0.03835387	-0.638757	-0.4519003	-0.4375207	0.06394477	0.6483093673	-0.5913846	0.7899629	-0.0116063109422955	0.377610538	0.4016876	0.4979738221	-0.156441558505189	0.114947471531945	0.0792504866010795	-0.3391403	0.3085060227
AT30270	2R	16052284	-0.6219731	0.003246772	0.468545501713928	0.258034666086476	0.134457368	0.482629	1.30797534079761	-0.478153636862342	0.357102650569604	-0.9335	0.1145326	0.09869521	0.1893638	0.2085213	0.2262381	-0.7671734	1.2123642554	0.1502296	-0.02998945	-0.26308427556934	0.8389445202	0.2956012	-1.3272560699	-0.570419747155818	1.00588347100373	0.10786722997637	0.6039226	-0.0484796036
AT30334	2L	10730809.5	-0.6730047	-0.3764127	-0.220429384613573	0.350523062146792	-0.3218583693	0.2360169	-0.219520497901241	0.207717552183809	-0.0474215868907288	-0.4115	0.1404813	-0.01916521	0.2186956	0.2585596	0.02588074	0.04867314	-0.1031520089	-0.2153909	0.1742549	0.313872902963834	-0.2107871446	-0.2288154	0.2623874704	-0.151040312949711	0.301013577022702	-0.211118490258676	0.2105789	-0.2171208595
AT30355	3R	3191787	-0.9788377	-0.5205272	-1.33874566533788	-0.0717398063931837	-0.7607337386	-1.12371	-0.609107504157853	0.0628807757440537	-0.284827170875592	-0.0375	0.318605	-0.2248056	-0.3164668	-0.6864803	0.2004676	-0.33592	-0.7763186281	-0.2833046	-0.620026	-0.403414900655045	-1.2661420583	-0.1982128	0.265108965	-0.292682392844846	-0.884141374403855	0.211152107257597	-0.6326021	-0.2685592191
AT30361	3L	3444211	-0.4111483	0.357286	-0.498639684483447	0.706012490334482	-0.3756917483	-0.4644427	-0.19002081784537	1.47148475492934	-0.817864490180031	0.794	-0.2071504	-0.1256299	-0.3897869	-0.1235613	0.122822	0.6940952	-0.3460986362	-0.07591808	0.26485	0.892925800371244	-0.4838622169	-0.167603	1.9453089868	-1.27777499838207	-0.514316372465618	0.16216544657078	-0.06252829	0.0338924152
AT30374	2R	18862322	-0.08530139	0.1977661	0.335110458186915	0.323011309015823	0.2491479145	0.711738	1.24443052572773	-0.800700984733627	0.388013365920457	-1.03275	0.1554868	-0.06872296	0.3746254	0.2923798	0.3116658	-0.08249354	0.4015507273	0.2103031	0.08237758	0.13989936908571	0.4199467889	0.3451172	-0.6222130785	-0.595683145280818	-0.210342187173038	0.122663030361407	0.4514493	0.5375359608
AT30415	X	12243298.5	-0.8553811	-0.5517256	-0.0271791110746099	-0.609804865427866	0.5762151183	-0.7738979	0.969071038471178	-0.574673256436086	0.611060666206644	-0.34875	-0.1927583	0.003813544	-0.142488	-0.2408814	0.01575159	-0.1050791	-0.0439146173	-0.3295473	-0.2621467	-0.296830178607412	0.1517036327	0.1260319	-1.3220471114	-0.710411025802356	0.485680898474087	0.0670005505343378	-0.4475751	-0.3706513604
AT30481	2L	17451775.5	-0.1599372	0.5123299	0.780618975713334	0.295223723490668	0.8572933818	0.3848323	1.03789714178831	-0.390951557807296	0.59244865780263	0.02175	-0.2093881	0.3678593	-0.247245	-0.05356658	-0.03924708	0.3216354	0.5772722405	0.1342555	-0.008254954	-0.598068736603816	0.6189521832	-0.1645666	-1.1084884503	0.108425033651107	0.773542379261954	0.415394238920185	0.0007923399	0.1810714485
AT30494	2L	13232548.5	-0.2186604	-0.09430457	0.32523763785179	0.478042583433584	0.6114928092	0.4569048	1.1230955527595	-0.367749987291188	0.619159233001588	-0.7085	0.2969385	-0.1490427	0.2845633	0.4982562	0.1388676	-0.2381778	0.8066885567	0.1933605	-0.05469226	-0.226012967102505	0.4166224462	-0.03168883	-0.3474834597	-0.36563513895619	0.436337878754281	-0.225569292657608	0.7287984	-0.023466492
AT30546	3R	20466740.5	-0.06832658	-0.5930652	-0.104396971514889	-0.309730220270382	-0.3730809025	-0.2079347	-0.220258351294516	-0.326627240316481	0.32748893231225	-0.85675	2.843596	1.029917	3.373402	2.78958	2.022654	-0.6054646	-0.7438772882	1.283122	-0.3702331	-0.655700294749866	-0.5693812209	-0.6892699	-1.0264391838	-0.927682956405784	0.147576828844377	-0.640395971115144	3.1525	-0.0458347913
AT30562	X	20223650.5	-0.1030159	0.1378354	-0.382596260717303	0.576428666743201	0.2812172788	0.2690138	0.774148383569581	-0.686960810732668	0.472708174416631	-0.3205	0.5126767	0.2881961	0.6926706	0.3483229	0.2675572	NA	0.2837167817	0.1350786	0.4104469	-0.533135638499829	0.215360392	-0.03016423	-0.2969242159	-1.31110648907571	0.445512652257455	0.1232724633156	0.7371701	0.607816084
AT30631	X	4488289	-0.09109028	-0.0483921	-0.304208271489465	-0.550962874725562	1.3077649496	0.01822077	1.91015840265401	-0.191651036102895	0.59718681609574	-0.637	0.1287675	0.1936489	0.1114211	-0.01587128	0.1868844	-0.2053453	-0.0154373167	0.06379696	-0.1354986	-0.323366987916895	1.8445159479	0.07974816	-0.6315329308	-2.3389774970337	-0.585514030998089	1.21428562154152	0.2289136	0.0227894695
AT30660	3R	21615867	0.3126603	0.2911003	0.241568877497902	0.710272963618343	0.0013109523	0.9982494	1.22228660762364	-0.424059591983711	0.293571555477937	-1.254	-0.04582404	-0.01216787	0.6581161	0.3570639	-0.2783011	-0.1213214	0.7880342399	0.2933475	0.9941851	0.0232263213324728	0.3519651604	-0.3540025	-0.7593334102	-0.197788116608	0.0321043885162217	-0.00443828988644353	0.6913576	0.2418816708
AT30770	2R	18292212.5	0.1555312	0.2497605	0.162651072397815	0.788476678693769	-0.0157506247	0.8158091	1.14915125737394	-0.388599109841647	0.681314557012174	-0.416	0.02885355	-0.05112831	0.2095447	0.4527542	-0.3631926	-0.04061829	2.0602393741	0.3578393	-0.1496535	-0.352226383643793	0.3084023167	0.0192356	-0.9265152471	-0.774217041896508	0.426545038508211	-0.0332194695771575	0.6672777	0.242431564
AT30827	X	11407382.5	1.272622	0.8990351	0.53678004076138	0.900155498008253	0.2005287039	-0.009486283	0.602709126031607	0.447758069823268	-0.0457192960269217	0.9485	0.11263	0.4396476	0.02171999	0.2049998	-0.2009071	0.5758464	0.5587799996	-0.08037448	0.5337492	0.13886814925348	0.1620591926	0.5780029	-0.0827052794	-0.0515984259005314	-0.127814124756083	0.24946730468925	0.4497195	0.2099084583
AT30877	2R	15394740	-0.07173625	-0.208405	0.315845916971657	0.13636126617524	0.4933308574	0.484992	1.38772894734947	-0.489505611607027	0.524396132294456	-1.02675	-0.06770192	0.07041972	0.4079481	-0.0191518	-0.2282326	-0.5076036	1.4103931237	0.0390251	0.1529178	-0.535952395598005	0.5149577856	0.1786592	-0.9428646747	-0.622001230789516	0.763717967742665	-0.0950712713397335	0.1790482	0.2577555885
AT30929	2R	18646437	0.1522741	-0.3339293	0.101660575948908	0.90954407246043	-0.0148190422	NA	0.803467620914903	-0.723704007161235	0.714189641647962	-0.995	-0.02430562	-0.08600093	0.6867921	0.5490629	-0.1871112	-0.1766942	1.8165943252	0.3267786	0.1196529	-0.817673090167987	0.5047818153	-0.2920446	-1.1091036431	-0.376783860666835	-0.0345640983879346	0.141240974588304	0.5971467	0.2114325454
AT30951	3R	9923386.5	NA	-0.3018582	0.54938512978449	0.479375579661018	0.405227287	0.7234588	1.21891064198421	-0.386809851389992	0.359745779365255	-0.605	0.134526	-0.1969465	0.1986686	0.5153204	-0.1448927	-0.2089313	-0.0975124849	0.1150093	0.1776546	NA	0.8298224105	-0.2452405	-1.0463911415	NA	0.829195384953076	-0.271988959361339	0.3420605	0.0358160844
AT31036	3R	2205084	-0.001282484	-0.1778106	-0.562766816568063	0.208916196586957	-0.6028604809	-0.05568955	-0.617428283445912	1.02611872950501	-0.266044546869738	0.05175	0.03048261	-0.0671936	0.2363092	0.1502187	-0.2553853	-0.2303613	-0.2891998507	-0.0553161	0.1077937	0.784836509441642	-0.38930636	-0.3358353	1.0040579882	0.374338993131831	0.100459186252178	-0.299451809238659	-0.07244011	-0.404526094
AT31060	3R	2456399	-0.3867344	-0.04934982	0.170117008775515	0.302869612098123	0.6634962397	0.08773153	1.44087505933027	-0.350614005250939	1.08877998194985	-0.91175	-0.1228077	0.1555599	0.7703727	0.1996486	-0.2883014	-0.03201028	1.0809186906	0.1916673	0.03067096	-0.717504195439243	0.7593224194	0.1631059	-0.9942652231	-1.64821261807246	0.85374136384327	-0.100962324162042	0.06463084	0.1708802159
AT31109	3R	16954037	-1.33597	-0.6136991	-0.385210194363931	0.595628044085773	-0.5933532984	-1.577984	-0.395961502016933	0.704307578500566	-0.911946460348852	-0.14825	-0.7071595	-0.410191	-0.5663986	-1.361444	-0.6763507	-0.4091105	-0.6670205779	-0.5219098	-0.4380939	0.10427442936833	-1.2943888647	-0.435665	0.7061924717	0.655615170898685	-1.07995055537298	-0.571487027757285	-1.438125	0.4392425538
AT31112	2L	10576483.5	-1.092077	-1.075182	1.0494278093641	-0.192804401539007	0.9968452222	-1.067148	1.30423556791121	-0.621137545538898	1.15105435819022	-0.808	-0.8168923	-0.1054684	0.09466166	-0.2199556	-1.831619	-0.6731357	1.5686587605	-0.5998814	-0.7545092	-1.35908554165004	0.8471345579	0.6193733	-2.3232666837	-1.15100659695038	1.17014010915516	-0.794694154749646	-0.8570615	-0.6326634325
AT31162	3R	6541071.5	-0.2312883	-0.05099134	0.13274241955901	0.381071506432266	0.4608611632	0.2038176	1.31477426779818	-0.473978187784139	0.89237356829699	-0.9685	-0.04366971	0.07731992	0.8021474	0.3269994	-0.4724101	0.2435728	1.0232629885	0.1890255	0.1391604	-0.431180832717754	0.5159642948	0.4825353	-0.8885589811	-0.583526838371185	0.476885559270368	-0.0609655946014164	0.2457833	0.2579775883
AT31172	X	5635439	-0.8208029	-0.7770086	0.578341217029633	-0.0879793195750915	0.9466949949	-0.4580398	0.858250845679602	-0.460130705382127	1.1322826376555	-0.8355	-0.5729118	-0.05829932	0.2285726	-0.09848763	-1.607852	-0.6031514	1.6954545585	-0.2394508	-0.5860427	-0.805471768245978	0.2973176725	-0.2179907	-1.886261535	-1.43795716902278	0.643380275211088	-0.282039210602963	-0.3206642	-0.5504370895
AT31219	X	4977678.5	-0.1173046	0.08551512	0.32389606362753	0.375787100350855	0.1217394422	0.5909208	1.12401119657562	-0.603727145438345	0.578774335669668	-1.0235	0.17396	0.005641976	1.12392	0.4603305	-0.401161	-0.2412626	1.4951458555	0.3097174	0.07819542	-0.390060329496583	0.238881486	0.08593874	-0.8441277927	-0.00521328421296197	0.953911634598237	0.0331318088621721	0.3876708	0.3133195574
AT31258	3R	21612466.5	-0.008752359	-0.01854589	-0.0299028440753379	0.337089624073387	-0.1030129119	0.7067394	0.96422299675097	-0.191983093082472	0.520646828803769	-0.869	-0.1602444	0.1302369	0.8379258	0.4261462	-0.5687827	0.2501904	0.6043769234	0.2345704	-0.01053369	0.159828017733569	0.0421778191	-0.2915281	0.3030304492	-0.190913064598879	0.255628858183085	-0.181993752054997	0.6232633	0.2223748269
AT31332	2R	18440379	-0.3044129	0.6748408	-0.12253267452099	0.667611621953968	0.3843216622	-0.1213324	-0.180287847214373	-0.245832491463967	0.118411034474307	0.1545	0.1534656	-0.02162155	0.5600284	0.06636771	-1.352114	1.081907	0.2830647299	-0.08408181	0.2830625	-0.274386650079541	0.1875886138	0.2116879	0.0161028429	1.25619132786508	-0.0975707397339505	0.748865043822351	0.2568089	0.2459770492
AT31406	2L	6063344.5	-0.6371062	-0.5208275	-0.869192070345716	1.07743284150015	-0.3896490876	NA	-0.369922030121295	1.29065738585766	-0.40251242608421	0.15025	-0.1006181	-0.02905985	-0.7605519	-0.7011284	-0.01612579	0.2592037	-0.1110210206	0.09683094	-0.1788816	-0.46065970740359	-0.3394339953	-0.055735	1.3680190035	0.891154011142437	-0.488327450409916	0.107301724912909	-0.05344272	-0.3288149894
AT31519	2L	14339146.5	0.1045698	0.1666448	-0.0674876269099702	-0.19525920314486	0.117620703	0.1352581	1.29312689432377	0.0249794033498348	0.302230303911783	-0.493	0.2314854	-0.08103044	0.1831946	0.3237412	-0.01877146	-0.07035875	0.5021775729	-0.02127304	0.1229864	0.592864810264758	0.6414180072	0.1135846	-0.0906136366	-1.133648899748	0.170673344709194	0.00478389009496072	0.1983573	0.0617274092
AT31631	3R	24859061	-0.1490197	-0.1098329	-0.0838095448978134	0.77818589712755	0.1874793117	0.4222358	-0.310684048696783	1.05462783894869	0.0494768488215836	-0.31025	0.1901731	-0.0617485	0.06990537	0.3482887	-0.007928044	0.0302106	0.1858464811	-0.02503249	0.0883389	-0.192041792806382	0.0178949733	-0.377698	0.4760542976	0.627950318743897	-0.209128302902323	0.323587303523978	0.3218746	0.0459326587
AT31643	2R	7773874	0.2211672	0.6207896	0.304729183795393	1.03752171755541	0.4245968647	0.690604	1.4532922524522	-0.220909152483452	0.284574208518488	-0.07075	-0.07922765	-0.1146851	0.1636278	-0.002648258	0.1948049	0.02894479	0.2511405438	0.2223383	1.829716	-0.28602126762195	0.9838084813	0.3207129	-0.3302011029	0.429278325013015	0.470815481449515	0.0618297403409032	0.6038942	0.4087034161
AT31672	3R	20189448	-0.743617	-0.7244167	0.0109799859374319	-0.122651493979653	0.6691419425	0.02146881	1.4258562274421	-0.318496782402592	0.710148908115081	-0.9435	-0.00543391	-0.1383183	0.1476347	0.04492603	-0.1459216	-0.8915834	-0.3146991292	-0.3727831	-0.3768964	-0.99617214955238	0.4894818336	0.2847362	-1.4998361324	-0.603382627954275	0.40618373178286	-0.351772438197571	0.09707705	-0.1671740886
AT31705	2R	4142899	0.03872493	-0.3532599	-0.462050145756287	0.456461653632521	0.0424074011	-0.03329234	-0.546099748047967	1.00470268530489	-0.434544672351995	-0.09125	0.1469598	0.3725947	-0.04572182	0.2068122	0.2073335	0.07384626	-0.1363181068	0.3474511	-0.2228874	NA	0.3304300422	0.5841073	0.5883982677	NA	-0.122737784971168	-0.243660466750116	0.2512182	0.2024021147
AT31732	3R	10088599	-0.2747081	-0.1097224	-0.0566598555377992	0.635522295164529	-0.3125852464	0.6624217	-0.226693395931414	1.71698903328675	-0.0370102097624157	0.3035	0.0475503	-0.08978411	-0.00894936	-0.1168655	0.05503385	-0.2154531	0.0083966148	0.2484452	0.8240102	1.83484832916337	-0.1808139617	0.03846599	1.7017341993	0.573023878004823	0.468310868436022	-0.226633229059151	0.7513714	-0.0369509612
AT31745	2L	12700467.5	0.1637813	-0.1904648	-0.164291669367705	-0.188338663432178	0.0710789659	-0.1238002	0.231701586069235	0.160030965112106	0.139452699009198	-0.127	0.0507995	-0.06087602	-0.1061639	0.1950183	-0.2430913	0.03757163	0.0302578448	-0.2120683	-0.03783175	1.09572251301168	0.0790643026	-0.2808962	0.7853941546	-0.746753762112735	-0.36925650397348	-0.491623272597527	-0.01908453	-0.6334291044
AT31812	X	15040179	0.09315083	0.1811058	0.0341289820374338	0.156447287803965	0.0062977998	0.7003337	0.93814029260815	-0.654719448659937	0.649923681589211	-0.76075	0.1394605	0.06247563	0.2708702	0.3591415	0.2870261	0.1487544	1.4881585091	0.3642134	0.3884096	0.17690573310167	0.332727562	-0.04938585	-0.6842761263	-0.373100849792101	0.525095921347096	0.0533058296168535	1.31066	0.4516178619
AT31822	2R	5865689	0.1138555	0.2629803	-0.363900679917398	-0.422286896930696	-0.0496292171	0.5527857	0.755557850486206	-0.884668264583414	-0.702774582441489	-0.37575	0.06804839	-0.1208654	0.2014481	0.2668427	0.5237799	-0.1867753	0.9306918752	0.1503151	-0.1003354	-0.284802223433016	1.1972859659	0.02995725	-0.7610233362	-2.15322603997902	0.259518163291796	-0.1062088660842	0.9435182	0.6999354748
AT31918	3L	16826468.5	-0.8743214	-0.295165	0.202117985436388	0.381460861413691	0.7180499355	-0.4266421	1.14552126479273	-0.547879977710585	0.429614137489694	-0.59775	-0.1158691	0.1492296	0.06911764	0.2358356	0.2263672	-0.5777219	0.2942493877	-0.08624554	-0.0980085	-0.119339532012695	0.7120562041	0.142245	-1.312905836	-0.252647474784748	0.323010015778575	0.0501222949544324	0.01474721	-0.4453672328
AT31946	3R	26789527	-0.291047	-0.1222942	0.190219884062239	0.155739133575316	0.243272614	1.08295	1.5306944846417	-0.483020985666284	0.681815662962298	-1.00425	0.2291287	-0.03832299	0.2706493	0.1076221	0.1199117	-0.2028815	1.2773961483	0.3332387	-0.03691624	-0.706748195410327	0.1343568565	0.01257528	-1.1048427653	-0.725053266403917	0.409300396621908	-0.312365838410745	0.1620504	0.1554932132
CK00140	2L	15573363.5	0.1757804	0.2525207	0.602112691704607	0.0140955526219627	0.4003472786	0.905395	1.15041654669134	-0.506315249468766	0.496282051543484	-1.1115	-0.04289211	0.1533186	-0.273637	0.06337411	-0.314344	-0.1666835	0.7426466769	0.08848562	0.00844688	-0.452979537923055	0.457732484	-0.1966741	-0.2502031516	-0.653928003823044	NA	-0.189610269257656	-0.1533608	0.6709661114
CK01017	2L	13788471.5	-1.282513	-1.149388	0.439587233902708	-0.0380071204954677	0.7735450708	-0.3968953	1.2013242125017	-0.209377286212014	0.194672194350669	-0.7595	-0.6572898	-0.21949	-0.6777212	-0.6904863	-0.661557	-0.9286956	-0.6770501926	-0.4036837	-0.8865349	-1.87844731970369	-0.089881367	-0.3568	-1.6679249921	-0.258903388750807	NA	-0.5605011140195	-0.7535051	-0.6927689663
CK02229	2L	14327354	-0.4237535	-0.3836755	0.372152146231938	-0.262959487926572	0.3271785338	-0.1454256	1.17763291260962	-0.356620019067577	0.445164712927244	-0.79325	-0.368371	0.02536951	-0.6026745	0.0224552	-0.1618255	-0.1399646	1.5045751534	0.0413044	-0.2581006	-0.534658184909617	-0.0276336938	0.00453176	-0.9185075222	-2.22086821515482	NA	0.412484921770472	0.1897007	0.3693872788
GH01001	2R	5605394.5	-0.05217216	-0.3884063	0.29463666506536	0.0471356429178274	0.7285829932	-0.9547766	1.44047753347783	-0.50007811444465	0.340509046303051	-0.75975	-0.3995552	0.07710032	-0.9241078	-0.3429232	-0.3084597	-0.2412219	-0.1544959897	-0.2768777	-0.4829904	-0.595484207684299	0.4108626676	0.02410163	-0.5633297594	-0.601905353541104	-0.250844965371867	-0.373584154187342	-0.7521284	-0.5011899685
GH01006	X	2552621	-0.4641525	-0.7817378	-0.143289540539303	0.244336429130341	-0.1656674503	-0.3148996	0.60367764602117	0.401663934059403	0.308131575429133	-0.644	0.123208	-0.1001666	-0.2442666	-0.1416174	0.1141379	-0.3211533	0.267328355	-0.2406923	-0.2006178	1.03901187623696	-0.0248457077	-0.01293253	0.7345838044	-0.0963421926251612	-0.470493435311633	-0.0976736860651248	0.06466464	-0.180386267
GH01039	3R	15057891.5	-0.3959802	-0.6761391	-0.108743271654403	-0.650183603772783	0.7642531989	-0.1601419	0.87566725747818	-0.371076237148238	0.705013059481608	-0.49975	0.09920415	-0.2823376	-0.255007	0.06572303	0.2192252	-0.2538358	0.4838471321	-0.1580725	-0.1534514	-0.294165721298184	0.8102062939	-0.2177421	-1.064097312	-1.5144500497476	0.648362880577783	0.30926765147035	0.2223214	-0.3786781632
GH01042	2L	21188642	-1.179834	-0.7929079	1.02279304784743	-0.773456508471375	0.9425434447	-1.151141	1.12398919632795	-0.537191897298612	1.28628173549229	-0.5245	-0.3129061	0.8249492	-1.087519	-0.7618962	-0.9295237	-0.4411372	0.8618936472	-0.460614	-0.7886477	-1.53391285626065	0.6125833102	0.3617406	-2.0888554104	-1.07663757347229	1.01415743412245	-0.596720669762246	-0.9256134	-0.8818568571
GH01043	3R	14110887	-0.392304	-0.05492018	-0.385975798088978	-0.435962993252951	-0.403132621	-0.8988584	-0.439378155307608	0.39170181047856	0.116985196305529	0.019	-0.04510275	-0.1772887	-0.215509	-0.1098426	-0.5560486	-0.04845165	-0.3399018955	-0.1385766	-0.2572102	0.41813026147721	-0.303737772	-0.0284701	0.4234898104	-0.171711313403864	0.721406247931142	0.308810109904318	0.02099161	-0.6409446197
GH01053	3R	1203111.5	-0.9596039	-0.7793683	-0.274904226732588	-0.9869774887127	0.4423123992	-0.9445905	0.552186214272999	-0.163094356800559	1.00390798022952	-0.544	-0.6477747	-0.02052732	-0.8422806	-0.7698596	-0.3886931	-0.6886571	-0.5013319138	-0.5233336	-0.4530003	-0.571029122406652	0.7509594927	0.1164731	-1.2996027008	-0.0986201224610642	0.122969359555253	0.247213114840041	-0.1885764	-1.0393765849
GH01066	3R	4872240.5	0.3780399	0.4503328	-0.0874297134740565	-0.114428992346983	-0.3654256895	0.02610441	-0.72701627726469	-0.285954051211047	-0.311830723963876	0.67625	0.0310515	-0.02542091	0.06093339	-0.04086547	-0.06652271	0.5218047	-0.0610113433	-0.01521372	0.8864427	0.52379086817969	-0.1201246066	0.2099074	0.6231711606	0.779844018142118	-0.0228642786806186	-0.0318839685391159	0.6286742	0.1978150748
GH01072	3L	18711521.5	0.003336383	0.3504038	0.0936308122476649	1.1507843076535	-0.083553876	-0.1173025	0.234262663126682	0.9527985265197	-0.204626306626327	-0.00575	0.1675729	0.1813856	-0.393839	-0.2847414	0.08120572	0.1507413	0.007286568	-0.3334335	0.4846672	0.646651092257631	0.0031498298	0.2169091	1.1630740443	0.213411894796153	-0.190003599707573	-0.0615541176473181	-0.6587746	0.8529269211
GH01073	3R	20641659	0.6977329	-0.5402494	-0.200187302446807	0.491759238420438	-0.3822016743	-0.5280843	-0.415975114350702	1.27676773034144	-0.919268956061744	0.35825	0.8316542	0.6781162	-0.1895422	-0.5698896	0.4568963	-0.07580931	-0.242554183	0.9763175	-0.008346973	1.29178517287186	-1.1283226315	-0.1441038	1.4841619621	1.08990554822074	-0.639042640007972	-0.473161084833277	-0.1801828	-0.6232958638
GH01077	3R	10717090.5	0.5694856	-0.4330965	-0.196345088469135	0.333308732004028	-0.6339133444	-0.1181356	-0.395071384907039	0.883093716319434	-0.411229249746548	-0.0515	0.03601717	0.03081958	-0.02013628	0.08626806	0.1703274	0.231059	-0.6625578266	-0.2997505	-0.01254612	0.307278012886022	-0.1916127876	0.1887081	2.067656999	0.848926537090615	0.259672957903775	-0.357238908227193	0.1070423	-0.1452233412
GH01085	X	2448523.5	1.783622	1.934156	-0.53174373022841	1.34492490555813	-0.2918277036	1.649817	0.149230219648945	0.967875424140219	-1.47768341146834	0.99625	-0.2634562	0.1252431	-0.7636033	-1.011875	-0.2405972	1.474366	0.2120739414	-0.4827569	1.077752	0.682318440598532	0.2125154074	0.3479454	1.0293170809	2.59407014652859	-1.01902305854873	0.152194128673894	-1.366766	0.8200678388
GH01087	3R	10722738.5	-0.3975168	-0.2948189	-0.28200068880222	-0.142530751406109	-0.4275335377	-0.2513482	-0.538452094060784	0.759812853990494	-0.152290540451569	-0.616	0.002395761	0.1010388	0.3094472	0.05237448	-0.02805991	-0.3152619	-0.7221353814	-0.2199844	0.2582095	0.792177107793111	-0.1056334591	-0.08746415	0.830481889	0.290967970145492	-0.0888744804338242	-0.108894228970128	0.00774811	0.3114446273
GH01088	3L	13418993.5	0.373196	0.567937	-0.063582559201759	0.0599307253545666	0.0677443152	NA	NA	0.0367616641527041	-0.133699223399573	-0.17175	0.5942328	-0.218115	0.1051851	0.5943762	-0.1371471	0.1364008	-0.3014382473	-0.2983997	1.510414	-0.464659265659025	0.2636215114	0.06821917	-0.0408944205	-0.27365324064493	-0.229511581626746	1.15472780405347	0.3485652	-0.3451786616
GH01107	X	11234501	0.2132637	0.3138863	0.0793305406756121	0.068294955962769	0.4909762628	-0.3146969	0.93596472084567	-0.319005406873608	0.224135580999211	0.14525	0.1040165	0.1338538	-0.001769707	-0.06577705	-0.3731313	-0.1154091	0.2794199944	-0.07674819	0.1685339	0.053713454853651	0.6188549015	0.3515603	0.0118582771	-0.364628528864572	-0.160586252196678	0.291971757752791	-0.2218214	0.4050728608
GH01128	X	19101524	0.1972806	-0.2864131	0.375960495009708	0.0257222446719182	-0.3435794087	-0.4415921	-0.210259496153735	-0.256766268739102	-0.122462123301478	-0.3835	0.8089546	0.3377333	0.3083729	0.2624782	0.4680896	-0.2198634	-0.6833824904	0.3172982	-0.3724281	-1.16157796053864	-1.2168933008	-0.3189191	-0.1840483365	0.334225297330258	NA	-0.106523122052553	0.1937769	-0.6363162984
GH01133	3R	21489450	0.3978344	-0.002291323	0.117103803376578	0.321031622482781	-0.1111780201	-0.4527895	-0.166207148437972	0.349525492271196	0.0548520009265478	0.05675	0.1979011	0.7026435	-0.1978093	-0.3866178	-0.05535389	0.01207789	-0.1317682549	0.1370298	1.948925	-0.500409765276388	-0.4873308065	-0.1271208	0.5447730429	0.215302467206869	-0.130420467008229	-0.739062038838022	-0.5468233	-0.2927473035
GH01139	3L	340581.5	-0.5009922	-0.5248365	0.257513144666204	-0.325172626933447	0.3092005435	0.1325766	-0.21557758066513	-0.502125012569954	0.279035342211378	-0.39675	-0.004287897	0.1133405	0.1242629	0.2946246	0.08194101	-0.3103487	0.2005818218	-0.04217487	0.09800025	-0.323540781743398	-0.3702267116	0.04489755	-0.7079659734	0.426258917525675	-0.0660075399415057	-0.0596033291969365	0.3687929	0.8168223931
GH01142	2R	12649996	1.340866	1.506197	0.85364279113465	0.784361052656413	0.5973275047	0.04095992	1.01213093550729	-0.468309475939162	0.474110064179498	0.86275	0.02851428	0.05502944	-0.3118113	-0.3015856	-0.07254871	1.517193	1.3408756174	-0.09468878	0.2387458	-0.702300415227514	1.0194560509	0.6185573	-1.4857154155	0.386995847754721	0.701509560673362	0.167484744156558	-0.02306496	1.3198487889
GH01154	3L	8563932.5	-0.09633034	-0.1012352	0.162096119119312	-0.5749670124237	0.7210584361	-0.03557813	1.35399200250713	-0.351484862810863	0.807592020950493	-0.49175	0.2251392	0.0839021	0.03611857	-0.2559811	0.003747912	-0.7231339	0.4594839061	-0.1724565	0.1797764	0.0911526215302279	0.733406996	0.003564367	-0.8640471606	-1.18769933702637	NA	0.273749495624225	0.0105754	-0.0945768894
GH01164	3R	5642199.5	-1.014846	-1.486442	0.174012880734542	-0.230609803041981	-0.1117410689	-1.245908	0.997028997204004	-0.645297052678788	0.159227059785827	-0.49775	1.568728	1.532595	1.714724	2.505226	1.306879	-0.1487716	-0.5714528026	1.508573	-1.376225	-1.22771529299419	-0.9202862434	-0.9163099	-2.3067139938	-1.79263080007907	1.13026300949768	-1.04419668497031	2.09761	-1.4228764951
GH01188	3R	21678568	-0.683774	-0.2457401	-0.261280730937533	-0.237225854606302	-0.1951796814	-0.9151908	-0.253428952582133	0.65452252838065	-0.169222139068268	-0.55525	-0.2939462	0.1333335	0.06838214	-0.5694074	-0.2272613	-0.3732536	-0.3171074589	-0.2282741	-0.05027598	0.0283924823777998	-0.0091745468	-0.3250428	0.4920869184	0.571222257226058	-0.0781804246211836	-0.410787710164168	-0.2887513	-0.4432089085
GH01206	2L	3277628.5	0.1892483	-0.02115084	0.292550486143402	-0.236987021261722	0.3547148966	0.1873686	1.42180989526725	-0.365424843663028	0.64653217547873	-0.9975	0.3002357	0.1707549	0.06160559	0.1871832	0.1837284	-0.1235892	1.2424503542	0.07099834	-0.0003470374	-0.116083378317898	0.4531477403	0.1733555	-0.482112069	-1.78626907049547	0.679731189554684	0.0281021761026091	0.186963	0.0201775061
GH01208	2L	8373167	0.1839965	NA	0.555533658448207	-0.025993553757055	0.4280439335	-0.05359653	-0.227794541558242	-0.254882001389602	0.182101539348661	0.30625	0.08399696	-0.03258962	0.1833805	-0.02726738	-0.07361929	0.3730328	0.1125519725	-0.1332425	0.214816	0.209073074705865	0.0914293554	0.3571081	-0.6602450671	0.18990792260915	0.258651864374696	-0.290041225462621	0.2565638	-0.1368599116
GH01229	3R	14050079	-0.9333904	-1.032541	-0.544272945018793	-0.189784257780633	-0.7986561275	-0.3587288	-0.376356568358503	1.50868105113653	-1.05084182864034	0.19875	-0.2525045	-0.09702194	-1.063419	-0.7541337	0.09570043	-0.4983785	-0.3953820922	-0.1531024	-0.1584223	0.743633863876562	-1.0061821979	-0.2977154	2.2709695084	0.673764890383219	-0.69066757495084	-0.422966755761633	-0.6657422	-0.9084072501
GH01248	3R	18409804	0.2252593	0.1391046	0.268208806429058	-0.0377245531565628	-0.5738291235	0.6077285	-0.38992428781788	1.22626690918126	-0.223319179581707	0.356	0.03482641	-0.08568711	-0.5906146	-0.007702572	0.3475355	0.3942725	0.3936323159	0.09630311	0.7944024	1.42923114942525	-0.1395964002	0.1867695	0.7728390446	0.109797291101844	0.256224397570942	0.0274043014896161	0.6472887	-0.0556524113
GH01257	3R	21331294	0.1690869	-0.2004924	0.367235201342294	-1.00011575327405	0.4210036431	0.4236804	1.16302873307187	-0.413666488036689	0.554794649900598	-0.927	0.03681038	-0.125075	0.1108387	0.4622146	-0.01733634	-0.1883005	0.2396250232	0.2648006	0.1170892	0.047621983588192	0.2790620733	0.1223596	-1.054906714	-2.2896229137554	0.591877020335735	-0.217439222638668	0.5683957	0.3277770164
GH01258	X	5213918.5	-0.1686407	-0.1115855	0.620551290903206	-0.00889728015471637	0.5544854137	NA	1.20245891328434	-0.277004312353433	0.707391726572238	-0.626	-0.1187511	0.3872419	-0.4732922	-0.2771103	-0.4051746	-0.1341622	1.0736254709	-0.1787914	-0.2271087	-0.474087332850355	0.7392672312	0.02514472	-0.88048408	-0.748484112504853	2.21828860994742	0.0375719848339177	-0.09102959	-0.1680953446
GH01265	2R	2162596	0.5358546	0.9720955	-0.00210000911554875	0.439465185645346	0.4233958463	0.09116843	-0.0811305020424917	0.814664890910099	-0.329154105816149	1.053	0.5482072	0.2850368	-0.3467157	-0.4327346	0.3372116	0.4085235	-0.292513634	0.8718843	0.4539298	0.263922662516569	0.3825605408	0.180091	0.5410706937	1.31170607048606	-0.0528611851901233	0.739142001288936	-0.2160835	1.4185078192
GH01266	2R	13277606	1.336772	0.872176	-0.655441213946788	0.738368545069952	-0.3797563744	-0.2833853	-0.48586807349113	0.512295377518714	-0.262273514079991	0.2105	-0.3002754	-0.2043009	-0.4911796	-0.7007453	-0.3606477	0.453405	-0.1888267619	-0.4687615	0.3734655	0.28087559329955	-0.434995305	0.1022993	1.1392543086	0.966359539909783	-0.569645699037651	0.817470620030805	-0.880152	-0.0125180723
GH01278	2R	7483985	0.07742294	0.3678875	-0.077591534172476	0.178447327671794	0.1542041322	0.1948564	-0.160664062321862	1.28173611827811	-0.355074160694033	0.3465	0.1807042	-0.02946331	-0.5259732	-0.04122152	0.3560714	0.1787487	0.1545821609	0.03245158	0.1127	1.16827639548565	0.1087941049	0.3500669	1.3320175001	0.459492056089823	0.186257087811522	0.266185469956977	0.3846414	0.1197714634
GH01279	3L	4785022.5	-0.08002186	-0.6519952	0.697961968140585	-0.655626922341182	0.3559109486	0.08092423	0.929084884379325	-0.564417963628273	0.982310666431922	-0.91975	0.2908718	0.02672271	-0.09037032	0.03820714	0.145399	-0.4719744	0.7181389345	0.09506169	-0.1826953	-0.748894012233212	-0.0559036414	0.08120556	-1.2666642908	-1.56591499259183	0.935925779164434	-0.142848867993571	0.4136924	0.0316387207
GH01304	2R	17733526	1.441795	1.029716	0.444922866969536	0.896674728100036	0.8200429442	0.04123557	1.52198611662362	-0.00582857434580999	0.130260644225895	-0.44	0.03008685	0.05739731	-0.943878	-0.5252044	0.3063867	0.3277506	0.504640849	-0.3375504	0.5853302	0.868053668227948	1.9461042954	0.9482741	0.8282132663	0.902244331081593	0.195514747248003	0.358867896154432	-0.417183	0.785110757
GH01314	3R	27637071	0.6713802	-0.2746624	0.0607200660196332	0.537155190914567	-1.0138728061	-0.8337564	-0.341086997729791	0.98057346570222	-0.444543392850791	0.0495	-0.3526284	-0.1146634	-1.13405	-1.397142	-0.311087	0.4186805	0.1138332045	-0.2118481	-0.04026968	0.0618531606098113	-0.8965371749	-0.6409391	1.1602072442	0.73996378483577	-1.00188414777833	0.346729635786383	-0.8957293	0.7505234977
GH01326	2L	7735268.5	0.2988231	0.0262289	-0.22724764836135	0.757512644021542	0.3560157671	0.4624627	1.32863539391339	0.0110016525441201	-0.137159750243121	0.378	0.2002494	-0.08972171	0.03156189	0.06377381	0.02497719	-0.1045658	0.8003754938	-0.1141291	0.6824805	-0.668407365103473	0.3423951634	0.4246079	-0.7447597866	-0.884529518381603	0.625682429538106	-0.174865404880866	0.4018009	-0.3167818096
GH01330	X	19525858.5	0.01290326	0.1207661	-0.793695988401667	-0.149417000533453	-0.3801291045	-0.9038981	-0.217663109375096	0.657851607649308	-0.831137430123108	8.45125	0.03058814	0.2806003	-1.142934	-0.5628531	0.09636229	0.422735	-0.7135704004	-0.2048672	0.02642764	0.995802867794156	-0.7667587665	-0.4111563	1.1283462667	0.416275938559009	-0.790030486328626	0.120097783231788	-0.5161687	0.7238108811
GH01331	3R	27499440	-0.3998908	0.5805294	0.127389556337729	-0.637399739536441	-0.0179372217	0.5489775	0.879424573710962	0.823099510995605	-0.646858586391674	-0.38675	0.3909818	0.1650397	0.1149042	NA	-0.08827444	0.3140711	0.0608104591	0.01509637	0.4093536	-0.504506631908399	0.158426624	0.8185053	-0.3029354265	-2.27700070989711	-0.282957009803188	NA	0.04589873	-0.014629301
GH01354	3L	8278689.5	0.3840001	0.04053945	-0.135070091414879	0.187781191201845	-0.8259449992	-0.5767345	-0.572511962494908	0.931771363834784	-0.405484132972583	0.5645	-0.1630181	0.08045305	-0.4864176	-0.3667851	0.1355929	0.4832309	-0.2960571484	-0.04611556	0.5442829	0.880698505793226	-0.4053752529	0.05823938	0.8799884168	0.412907595384772	0.317317331309864	0.377572370488027	-0.03635164	0.4936663221
GH01369	X	18643326	-0.2098335	-0.4109488	0.182722731288484	-0.715774049682539	0.1988500639	0.118008	0.466795490919653	-0.465359231142152	0.334898780202421	-0.85825	0.2250561	0.3285566	-0.2140129	-0.01584609	-0.07321107	-0.3170856	0.5554127969	-0.08345491	0.1031664	0.0223998404519687	0.298686689	-0.1152181	-0.8686093761	-1.93375930433793	0.513435893712278	0.549998609748294	0.1149279	-0.4298496484
GH01388	3R	26704947.5	0.4259334	0.6603009	0.311499633958389	0.428055449990965	0.9580522116	-0.100648	1.22508477416448	-0.325455044307899	0.406488598522439	-0.349	0.1661396	0.1690524	-0.001488178	-0.1395341	-0.1122072	0.09778029	0.4951431998	-0.2473562	0.2156757	-0.371019332593429	1.0032706745	0.2535462	-0.157964777	-0.524664410219794	0.13796687763757	-0.0781408018560574	-0.5866091	0.7604774072
GH01429	3R	13623039.5	-0.6520411	-0.2362335	-0.196549767192751	0.272868781199596	-0.5506078243	-0.4826577	-0.283475373615739	1.21742021982941	-0.708559323943384	-0.07625	-0.09332929	0.02055617	-0.5179876	-0.4840658	-0.03435312	0.07437523	0.0329875383	-0.3616975	0.09016822	0.953507961495265	-0.4471547742	-0.1190013	1.6627308527	0.920268827300999	-0.745143232329807	-0.149795226082013	-0.04322792	-0.0570881071
GH01453	2L	5764790.5	0.2955838	0.3579786	0.32160781209106	-0.41078658541659	0.8087251855	0.2385086	1.28436888195347	-0.376398157633031	0.28053892965774	-0.5945	0.1936382	-0.005102118	-0.1305893	0.4754004	0.4959167	0.07614924	0.2859471403	0.1733289	0.613377	0.747371150626463	0.5013606687	-0.303703	-0.0660579078	-1.45324115798336	0.580777287215588	0.0899994302497366	0.4521719	0.0073365052
GH01464	3L	1949169.5	0.08220011	0.1946593	-0.146699312297982	0.341695710579075	-0.3501241704	0.1611602	-0.46658133177573	0.289027200367009	-0.170977904451332	0.049	0.08488391	-0.08346348	-0.2221707	-0.2836901	0.04257788	0.02686947	-0.1347183293	0.03833777	0.2723702	0.134136002495618	-0.0023322164	0.2056957	0.9424915843	0.757619247146063	-0.656495791454852	0.265473134097752	0.2293178	1.495828165
GH01474	X	21136947.5	-0.313757	-0.02056843	-0.0264670736434468	-0.161988130265594	-0.0906216651	0.3513795	-0.23504796562338	0.51692309743182	0.150417075761032	-0.09725	0.1054526	-0.3593923	-0.1369079	-0.4186593	-0.05973064	-0.2359868	-0.6366355142	-0.2393582	0.2343751	-0.160782774193667	-0.4012361899	-0.1218236	0.141985365	-0.367829327379282	-0.316615515903499	0.0960425709242564	0.3239204	-0.1966758048
GH01486	X	19363707.5	0.04054663	-0.4210376	-0.178346106269779	-0.285143243557266	0.3867028507	0.1718703	-0.0746891734792287	-0.587113574672129	0.435449263957471	-0.515	-0.1040105	-0.1441588	-0.1875905	-0.1312125	-0.07417379	-0.3808122	0.5032554434	-0.1558661	-0.1426107	-0.395178451892121	0.1228001124	-0.05601744	-0.7709628206	-0.516887246214877	-0.104541458023343	0.128664967236276	0.03235549	-0.1751556881
GH01508	3L	6025179	-0.03042149	-0.05753252	0.447774225451519	-0.747341283435846	0.218597821	0.4993798	1.21933661994778	-0.457144375139551	0.673613167254333	-0.73375	0.2106108	-0.1605236	-0.3989497	0.1509636	0.4466058	-0.1312631	0.4540383315	-0.007433663	0.1805371	0.691578895118922	0.4146643247	0.3975722	NA	-1.85801067156018	0.986942992193263	0.0623427325854913	0.3009473	-0.0281220936
GH01515	3L	16379329.5	-0.2821569	-0.9299424	-0.106592014544974	-0.0971397960893334	-0.5659067506	-0.8210117	-0.368260211990083	0.474108028833336	0.157617092354097	-0.1755	-0.4071499	-0.05535777	-0.7399061	-1.063509	-0.1734381	-0.05899807	-0.7043869159	-0.3711987	-0.6254693	0.185420920772769	-1.0818444978	-0.02084386	0.6159104829	-0.237799080110326	-0.589553634755887	-0.418426095267846	-0.7298497	-0.5755980054
GH01517	3R	10892583.5	0.0206618	0.1939379	0.526336158541061	-0.0796329291351208	0.6157781033	-0.3703551	1.19301239855155	-0.765607216288442	0.0589471783143177	-0.663	-0.00922899	0.02746333	0.4346105	0.001195144	-0.2740954	-0.1498856	0.4929053652	-0.2273019	0.03234625	0.617490391943326	0.5194585885	-0.0207645	-0.4688204721	0.00796737634511485	0.735445357465682	0.0948371124756656	-0.1665936	0.1939827184
GH01524	3L	8331692.5	0.03312285	0.6783005	-0.144306337467229	0.692922336106445	-0.3173471979	0.1450491	-0.263954258876365	-0.0105806599122035	-0.618210656169573	0.15375	0.5624603	-0.2570132	0.3325827	0.1719004	0.2906738	0.4082666	-0.5413470386	0.1692485	0.3557736	0.0775080094837114	-0.4442698079	-0.1769911	0.5841724771	0.29230508821174	-0.152552410152182	0.0186284166266507	-0.04263707	0.2782080657
GH01528	2L	578524	-0.654823	-0.3874867	0.0215301326770099	-0.100812443354796	1.4170216189	-0.670018	1.49653312979631	-0.285638265068733	0.573602174955082	-0.61075	-0.1811703	-0.03411741	-1.253308	-0.484892	0.08742998	-0.6082523	-0.4587796064	-0.6526027	-0.3243698	-0.455762201235513	1.1823005929	0.1678717	-1.2296937769	0.139035789539794	0.326765366758846	0.502949895429902	-0.694235	-0.4801512905
GH01546	2L	19758138	0.5375333	0.607475	0.323701847331395	0.191299402721656	0.590662653	0.2668784	0.929998164802682	-0.3701667324016	-0.00745829546437555	-0.4765	0.1185924	-0.07982067	-0.1108683	0.03691026	0.3968132	0.2917	-0.0325038269	0.02422916	0.7318282	0.180430919347039	0.5226451339	0.2899466	-0.1357383529	0.279081071501478	0.169308577418072	0.493769604142634	0.3779389	1.330239345
GH01554	X	15635976	0.001136687	-0.1884873	-0.108671098920729	0.597935494882261	-1.2916528805	-1.692385	-0.401640529354215	0.961084226178675	-0.563139838052923	-0.199	-0.6456715	0.01222852	-0.4597169	-1.44497	-0.4989201	0.9768266	-0.2392971101	-0.5587238	-0.2791702	0.442859414216598	-1.7174201327	-0.2180234	1.7687014875	0.403407973646863	-0.867633671716338	-0.520372461151462	-1.358119	-0.4351777618
GH01560	X	10903787.5	-0.534806	-0.3816281	0.847965314159964	-0.837566942478383	0.5884911783	0.4734537	0.85598323020772	-0.313430233988898	0.911288140350579	-0.88375	0.03058472	-0.1076547	0.3292024	0.3072791	0.1034434	-0.664745	0.8789048566	-0.07420584	-0.3141134	-0.840150929797998	0.2273714408	-0.1350318	-1.048496275	-0.484802068850913	1.11597837741723	-0.16893967715578	0.1275272	0.302526068
GH01562	3R	7649234	-0.1802688	-0.2286002	0.166913709670882	-0.14269210454416	0.2297250611	-0.2306769	1.37698032449813	-0.302657773654805	-0.13020865190924	-0.8705	0.08038221	0.144198	-0.1781814	-0.2206055	0.03661874	-0.2130388	-0.3819227183	-0.1816643	-0.1240883	-0.411071270403403	0.0487126164	-0.1698051	-0.1919275917	-0.362249868316025	0.168867712583072	-0.441724976464223	-0.2880335	-0.7606850901
GH01576	3L	8092637	0.06635838	-0.3677852	-0.254552524069859	-0.0369858324101024	-0.7239494315	-0.363673	-0.576614202660437	0.507324341563843	-0.32904866445915	0.0965	-0.03031603	0.08316631	-0.2281072	0.1317658	0.04420732	0.2806142	-0.5910454178	-0.09850209	-0.05971999	1.04234121594066	-0.5588267803	0.247459	1.4440486576	0.320304256772443	-0.295253708708499	-0.41129900660918	-0.1990534	-0.2453308985
GH01592	2R	13028013.5	-0.3529326	-0.293714	-0.0850853361423961	-0.396293863637895	1.0985898091	-0.07427324	1.43184483184802	-0.308951990076105	0.19169236707307	-0.692	-0.04853404	0.2932905	-0.2343273	-0.07352521	0.2362017	-0.5644845	-0.3532505873	-0.2567649	0.3853262	-0.669405168670665	1.1257309387	0.1494344	-1.0340647908	-0.784344457972592	0.171817220281521	-0.106180790454573	0.1863939	0.0474456034
GH01606	3R	1070322	-0.3120961	0.3370355	0.298775157780248	-0.123307863137809	0.8567552545	1.066928	1.06835603411022	-0.098068653195646	0.425216651128424	-1.06233333333333	-0.1498206	0.1403109	-0.7133127	-0.3004663	-0.4402753	-0.2529112	0.3008557248	-0.1573856	-0.322145	-0.165608959488375	0.8190406554	0.1346834	-0.8238034276	-0.141926268398179	-0.16482618607352	-0.0294594962720134	0.01521239	-0.1988611313
GH01616	2L	14616423	-0.3483419	0.08892338	0.806995685986317	-0.366585331954522	1.1187984287	-0.3891413	1.02705320257842	-0.657218443995302	0.663010993334412	-0.35175	0.2606185	0.09238656	0.5006818	0.3380911	0.1060803	-0.5573368	0.8120400987	0.0210461	0.2605438	-0.593776643063242	1.3062215038	0.5486067	-1.0475542447	-0.449684784723522	0.800878587289175	0.244493859834867	0.203913	0.0356780476
GH01619	2R	2209602.5	0.1844733	0.4115714	0.58211414132364	0.462953128201557	-0.0639019778	-0.4630284	-0.186601567157183	0.581796854999892	-0.245219553884104	0.0395	-0.144033	0.191134	-0.281674	-0.3743972	0.178024	0.8271075	-0.0962676956	-0.2691731	0.5968374	0.576725794389655	-0.2504819372	0.4380146	1.1672388687	0.948357134231306	-0.15831820485619	0.187066296329682	-0.003548848	-0.2689200938
GH01626	3L	7681632	0.1607777	-0.2471773	0.362851901791959	-0.187271425400967	-0.3463413771	-0.5190404	-0.044916185202987	-0.169060566909284	-0.143374524585566	-0.4815	0.9856339	0.3026514	0.5046454	0.1536783	0.5241582	-0.2729033	-0.4880460274	0.3760359	-0.3074115	-0.925111729833365	-0.9940088843	-0.1162346	-0.2612271549	0.0243102921994371	1.47668196492744	-0.250266797276857	0.1129136	-0.5317767923
GH01635	3R	4649230.5	0.140558	0.5990134	-0.288677288890342	0.710969038724034	-0.5634636574	-0.3669748	-0.596619437785452	1.35761294416751	-0.830151417697979	0.742	-0.6890391	-0.2604929	-0.9943118	-0.7533498	-0.2576068	1.1949	-0.0727093632	-0.4895706	1.02458	0.442454607148014	-0.943141941	-0.4045103	2.1239355675	1.02745987878071	-0.705761278130873	-0.596216688907042	-0.6610044	-0.1623156395
GH01650	X	9043449.5	-0.3628245	0.4242248	-0.505811440277447	-0.655324510935397	0.2604069572	-0.271509	-0.123709345936621	-0.496847244494666	-0.122313535593992	0.4085	0.02237976	0.05516089	0.1042863	0.09399738	0.2987376	-0.2309889	-0.3537744987	0.05150031	0.2981249	0.731456960846671	0.585198488	0.2121286	0.0025109772	0.343144383963099	-0.490586644162451	0.955442024531924	0.2249433	-0.3249818085
GH01674	X	803909	0.5146157	-0.02862048	-0.108603898042797	-0.302044782806255	0.3532702287	0.2073141	1.26306021895122	-0.274608825392101	0.0765359872461162	0.11025	0.3864423	-0.01998849	-0.2468494	0.1818952	0.4464011	-0.1476438	0.355498328	0.1732729	0.7287079	-0.479188564977588	0.8451900526	-0.1773296	-0.3357674921	-1.0305376137239	0.3043488232453	-0.104687079106968	0.2492041	0.2805604528
GH01690	3L	17476402.5	-0.3218272	0.1536834	-0.764906848640904	-0.948098575766751	-0.6307833441	0.07999302	-0.590991457174637	-0.970469855967055	-0.717082563049468	-0.28775	0.0441544	-0.5156383	0.3955358	-0.200045	0.8629037	0.5005963	-0.5994310435	-0.06586731	0.3756745	1.09294591626543	0.364802452	-0.1564318	-0.2689697725	-1.55847964251293	0.0142568281135614	-0.260216690633601	0.3345271	-0.4281839754
GH01709	3R	23504016	0.05446993	-0.1177176	0.000217187490302695	-0.191486780322034	-0.4635055197	0.5439603	-0.306620056782955	1.17098239304981	-0.125479740795378	0.422	0.3691372	0.08787944	0.7573271	0.5445509	0.6107461	-0.1922012	-0.1715483955	0.1422327	0.1252558	-0.0251464737408786	-0.1200556096	-0.5428805	0.222684516	-0.164942202704638	-0.056607153856678	-0.0831534346519426	0.4635411	0.5297393116
GH01718	3L	1322338.5	-0.7316951	0.2832119	-0.64199952320265	0.109361350826986	-1.0556946767	-0.5894316	-0.428314724727982	0.300563905695779	-0.440065284862596	0.1155	-0.3874326	-0.09279852	-0.4236508	-0.9293966	-0.3666366	0.5715493	-0.8363601572	-0.5554176	-0.2209922	0.116346430257918	-1.2597231484	-0.3497987	0.9884006761	0.141557017699252	-0.549780868880943	-0.385184961989684	-1.266652	-1.0227148778
GH01721	2L	5869625	0.7698664	0.9095997	0.199154526122385	0.506857082252055	0.336030506	-0.2238952	-0.322856885861696	-0.498903974734918	0.562865323639856	-0.51775	-0.2200363	0.04607669	-0.7010925	-0.5653717	0.1452152	0.506509	0.6924958155	-0.3854217	0.8095132	-0.13123264583252	0.3355005387	0.04097415	0.339664268	-0.00687160220090871	0.120252806893094	-0.132104576138196	-0.6873724	1.5257882164
GH01724	2R	2977687.5	0.2030471	0.1231779	-0.161353531422965	0.106123784378925	-0.1841858012	-0.05847769	-0.30780131968151	1.1033380746778	-0.189749256124861	-0.00875	0.1899203	0.03660923	0.3575062	0.0931885	0.3163959	0.06137528	-0.4497076727	-0.07386784	1.559936	2.06797384892451	-0.1368779493	-0.1815693	0.9651892951	0.795422232739466	-0.206372664781492	0.161036904919578	0.3727481	0.1791866201
GH01729	2R	17163115.5	0.1220801	-0.07223467	-0.427699779412939	-0.2590942237001	0.0969843721	-0.361359	0.520834095174993	-0.344261675767977	0.159864856246744	-0.13	-0.1446368	-0.1951728	-0.651082	-1.0388	-0.3628761	0.2206311	-0.4074092367	-0.3709264	0.1114495	-0.739257493535041	0.9434551821	0.3059636	-0.2845321171	-0.471537992654623	-0.187154940966775	0.444458697103235	-0.5778563	-0.6111610729
GH01760	3R	11091873	0.03304391	-0.3742036	-0.354483964770682	0.151695646431562	-0.6602710342	0.1062519	-0.368132037409161	1.55349221748571	-0.519426128780506	-0.251	-0.09820784	-0.08418005	-0.2923742	0.08681281	0.2405783	0.01128267	-0.3493730504	-0.06225198	0.6415709	0.574899523017363	-0.3312720189	-0.1189628	1.7686539399	0.535004781284717	-0.215949795670442	-0.179340092309412	0.3337667	-0.166413926
GH01761	3R	4604873	-0.1199599	-0.1809188	-0.010545066062254	-0.772855435531003	0.5074865882	0.2553704	1.48250700612004	-0.290160174280107	0.416947874991861	-0.93275	0.06969826	-0.08074326	0.1131459	0.4070586	0.1656981	-0.2853161	0.2255691184	-0.08869438	0.1960907	-0.801211390389538	0.7394026467	0.07055543	-0.7611725567	-0.66100044678423	0.112464573938119	-0.0061700941216009	0.2609665	0.2265152873
GH01773	2R	2553308.5	0.3062241	0.6094284	0.505083946372943	0.122639643745421	0.8769590925	0.2977573	1.08485653308408	-0.19220153025932	0.213755867226848	-0.407	0.06054337	0.04364011	0.2238658	0.3302361	0.3768574	-0.1270366	0.5155733125	0.05170558	0.6278943	-0.520472041733303	1.152624879	0.3282492	-0.9404439941	0.083255503649352	0.436853848591995	-0.032916961145492	0.2138714	1.4930135195
GH01786	3L	6727502	0.7805668	-0.4049839	-0.206833311650814	0.035309337972958	-0.2057035783	-1.252207	-0.299186585270272	1.21805822443825	-0.790534741181994	0.989	-0.1032664	-0.09908041	-0.6610669	-0.7315674	-0.1579174	0.2761882	-0.3898798954	-0.5270578	-0.157104	1.48201843090044	-0.4031784449	0.4818	1.7911665758	-0.0140999686136359	-0.302657676565485	-0.398543396114159	-0.3590596	0.0628047196
GH01788	3L	20862349	-0.6712069	-0.8289353	0.230434846967416	-0.510115652930105	1.2942769642	-0.2507095	1.62104159752772	-0.26325291450027	0.430800376735859	-0.712	0.0166431	0.1173269	-0.1912966	-0.007011428	0.1847197	-0.714602	1.1549397992	-0.4198957	0.2497914	-0.500690720222865	1.4705591121	0.02460897	-1.4005359885	-1.65016489728053	0.466576988889066	0.0518403821568064	0.01439944	-0.3470887397
GH01794	3L	4025092	2.213754	0.8393022	-1.02523566875514	0.376765862469296	-0.8038004445	-0.4884546	-0.538436847810081	1.75923875325406	-1.17268620449263	-0.2265	0.04272767	0.2359374	0.02654823	-0.1268607	0.4085433	0.322313	-0.4352934654	-0.1335053	0.1605294	0.785571024826142	-0.2797870968	-0.2776944	1.3223688349	0.504029175523242	-0.417427752677392	0.403244431454133	-0.1493408	0.7591162709
GH01813	3L	11142063	0.0108075	-0.1154083	-0.039992933670286	-0.127243932518609	-0.5471326085	-0.1082891	-0.395910714005547	0.77941590504713	0.114217922804372	-0.27275	-0.08319241	0.010315	0.01385163	0.6231061	0.4431142	-0.09744086	0.0763543707	-0.1796828	-0.05948618	-0.0581545501776727	-0.558014826	-0.152472	0.5397800232	-0.168943145187462	-0.254517094853386	-0.214312411965774	-0.08409073	0.0456613854
GH01822	3L	9612513	-0.1024972	-0.09031078	0.224017776281978	-0.173407414776968	0.4250321157	0.71881	0.87767197790299	-0.46797580080178	0.500719218944742	-0.903	0.2884801	-0.01229434	0.5816875	0.2897025	0.2808707	-0.1277707	0.6254483516	0.2713245	0.1035482	-0.372667499516487	0.2658264743	0.04804879	-0.708162239	-0.631158248527006	0.169161939647228	0.231990519358939	0.6396087	-0.0120850927
GH01827	3L	134623	-0.5148333	-0.2245974	0.0528834989819075	-0.46576620441608	1.2289881052	-0.1489808	0.60059458825576	-0.4228947057129	0.665927412926058	-0.5355	0.2696261	0.281779	0.1396301	-0.1913946	0.01202971	-0.4359702	-0.2494041171	0.9510807	-0.2165017	-0.95888846723547	0.5821831888	-0.1537452	-1.5170372691	-0.54859338470264	0.276991590248792	0.873112546216327	0.06876624	-0.2488086065
GH01829	2L	7697698.5	-0.05576541	0.92086	0.0772285504620068	0.581950452433747	0.3875920831	-0.4944177	-0.0668584946941546	0.14347988001561	0.0340810020159817	0.283	-0.3999814	-0.03093807	-0.9148403	-0.7678318	-0.1907748	0.3419402	0.6348533239	-0.6868944	0.9830541	-0.519388016045089	0.3421635277	0.4411552	0.4208669227	0.603911728530954	-0.157922567969478	0.613896497787216	-0.4298072	0.1628613148
GH01837	3R	17101390.5	0.07042447	0.02338728	0.28842500595317	-0.0678024064223422	0.085832605	0.5352947	1.17495298846302	-0.304398371912664	0.111053132162666	-0.382	0.232957	0.1764738	-0.06649147	0.1255687	0.164193	0.003521574	0.2671581915	0.06836978	0.4207186	0.157186333283922	0.6951858167	0.2562466	-0.5425885526	-0.100977172725517	0.78037266381229	0.357374849383771	0.423168	0.3382378167
GH01866	2L	10395075	0.1751167	0.3137502	0.248860405098902	0.386419452777556	-0.319732566	0.1345971	-0.383057305456668	0.0271638326785417	-0.436875962903819	0.4675	0.2050568	-0.0444634	0.08713968	-0.1337045	0.07377383	0.1865896	0.0317560585	-0.02996646	0.2602509	0.597074498744023	-0.5525762011	0.127952	0.4700837535	0.244784912427987	-0.0521375077707667	-0.225044186408879	0.1221996	-0.411120085
GH01880	3L	7298871	-0.1247949	-0.1385432	-0.6239480216062	-0.439173852488691	-0.9276068181	0.2309079	-0.188253588740368	0.78305640957977	-0.506267489573713	0.278	0.1941672	0.1007076	0.509098	0.3181435	0.2093797	0.2813838	-0.4053879221	-0.242441	0.05393129	0.194398747354106	-0.9357404975	-0.3869772	0.7375858877	0.223133472255304	0.0258616590036352	-0.579746589821922	0.4657174	-0.1634252946
GH01890	2R	14991623.5	-0.05473382	0.5116901	0.427647595754391	0.0750424565358877	-0.03586361	-0.04167341	-0.314311222515077	-0.521359149079858	0.291588903459087	0.18775	0.247705	0.05089616	-0.2855756	-0.2667524	-0.1004753	0.1206801	-0.3604636312	-0.3146957	0.1817067	-0.0444552031360447	-0.1298130791	0.01577476	-0.0827957424	0.314860568302087	2.0046468810759	0.09914400412624	-0.2298773	0.3337800852
GH01918	3L	3356258.5	0.03777144	-0.03677757	0.401873598284486	0.712513532291564	-0.4392160306	-0.3361837	1.00697579094415	NA	-0.180265982766629	0.011	0.02767014	-0.04844762	-0.101549	-0.08822276	0.2129557	0.01303553	-1.0977659511	-0.2892569	-0.1337758	0.128706922952519	-0.1881645451	-0.1419666	1.2633664025	0.181102827047497	-0.988283965771277	0.472683644665369	0.09859158	-0.4301355449
GH01922	3R	11188028	0.2685046	-0.2905493	0.159317806046154	0.689985924835488	-0.2977139136	-0.3063074	-0.38151148939738	1.21115179390638	-0.418338093079977	0.20075	-0.1090421	0.06528852	-0.1962801	-0.3888055	-0.1925056	0.3694169	-0.0561701132	-0.1569212	0.09318666	0.121608978706303	-0.4104162172	0.05488601	1.5719578193	1.00131044491804	-0.329831904327496	-0.0835767918445752	-0.0331056	0.2180203112
GH01923	3R	7391281	1.850921	2.639231	-0.620893438223319	1.49833932500908	-0.357476122	0.2447011	-0.639575584276382	0.716118767882045	-1.61162172069195	1.46575	-0.4568952	-0.09659812	-1.892687	-1.805372	-0.6134007	1.739358	0.5431741021	-0.7848883	2.043917	0.15541128479281	-0.3349602704	0.3667047	1.2667346057	0.88963478339031	-1.39637612706036	0.485993809737576	-1.616379	1.8311707565
GH01933	2R	8644383.5	-0.127929	-0.2043635	0.152717951023703	-0.657857995993594	0.2297705339	0.2606239	1.52191544495035	-0.164314387379257	0.407211868897539	-0.8195	0.9287335	0.09508874	1.639596	0.873275	1.001751	-0.5294904	0.0676224255	0.4770309	0.1214646	0.22543311028998	0.3146784377	-0.3832178	-0.5910879503	-0.693061143430378	0.700000669557417	0.0853942099117181	1.703139	-0.2633302546
GH01937	2R	11544210	-0.05959695	-0.1791338	-0.0191977046349851	-0.526592317211245	0.9304448347	0.3194295	1.35432356693318	-0.425548368266886	0.249531696191096	-0.77525	-0.01110191	-0.04191305	-0.2124106	-0.1572328	-0.03766642	-0.1824172	0.1718936324	0.05645096	-0.324561	-0.260912057380355	0.5174508252	-0.1342374	-0.8951931384	-1.47654872166266	-0.180270815308449	-0.385131664264607	0.04668989	-0.2518208889
GH01941	2R	11710081	-0.2704156	-0.5653563	-0.607139978025695	0.270248483331713	-0.8610267538	-0.2388614	-0.49035118192567	0.684143974583411	-0.396824795984772	-0.27575	0.1287998	-0.007170143	-0.05790392	-0.1684078	-0.1424402	0.1872879	-0.6192706347	-0.1896381	-0.2284621	0.58188284136548	-0.8246186419	-0.286629	1.9591066374	0.18200595155584	-0.705777132461988	-0.224599304103754	-0.2573938	-0.4304075895
GH01960	2R	19192617.5	0.3321044	0.2825252	0.132658298625375	-0.425641731814324	0.0033760401	0.3496005	1.49385287284519	-0.338385230937851	0.00436492234796034	-0.7915	0.07556296	-0.09659088	0.5090473	0.6461919	-0.05223278	0.02042746	0.4719213338	0.2849807	0.4460767	0.740415349328913	0.486608711	0.05384173	-0.4966454081	-0.172492548105949	0.209576354163644	0.29237068021838	0.516584	0.3767244618
GH01974	3R	18590775.5	-0.6925911	-0.3853402	0.0417566311226838	-0.733195391834312	1.0305046831	-0.6440128	1.69550628108246	-0.525848740347404	0.707153090902172	-0.13325	-0.08994685	-0.03277946	-0.4251273	0.08944808	0.133731	-0.5912309	0.9117192361	-0.09391572	-0.3655263	-0.324312840110093	1.1516486993	0.03437401	-1.4565506778	-0.661635331461598	-0.934621181573639	0.140696761770011	0.2194694	0.2683719719
GH01984	3L	19613814	0.5194119	0.8791884	0.0909475460642043	0.398570585160816	0.4869098437	0.2184366	0.296168809887987	-0.0682854404477932	-0.0863518198297585	0.264	0.2996039	0.2055087	0.4198733	0.08726771	0.05433597	0.1674362	0.2383502717	0.2698104	0.3832464	-0.130512022502569	0.7438790823	0.4298656	-0.2328610703	0.285010403576296	0.202077271685741	0.504672773491642	0.07985996	2.3641203088
GH01991	X	9809376	-0.2893346	-0.6630588	0.614977580297029	-0.627261531096721	0.8656023928	-0.002998025	1.13060793986931	-0.307489318685957	1.16091474080083	-1.13	-0.0590383	0.04821405	-0.0518549	0.1025811	0.1512007	-0.5325072	1.6154349541	-0.07544888	0.004049773	-0.707229447220196	0.1739679156	-0.5314359	-1.0538440617	-1.02953045473025	0.576390443378531	-0.267017243166044	0.1123041	-0.2236162807
GH01995	3R	16844949	0.8406843	0.9154693	-0.30673551480876	0.435848221784828	0.1058497472	-1.28037	-0.490735085616663	0.197535394377279	-0.167364111840219	0.5865	-0.1823323	0.04791879	-0.9868254	-0.9332885	-0.1549286	0.3094365	0.2748467921	-0.5486219	0.2822285	-0.600051360759099	0.1002901053	0.04992233	-0.0848976305	0.522308814907597	-0.49217622703831	0.735009292835314	-0.9493141	0.4874590832
GH02014	3R	20112206	1.997472	1.647903	0.341219324955343	0.478274209961409	0.7950186599	0.8038155	0.977916344555942	-0.49013699270767	0.276339937244588	-0.09325	-0.1581465	0.1546153	-0.2220343	-0.2892542	0.1095464	1.056425	0.5808875024	-0.3390222	0.891427	-0.233178077781988	0.8687601806	-0.3064416	-0.2919112219	0.58293426880724	0.100086814545751	0.527760157220181	-0.4526711	1.8020878307
GH02020	3L	7041243.5	0.1298871	0.3384202	0.388751981010408	0.034329435961649	0.3770038055	0.4015434	1.11124926018791	-0.237263617766459	0.30047653994812	-0.7	0.2958799	0.09988727	0.5842905	0.5630294	0.4509511	-0.05710388	1.2062953639	0.09607143	0.2764419	-0.253495863866999	0.3082479791	0.07241262	-0.5221684927	-0.780264834891997	0.846966030882646	-0.10626140343944	0.261056	0.2001050162
GH02025	2R	7824752.5	-0.1110408	-0.1464326	0.0338145255746055	-0.250920667271704	0.6364891723	0.2877583	1.49702838326196	-0.477278262514704	0.576465085105692	-0.71725	0.126539	-0.1265037	0.1532215	-0.0676095	-0.06680732	-0.2377817	1.1171100702	-0.08954473	0.05357997	-0.117372852925881	0.8478335751	0.3635985	-0.5399819609	-1.47338829004263	0.221015576347783	0.413884804034346	0.3354826	-0.1567917043
GH02029	2L	16183128.5	-0.4518193	-0.2157841	0.816290719198832	-0.522628288592946	0.3181749858	-0.06035842	1.00740301254968	-0.322994822188285	0.674345813336033	-1.0115	0.03933487	0.02700197	0.2650411	-0.1118258	0.05608584	-0.5318964	1.5251422355	-0.1156019	-0.1409973	-0.737502301706592	0.3620359215	-0.09571624	-1.0509604739	-1.22424552060273	1.1318525948143	-0.155672602663203	-0.1725576	-0.0403127222
GH02075	2L	560110	-0.259947	-0.3033444	-0.718253537643161	-0.167247654937389	-0.4439535714	-0.4876738	-0.231882579317972	1.76982345142286	-0.788941990980802	0.529	-0.3741491	-0.03516501	-0.574397	-0.5658763	-0.04717207	0.1593971	-0.8886628882	-0.4837585	-0.08136396	0.0721469653226881	-0.025573666	-0.3541747	0.1912856828	0.287383934800306	-0.964476140577283	-0.0763211290975605	-0.5415267	-0.9515323499
GH02089	2L	10052707.5	1.140542	1.397898	0.098145399268514	0.580124867985164	0.9621684361	0.2487264	1.05739797263801	-0.493397614139677	0.301976216824434	-0.57	-0.3105579	-0.08742658	-0.06993125	-0.336716	-0.7613212	0.6989868	0.8880415392	-0.4958203	0.8571284	-0.457951249550186	0.8782234668	0.6261206	-0.0881373307	0.440830588208291	0.426633592754533	0.468498318332236	-0.6369641	-0.1007795446
GH02096	2R	16156149	0.9148453	-0.1519484	-0.418665052159633	0.0210873899862368	-0.1642668674	0.02640826	-0.516973891336407	1.61387523828303	-0.91717909170607	0.4045	0.05133238	-0.07177085	0.2392951	-0.08913512	0.2181267	0.8902531	-0.0024675506	0.2971705	0.2504659	1.06693666260969	-0.4395076638	0.3289057	1.7570269884	0.900947958916852	0.0857079689590616	-0.0732882776490372	0.1991055	0.1372577803
GH02203	2R	4916827.5	0.2677575	-0.7596153	0.333415975463714	0.332678193835147	0.5048003458	0.05528197	0.720699847116012	-0.185435237777719	-0.213557216772943	-0.03625	-0.1493109	0.1266875	-0.5615357	-0.4142419	0.03687365	0.4670178	-0.0813589141	-0.07847996	0.4723639	-0.0629050654644555	0.7151281401	0.3895829	-1.1087768704	0.0737871587849061	0.138409108067788	-0.0871509935044852	-0.3084241	0.9176600672
GH02210	2R	10181069.5	-0.5649004	-0.4394034	0.159492746503544	-0.453091657861808	0.7143459991	0.02305607	1.36544786887186	-0.358627212403901	1.01583626245268	-1.037	0.2447593	-0.1197048	0.06578686	0.1176826	0.3807169	-0.5763978	1.0292454599	0.08082158	-0.3820535	-0.398858517122038	0.4741618474	-0.01072182	-1.327101214	-0.481424782083507	0.883925028946797	-0.246837311279851	0.3492712	0.2561374212
GH02220	3L	10859169	-0.1514414	0.01639368	0.357275760602882	0.13012687780516	-0.4922498197	0.06554738	-0.217767132263994	0.980376828951027	-0.0924554634723161	-0.24475	0.0825179	-0.09076875	-0.2064699	-0.06867492	0.1621815	0.08101943	0.1876406859	0.0293745	0.04781197	0.277768221638485	-0.2736574209	-0.06410508	0.6419715529	0.174091905508043	-0.13316208132652	0.35919055883114	0.02224111	-0.0314503524
GH02222	2R	4206572	0.3844188	NA	-0.170058776589036	-0.443977602710622	0.1647636528	-0.2293149	1.28465420487951	-0.222320992521285	0.384701146056643	-0.31475	0.1587562	0.05590788	-0.01062495	0.06057964	0.2356817	0.03891944	1.1937039859	0.08045311	0.03365282	-0.176193288867445	0.7156100734	0.5063606	-0.8776275157	-1.45274697322624	0.0233498214105125	0.0616517095920797	0.3149665	0.4656277119
GH02250	3R	25863082.5	-0.2230827	-0.813501	0.321898099717948	0.267255071978397	-0.5441095448	0.4270612	-0.0602901696828742	0.10851239843049	-0.263089697454976	-0.12525	0.1117	0.06216834	0.008254452	-0.04341091	0.09133504	-0.1251259	-0.4607109067	0.3242797	-0.2035323	-0.489079049832973	-0.4383289826	-0.0161967	-0.6963296792	0.845169523839702	0.0853551182200501	-0.2992975270882	0.1307801	-0.386219551
GH02265	3R	26919724.5	0.2256898	0.2164138	0.306980182005756	-0.373698796016831	0.1595180882	0.5712616	1.49510393853822	-0.310651654850502	0.348502370256582	-0.87875	0.1005653	-0.05522347	0.4375625	0.3955567	0.2431678	0.006297431	1.1618963364	-0.01402268	0.2918286	-0.353382640393779	0.4740158085	0.1913446	-0.4072721217	-0.71525285809498	0.613094947941519	-0.00365312096356979	0.3741189	0.5197645766
GH02288	2R	11662173	-0.6727589	-0.6619488	-0.519507846230258	0.229531377471158	-0.5562659711	-1.918942	-0.52537702050356	0.787995598305411	-0.625742330811875	-0.10575	-0.4312273	-0.2960239	-1.231944	-1.551322	-0.2239972	-0.1462948	-0.8353039495	-0.5975933	-0.6973695	1.03613485497357	-0.8937148716	-0.1628276	1.1953413986	1.01483861833819	-1.22924022816443	-0.256130916761795	-1.422281	-0.6499974686
GH02310	2R	17806942	0.006371955	0.1304678	0.143440151367615	-0.287755192246748	0.0893134879	0.4063393	0.873673099060542	-0.356394029154738	0.025996413155456	-0.23825	0.1485073	-0.1569759	0.4270351	-0.08683805	0.1620856	-0.2383286	0.4600947271	-0.2003701	0.3691702	-0.488339620780738	0.5110925963	0.3711567	-0.6824802286	-0.511538006431498	0.863444466453146	0.218532427017186	0.2316074	0.183223354
GH02315	X	16716017	-0.3244021	-0.4989089	-0.206300314211298	-0.435027806956817	-0.5760674704	-1.087871	-0.316595750715222	0.106059742851845	-0.26192709824889	0.04625	0.3501703	0.3038511	-0.548031	-0.5369727	0.1771477	0.05163958	0.2756694777	0.1002156	0.05762639	0.108173390631979	-0.2549372497	0.3407387	-0.2515481362	-0.0718875903849057	-0.347809365997307	-0.182294169463298	-0.1549591	-0.5343974498
GH02340	3L	2581786	0.1813522	-0.3686546	-0.395545125511376	0.416740151790149	-0.4409495519	-1.654845	-0.529536622189703	0.372684967017132	-0.678799475552328	0.13725	-0.5797984	-0.1082191	-1.329292	-1.576506	-0.4251707	-0.06502887	-0.2136661667	-0.673302	-0.1099793	0.258314259774575	-1.3608128579	-0.1850707	1.587239738	0.946591079046838	-1.10713440547251	-0.00114586692803587	-1.450463	0.4382912918
GH02377	2L	3292967.5	0.3812535	0.6267734	0.0373160945058779	0.245892732041517	0.3725724532	-0.3049537	0.997921687690287	-0.430030967109147	0.112139943106794	-0.407	-0.4730826	-0.3178124	-0.7962555	-0.7483215	-0.1352532	0.3505985	0.5911817626	-0.01205872	0.6398316	-0.803271682491856	0.0844041405	0.2992171	-0.7713534263	0.261315387621488	0.586903533346833	0.0925814368050832	-0.5589397	0.5611013083
GH02396	2L	2213386	0.4818582	-0.4777813	-0.119596352752597	0.0878516677457344	-0.447973226	-0.1773014	-0.545094073615134	1.02453365771134	-0.425614822286038	0.12075	-0.182602	0.03388138	-0.1228542	-0.4161269	-0.1098889	-0.07951248	-0.0507735409	-0.1031318	-0.1826844	0.334055955156424	-0.1948303578	-0.1719642	1.5382358001	0.800894086444006	-0.170455282076752	-0.102577290230732	-0.1209406	-0.2167911113
GH02414	X	6430937	-0.07209533	-0.02987357	0.132751251446526	-0.408003646462837	1.1598805658	0.2597529	1.35357393002597	-0.530258993474602	0.451405104983947	-0.5105	-0.2144326	0.3140836	-0.7116974	-0.591439	-0.1441403	-0.1338064	0.1695168163	-0.2205563	-0.05113614	-0.687896581624676	0.7801916484	0.2484999	-0.8404275294	-1.10325752196513	0.57504382727725	0.261657485393787	-0.2103995	-0.3918754142
GH02419	2L	10460043	-0.1904477	0.1487275	0.452534354176516	0.0342913847574405	0.5762046759	-0.07886255	1.14374370030273	-0.278004876051061	0.359472533741901	-0.546	0.1173593	0.1299446	0.2879063	-0.0326081	0.1310181	-0.3149319	0.2902763106	-0.07530472	0.08114084	-0.126345343243292	0.9741908881	0.09144805	-0.7128359365	0.20689167780695	0.575208952255035	0.200399544897207	0.1252145	0.5093370487
GH02426	3R	19636183	0.06394694	0.05845647	0.302379437736102	-0.418019344197922	-0.2707312338	0.02625769	0.0129181002229449	0.0733011828077292	0.185648426837578	0.1255	0.1231618	0.3702555	-0.1164406	-0.114158	0.01875616	0.1508168	-0.0196985508	-0.07932309	-0.07185118	-0.278449087403815	-0.3966133127	-0.3483694	-0.5455384773	-0.738935906407038	-0.0139704018770133	-0.128125437431382	-0.2252101	-0.1322593319
GH02435	2L	4443738.5	-0.06489593	-0.1303503	-0.0144706521341103	-0.113945800677941	-0.4989359288	0.2280174	-0.30327416154608	1.27622480967232	-0.171725608663541	-0.123	0.2200235	0.06346755	0.2190483	0.1403637	0.003232535	-0.08951521	-0.299678595	-0.09896723	0.1766932	0.170720050167127	-0.0012619519	-0.130598	1.0682454887	0.186251667712576	-0.241469382879791	0.112963520007404	0.1261949	0.0196923672
GH02446	2L	5174661.5	-2.15922	-1.362872	-0.516625937781661	-0.41066271830806	1.1908303889	-2.351822	0.938812613104578	-0.44943723305135	1.13935365117943	-0.6605	0.2200643	0.8119902	-0.6901307	-0.2594244	0.1352796	-0.6014968	0.9003419256	0.2790333	-1.355783	0.0817907096721501	0.2377355041	-0.3073199	-3.4685651885	-0.725607313659948	0.167669048044204	1.57301226365934	-0.8440524	-1.8698734417
GH02457	2L	7818930.5	-0.7472193	-0.2100894	-0.642273802942467	-0.313563007677689	-0.7643347843	-0.7851882	-0.721163929290403	-0.0952376255704424	-0.329996033367842	-0.209	-0.0917686	0.2541157	-0.2063851	-0.6214911	0.09988927	-0.3906693	-0.8335990447	-0.3286664	-0.2690058	-0.557637899100073	-1.1746950884	-0.4854385	0.3981706249	-0.00414414603526958	1.7986100598148	0.286649568470379	-0.7406784	-0.0225404536
GH02459	3L	12446961.5	-0.01466827	-0.3006169	0.182869716789713	-0.124026485292735	-0.1306852242	0.0152494	-0.219069778570229	0.340486454193108	-0.118550282466045	-0.24725	-0.1372964	0.02916068	-0.1446603	-0.1755161	0.01672891	-0.2957596	-0.0010578003	-0.05279756	-0.04650446	0.0580889339159258	0.3218317994	0.4231574	-0.240663289	-0.0759907292669336	0.291135273678818	0.178107692954963	0.01200555	-0.2239475889
GH02466	3L	7615167	0.1080316	-0.003112091	-0.675128768642191	0.218082577208195	-0.5085422794	-1.061837	-0.35175704496582	1.30357702191884	-1.7513695079901	0.116	-0.3354051	-0.1071296	-1.126245	-0.8667534	-0.08061178	NA	0.1276088224	-0.248206	-0.01681809	1.43518426131051	-1.1003463284	-0.009108274	1.5599795055	-0.00734273811507763	-1.10868108199982	-0.355063239376243	-0.6745332	-0.8290811325
GH02471	X	11775835.5	-0.2448423	0.132091	0.441315063321318	-0.32159653509562	0.5409182041	0.3269511	0.470431894574509	-0.45163599571079	0.7517439494771	-0.11375	0.2408342	-0.2239815	0.01830521	-0.080416	0.1363558	-0.0550605	1.6216047473	0.1505417	0.02410038	-0.834018078115232	-0.0067175865	0.158465	-1.1442588435	-1.24508854473382	2.16433382609131	-0.297818698417179	0.6666593	-0.0518575419
GH02484	3R	23529563.5	-0.2782336	-0.4978686	-0.113841652869683	0.0192064654460927	-0.2895873873	-0.8634339	-0.0374517198722913	-0.185767353312828	0.243436744617427	-0.878	-0.2110882	-0.143298	-0.2486583	-0.119066	0.02538713	-0.00227964	0.065168754	-0.4176657	-0.07737943	-0.861525576436892	-0.5294152318	-0.1290924	-0.0409949747	-0.537034674703567	-0.00683061040812445	0.0635096159702273	0.05788825	-0.3707014544
GH02495	2R	17016147	0.6053301	0.9297169	0.228190723713582	0.491545404280363	0.3102379629	0.1357549	0.31931150025235	-0.00578161091884094	-0.385376477717606	0.40925	0.1765402	0.4389821	-0.4099467	-0.501581	0.0005538631	0.497431	0.0940209079	-0.06987402	0.7364208	-0.296875378493155	1.2671566309	0.4352059	0.5109525735	1.11158218571281	-0.0629581343994706	0.103987861231014	-0.5481945	0.6390329654
GH02505	3R	15907470.5	0.2838044	0.1479532	0.291147910624201	-0.605384075985592	-0.1005613232	0.4612634	1.18458107013161	-0.412956972521476	0.298699680406035	-0.76775	0.1681547	-0.04537943	-0.08435599	0.3677761	0.1437611	0.05008362	0.3751823376	0.1557305	0.2706788	-0.182939953007513	0.4402620816	0.124773	-0.4835737989	-0.472010189474705	0.592293412814116	0.01507729130911	1.028592	0.320099501
GH02536	2R	4457632	0.1134755	-0.2490023	-0.802890086538189	-0.0102210021408546	-0.8336561747	-0.4014192	-0.253938933543868	0.425939176525561	-0.69452714617105	-0.0715	-0.087317	-0.07262505	-0.5976448	-0.4559236	0.1819143	0.02644541	-0.8204359837	-0.1765332	-0.2705841	0.766189643007851	-0.7276449601	-0.2873555	0.8152799695	0.300610586352763	-0.67027718670915	-0.35786201696253	-0.4371778	-0.2630333502
GH02581	X	375524.5	0.7901899	-0.5784917	-0.0799450658162566	0.3470591620839	0.6981318989	-0.1370737	0.665089311530987	-0.261055812187952	-0.0328246840491785	0.43175	0.2925977	0.1341339	0.05214349	0.09473778	0.4027146	0.5789309	0.7868305479	-0.06984846	1.233635	0.513654236524641	1.6182048299	0.6602706	NA	0.498224356563916	0.111875893918762	0.52376208531625	0.01236134	1.2382266019
GH02584	X	339300.5	-0.6286466	-0.1781094	-0.681610224420635	0.122677687411805	-0.3274823073	-1.316012	-0.54211599519817	0.709191507554517	-0.578016337951386	0.337	0.1089	0.2587904	-1.105352	-0.5514575	0.4008159	0.2576823	-0.0174886319	0.01116873	-0.044576	0.864011259161312	-0.6447176826	0.001080951	0.5966588005	-0.700979741472235	-0.933070345095428	0.13109144680049	-0.1958398	0.6773238125
GH02603	3R	9434044.5	0.08403921	-0.05401788	0.510201106867375	-0.670664475937443	0.7781635728	-0.1001878	1.21737114462617	-0.606065891813329	0.805600687078935	-0.7505	-0.3293575	-0.1149207	0.5482996	0.07783327	-0.8921562	-0.1940951	0.744326933	-0.1689127	-0.2560312	-0.619371686318578	0.9472462622	-0.04450578	-0.7588689443	-0.889036254332499	0.76848629124477	-0.401305484679435	-0.05666109	-0.0067558136
GH02636	2L	4912116.5	-0.09827762	-0.0828774	0.33209822476718	-0.362894150764612	0.5802153543	0.03688199	1.28582911155343	-0.526758092791222	0.657201924379638	-0.3265	0.3398334	-0.1054887	-0.3404459	0.06681933	0.1692719	-0.3937449	0.7804756708	0.0306438	0.1467103	-0.213107845215216	0.519398009	0.2296974	-0.7194276131	-1.13215798387754	0.308605588641122	0.188770152923174	0.1852446	0.0983964853
GH02649	3L	8175654	-0.6109977	-0.5057608	0.555919789805702	-0.436007184667871	0.3099535599	-0.2518454	1.12853759880084	-0.125792172377136	0.588155034674719	-0.615	-0.1685013	-0.1587535	-0.09832735	-0.2981746	-0.1752435	-0.236628	0.3213182754	-0.3686459	-0.04274994	-0.385051261113367	0.4878525388	0.1137277	-0.6387185818	-0.260262620650954	0.441562840471131	0.215653337861908	-0.2140388	-0.2299798203
GH02671	3R	18240946	-0.02837373	0.255593	0.00162855863455424	0.448913704715658	-0.2288283025	-0.1932507	-0.185786254245662	-0.117834930220263	0.0837083747163033	-0.0035	0.1881267	-0.03786527	-0.4799241	-0.28304	0.007326799	0.1733094	0.1558219061	-0.2270712	-0.05442408	-0.371683645554723	-0.0935749966	-0.2823635	0.5961257314	0.322163887356688	0.19155310577114	-0.203916131153858	-0.189065	-0.0239742701
GH02678	X	17743154.5	-0.2174177	0.3790856	0.428528850655896	0.118153681270852	-0.0901350058	-0.5378419	-0.00287934543613177	-0.046054249701163	0.150539720086613	0.409	-0.1015058	-0.09446452	-0.4284676	-0.523867	-0.02692735	0.3561664	0.6639781047	-0.3494792	-0.1198584	0.223205363264504	0.1693053227	0.4275941	-0.0118335063	-0.090895630557616	0.655169842575606	0.291525547162095	-0.2541822	0.0532466634
GH02712	2R	3159084	-0.1343241	0.02956824	0.180619884368477	-0.333870740285073	0.7449363084	0.1802889	1.18178086783341	-0.377969009859618	0.424106474918819	-0.8475	-0.008155316	0.01896264	-0.0804704	0.03003124	0.102206	-0.1299625	1.3581961867	-0.03054838	0.09082207	0.00188931821540023	0.5790328325	0.6428568	-1.1507559878	0.000756830074442216	0.613280753209906	0.367193827556286	0.4058713	0.0349247469
GH02722	X	8287030	1.101921	0.03273516	0.00868778257327668	0.584904623443229	-0.1428127646	-0.1739081	-0.324179490622335	1.23075246704752	-0.700896490456482	0.145	0.1919231	0.007408176	0.1941422	-0.04276349	0.3008064	0.1819804	-0.0421032309	0.1870089	0.4966718	1.75011061668717	-0.4004669255	0.4392455	1.8724786822	1.26293170168286	0.153989392387856	0.668546715020932	-0.01325349	-0.4115505682
GH02741	2R	17176300.5	-0.4587699	-0.09786723	-0.591157954995234	0.143234751469757	-0.8791027354	-1.100982	-0.54554595180201	0.918972821623993	-0.46895706783356	0.0105	-0.4693979	0.08374613	-0.5589225	-0.7182828	-0.3941215	0.5801268	-0.2974102551	-0.5233687	-0.05082028	1.10957385803787	-1.0219230666	-0.1883935	1.3253162941	0.733384518483817	-0.77923758466249	-0.223139747752054	-0.5453414	-0.7366108201
GH02759	2R	12288276.5	0.389097	0.114121	-0.153528161350259	0.413290225924121	-0.2990403023	0.1227067	-0.283294232426615	1.36568912935365	-0.247750996552773	0.631	0.3315128	-0.07083118	-0.009728502	0.09377925	0.4248945	0.3041406	0.0896385714	0.4617176	-0.03180345	0.655671115121681	0.0645001404	0.249853	1.4274839555	0.185948984826833	0.0273593689812529	0.105793426969774	0.2914901	-0.2694763983
GH02773	3L	589393.5	0.623359	0.6430655	0.361253228501746	0.549963610451334	0.4764439899	-0.872093	0.67996387823666	-0.502292432660195	-0.000359073684149025	0.67625	-0.2457261	0.03924645	-0.3202939	-0.9078058	0.1175393	-0.398514	0.3610787034	0.008423878	0.290497	-0.935052494072196	1.6206537041	0.5003692	-0.7646342937	0.10210928703465	-0.143161654896562	0.273261783347033	-0.8218106	-0.1033232672
GH02816	3L	2174194	0.7513241	0.7496455	-0.0491376544440587	-0.128641731551252	0.777244306	0.1719229	0.733680719737791	-0.455576127075967	0.216027377417783	-0.29075	-0.4712171	-0.1569081	-0.7605549	-0.7216327	-0.189583	0.01779613	0.750086828	-0.4215925	0.8142762	-0.092057716193581	0.7056863976	0.4284228	-0.5195804973	-0.540850559794135	0.107070121526022	0.149263902858491	-0.4503199	1.4751619993
GH02822	2L	13772504	-0.8902677	-0.7020159	0.0503184106406146	-0.24755176867928	0.0377976872	-0.9127571	-0.327367426932719	0.656346906424517	0.343507688554166	-0.48325	-0.2561972	-0.07494268	-0.3091484	-0.255999	-0.07955232	-0.004796558	-0.1543061137	-0.6908376	-0.0528518	0.164297588328997	-0.6615935556	-0.3019838	0.2558487459	-0.100859750517802	-0.384727224615615	-0.274928999529633	-0.6141336	-1.0549543117
GH02833	X	17251894	-0.3585915	-0.1607163	0.0112934540295052	-0.646255493704406	0.3164964833	-0.1900224	-0.138576337176271	0.421635582238897	0.405138410170369	-0.5885	0.08898987	0.08906468	-0.4339258	-0.2123249	0.1239186	-0.4677929	0.020819452	-0.09749551	-0.3283537	-0.0126758726796799	-0.0490574787	-0.3197125	-0.0836755899	-0.922026811749726	0.292509278217601	-0.331640409823127	-0.1006926	-0.2369805008
GH02837	X	18271782.5	0.07499664	0.05400451	-0.0448826391601624	-0.243758005045807	0.5379802607	0.3413225	1.49790423132978	-0.364909761909037	0.502386540071936	-1.13225	0.08291876	0.1245349	0.3198218	0.6725498	0.5075431	-0.247498	1.349049811	0.03739906	0.4491398	-0.187271326640366	0.6268423574	0.03153092	-0.3811702036	-0.823635091959166	0.673613236928571	0.227891263867333	0.3232712	-0.2180009142
GH02855	3R	20952200	0.2719734	0.09294099	0.101077176442654	0.725931701802799	-0.7585327122	-0.879088	-0.554295023028236	1.08112151272264	-0.468750355241168	0.34725	-0.4623913	-0.5214317	-1.42637	-0.9963918	-0.1375757	0.4624089	-0.0443254214	-0.8487534	-0.06092771	0.627263466815204	-1.4975993796	-0.168402	1.6876648903	0.403825604783846	-0.954385138467996	-0.305098341370701	-0.9721764	0.1235228369
GH02863	2R	2206133.5	-0.4537656	0.227302	0.288005755724583	-0.124373608403214	0.2242261041	-0.2402476	0.149534042747848	-0.369176416550282	0.000761123382177886	-0.26725	-0.1920909	-0.09206776	-0.3350126	-0.4420984	0.007193835	-0.1298884	-0.0467780968	-0.151732	0.1637242	0.18637673833331	0.402524239	0.5378502	-0.5884190679	-0.0711184942584449	0.829631659715325	0.104509080153152	-0.02617016	-0.137529121
GH02866	2R	17683764	-0.4016048	-0.2391931	-0.450243283009604	-0.476438336166841	-0.4457883669	-0.6610495	-0.266181235001738	0.571621662994175	-0.0147845154749939	-0.17	-0.1519338	0.1642467	-0.5104198	-0.6866192	-0.01746165	-0.5633258	-0.3749010775	-0.2046821	-0.3011444	-0.73530865232682	-0.5439336009	-0.8250536	NA	-0.488577087343567	-0.377330077138887	-0.224256703685134	-0.307883	-0.4732100067
GH02872	3L	18639693	0.5565675	0.6097186	-0.744847664570513	0.395594443716638	-0.1548184666	-0.2465156	-0.376004954035305	0.384709766007156	-1.11487963080036	0.20975	0.08487633	0.2295158	-0.7931558	-0.3200679	0.141465	0.410844	-0.2485555476	-0.1151279	0.3321068	0.74273213070201	-0.424931563	-0.06555729	0.9345807322	0.402417152587138	-0.113488977925737	0.203639431529653	-0.04722761	0.1671610776
GH02880	X	1729124.5	-0.08181656	-0.2814376	-0.642962857446022	-0.333589678619722	-0.5818985423	-0.7506203	-0.375407576319715	1.40066442399873	-0.690543867477409	0.0245	-0.06167403	-0.08799514	0.02086374	-0.02937243	0.232701	-0.2293177	-0.5410932071	-0.3197155	0.5407311	1.07708694761471	-0.1636086502	-0.1191548	1.1479108026	0.640212539663384	-0.622990598681278	-0.180503828333435	0.1379855	-0.2406711966
GH02901	X	14776326	1.637972	1.678394	0.61968205752866	0.800636827128403	0.2050106132	0.2074339	-0.105647963061038	-0.110542350525376	-0.311490266035357	0.76925	0.07261375	0.1298095	-0.2676736	-0.3333354	0.1500187	0.6892941	0.5269000929	-0.0444402	0.9096979	0.088508833582329	0.5468117599	0.4415257	-0.1026208155	0.97471628444463	0.163122174535628	0.599047673902929	-0.1949971	1.2972683672
GH02902	3R	1430599.5	-0.4768345	-0.7121582	-0.255403176747092	-0.00301970262435899	-0.3116961037	-1.22106	-0.586985735140394	0.338173106950583	0.133344644692923	-0.149	0.3622664	0.009063464	-0.2551628	-0.4678615	0.226998	-0.2828402	-0.4897765095	-0.3484027	-0.3469196	0.0988481075314252	-0.4836091675	0.1894243	0.5143671381	-0.577824786411064	-0.637599396384319	-0.0614068571416529	-0.3832537	-0.6784060181
GH02921	3R	134600	0.9957787	0.6784865	-0.392722136740439	0.341735334502128	0.0515280254	-1.783139	-0.266151920987507	0.234540774680954	-0.387289424881443	0.39225	0.1015394	0.06742681	-1.205158	-0.7558363	0.04174669	0.6495051	-0.2012114373	-0.3220131	0.3075064	-0.0309772238328536	-0.7430257395	-0.1278195	0.5400378824	0.422227014932665	-0.75863771058209	1.69591079150642	-0.9376209	0.1934185262
GH02930	2L	1752607	-0.08119959	-0.01492589	0.291486417207502	-0.222605943147297	0.5215776926	0.1310958	1.07608392636059	-0.0411655737251299	0.286657814433324	-0.34975	0.1958096	-0.09440036	0.5221214	0.3247979	0.2741793	-0.158073	0.3703348005	0.3319299	-0.1703888	-0.47532847076554	0.2003136493	0.375285	-0.447129372	-0.373314333656034	0.651625208659345	-0.304219105992623	0.181465	0.0166331376
GH02938	X	10907775.5	0.2190309	0.3840758	0.601251144655113	0.0358145264190485	0.1407652592	0.5843291	1.06117424349291	-0.510366706409167	0.273885834582731	-1.00375	-0.01120573	0.02466253	-0.07196916	-0.1066243	0.1296488	-0.05740558	1.2976412333	-0.08461248	0.1604837	-0.387208750426673	0.1594510125	0.234579	-0.3884532957	-0.620827165800231	0.132238053432588	-0.13896808053254	0.0299587	0.9389592128
GH02974	X	9091846.5	0.4810402	0.2836161	-0.229630008973727	0.212410781903699	-0.2987141134	0.4676319	-0.501907130716509	0.972028416788366	-0.2411250106737	0.37025	0.06154057	0.1093342	-0.1525117	-0.1186025	0.06717823	0.1902512	-0.0322799888	0.02861661	0.2455977	0.630794111748237	0.1066841474	0.08274717	1.2605023556	0.588675629545859	-0.0826699179654213	-0.0899023475523664	0.07417485	0.5374049728
GH02976	2L	10035921	0.01703941	0.2201198	0.393242786470971	-0.408341982501683	0.6713168807	0.3860516	1.20393303262289	-0.33903911727007	0.305465200881998	-1.0525	0.324503	0.1486974	0.03053244	0.1208141	0.2935154	-0.1233242	0.8993536918	-0.07837611	0.1256731	-0.395159353766833	0.668718688	-0.06862657	-0.5479015896	-0.539491817423391	0.669779747635864	0.125493593394505	0.5764538	0.3093700079
GH02982	X	2567252	0.2885064	-0.1189808	-0.136823585308203	-0.334604107083636	0.1006817672	0.01411164	-0.348458996582444	-0.22972928075187	0.0519194784409269	0.23975	0.2356638	0.1751758	0.4077747	0.4199218	0.3028271	-0.3908471	-0.493520306	0.05309218	-0.04808353	0.257792982350248	-0.0978759905	-0.06616797	-0.136451481	-1.13265972435926	-0.118985571513571	-0.0305468816760212	0.328551	-0.2265721635
GH02984	3R	14508699.5	-0.3279227	0.00952211	0.0552520406870826	-0.68910537497167	0.7162418268	0.05720888	1.35209506852013	-0.666663944149694	0.548096156113694	-0.717	0.1618891	-0.1977069	-0.1573774	-0.2813642	0.1502442	-0.354911	0.0140577577	0.04287554	0.1339264	-0.13630655247018	0.4546485554	0.3364712	-0.8114362461	-0.838117537575908	0.458637860310764	0.134638198380864	0.3899526	0.1433689902
GH02989	X	21699203.5	0.4736965	0.8077611	0.0950702870796786	0.0198312725391876	0.6668404829	-0.06941104	0.360366095773708	0.0649399147020309	0.164154264625057	0.0395	1.087502	0.4177451	0.840391	0.6971506	0.2353601	0.1870352	0.6933526163	0.6718543	0.5704689	-0.0269474881355079	0.2021461729	0.3139917	-0.2960430834	-0.155558655896065	0.0769326396565529	0.753718520468189	0.6355933	0.2787584036
GH02992	2R	17603078.5	0.4392333	0.7820006	0.204052597068167	-0.11938946911386	0.5509771957	0.2391117	1.26513307774785	-0.599474820747048	0.324925779522063	-0.54075	0.2745483	0.05753225	-0.01481774	0.3242129	0.1165319	0.1677186	0.671835884	0.2437962	0.3515535	0.434296357046555	0.6755210593	0.2856356	0.1081915017	-0.452404077329728	0.380249939742501	-0.0420409615297733	0.2294066	0.2320609525
GH03003	3R	4047337	-0.1865696	-0.09438709	-0.25223913825785	-0.452409327236545	0.8983749176	0.1744884	1.7247580929043	-0.235419623292633	0.479823536954329	-0.0795	0.1535267	0.03792662	0.2576382	0.467755	0.4368254	-0.4883781	0.303423517	0.2037542	0.2242949	-0.197686872985358	1.6551168307	0.3609116	-0.8245630675	-1.23491785094967	0.744088736717693	0.0919033284674581	0.5121962	0.2781625524
GH03013	2R	18234350	-0.4527855	-0.3968983	-0.0285650124436976	-0.428089454464632	0.8793728761	-0.2499039	1.32529466496422	-0.371127949036018	0.842451266891646	-0.7155	0.06972907	-0.04737276	-0.368875	-0.3619757	-0.1203085	-0.4767143	1.6816821993	-0.2076825	-0.2417189	-1.28087954763008	0.4852905375	0.2612706	-1.1704424805	-1.46674401755355	0.318661654893267	-0.29887101809821	-0.1881588	0.0312332009
GH03014	2R	3238846.5	0.7637435	0.7138482	0.120925471624757	0.239467912656649	0.7371476389	-0.2896042	0.393507122556347	-0.396926884514806	0.0553908433171547	0.21375	-0.07109211	0.2263602	-0.9711485	-0.764839	-0.1870194	0.6268199	-0.0216159339	-0.186403	0.5938605	-0.388587899843745	0.6299241413	0.3484383	-0.399834035	0.132740419723391	0.161843250958532	-0.120922070466276	-1.089078	0.0075890885
GH03016	3L	4895510.5	-0.4046449	-0.2410882	0.851043988471745	-0.40702417806238	0.1570848659	0.2415173	0.88955309687241	-0.461618978206225	0.667893704517591	-0.878	-0.02927444	0.05405783	0.05194073	-0.1187981	0.05501618	-0.51772	1.0941748833	0.05150286	-0.008024438	-0.372126641019564	0.4256580962	-0.2212092	-1.1068930586	-0.474050654168939	0.844307793781466	0.0601994895556865	0.3526305	-0.2638511686
GH03029	3L	4275243	0.3155002	0.3078908	-0.318335022249	0.093000788178642	-1.3349471352	-0.06998179	-0.54142909024352	1.16101135988884	-0.876273357384699	0.2095	-0.5088286	-0.09562096	-0.3162206	-0.6123688	-0.209932	1.866621	-0.3660827473	0.01513724	0.07707666	1.02654138390884	-1.3084889188	-0.1265841	1.724455759	0.769267412517805	-0.308062200604653	-0.141204977088857	-0.1738016	-0.3665082813
GH03051	3R	18511628	0.2410764	0.742759	-1.27956287487463	0.708731009662936	-0.5351238267	-1.111018	-0.4312793820917	1.58510327936867	-1.77771034515109	1.16025	-0.4217907	-0.1909656	-1.357578	-1.335279	-0.3287765	0.7259433	-0.4356942663	0.0766931	0.7928781	1.56556830190098	-0.7136906779	0.3750555	1.9455544887	1.11684638956802	-1.56028894365225	-0.191072892265526	-1.165276	0.1786306939
GH03057	3L	19743466.5	-0.9947304	-0.8529794	-0.0460698049403606	0.177589183147554	-0.3753737987	-1.185968	-0.372039886399018	-0.48648303343963	0.396029588985708	-0.55375	-1.0421	-0.3525975	-0.3387929	-0.8369688	-1.401085	-0.006664623	-0.6032697916	-0.6691179	-0.3078741	-1.39803569986387	-1.1222481251	-0.432155	-0.2080662667	1.70425804269415	-0.780230788549402	-0.455154690492846	-0.7329743	-1.0544133161
GH03058	3L	20372846	0.0007484137	0.06483722	0.284342403117794	-0.164195787014699	0.050575249	0.5391741	-0.0429656462684346	-0.526176416510039	0.313481560822432	-0.54925	0.2670858	-0.2219665	-0.1669154	0.3472722	0.3246986	-0.1668406	0.4264125444	0.09604716	0.1110179	0.591474237060833	-0.0382229197	0.4462059	-0.6925595486	-0.688726764268101	0.216951681984804	0.286141744950276	0.832016	0.6505461547
GH03065	2R	7820289.5	-0.1247896	-0.1157227	0.341366674620779	-0.256667158922777	0.6822343022	-0.4477889	1.33059647868152	-0.547972576685648	0.87983466231712	-0.70825	-0.1494135	0.1144268	0.04709007	0.2496137	-0.5544167	-0.3499926	1.3028505745	-0.04581736	-0.2974328	-0.336339705200233	1.2819155236	0.1845114	-1.1356153272	-1.6000261308041	0.634039698497723	0.243023750141671	0.03188837	-0.0887150907
GH03085	2R	8768945	-0.6286961	-0.4606195	0.43356439373961	-0.864497727011542	0.6689193997	-0.3586144	1.4044377804529	-0.562320496474203	0.688030663484298	-0.76825	-0.1836567	-0.003102156	-0.1108217	-0.4430419	-0.07083855	-0.6805338	0.5945408572	-0.1983415	-0.1884318	-0.405296957028724	1.0611028549	0.720772	-1.2359062372	-0.833857951675283	0.669879687059325	-0.017333545458349	0.04550112	-0.1791307536
GH03106	2L	3502673	-0.02679527	0.04908052	0.145197238100541	-0.797970833492546	0.9714862522	0.1886467	1.67163254910566	-0.429959815870707	0.50041673727461	-0.93025	0.2437092	-0.3113487	-0.2561599	0.2057505	0.004221129	-0.2360474	0.6884089716	-0.0737574	0.343588	0.308106418240043	1.0943160393	0.499547	-0.6542075984	-0.859943830050865	0.188564792640735	-0.143610223402287	0.5057803	0.3830178104
GH03108	2R	20455054.5	-0.08071292	0.4636771	-0.94099305488957	-0.29213515523134	-0.6946595835	-0.3444533	-0.334571360768704	0.913435404920989	-0.512901537199237	0.27875	-0.2152556	-0.1501409	-0.285125	-0.3979594	0.03809833	0.14817	-0.2726193741	-0.2951547	0.02725747	0.692912156900549	-0.6963506139	-0.2867995	NA	0.320963378077482	-0.690551604106223	0.771175974224225	-0.4137583	0.2965788682
GH03113	2R	17888637	0.09750224	0.4254593	0.357389607965145	-0.0808522438449906	0.8087693451	0.002676706	1.22280641957768	-0.299431767153414	0.366602627137717	-0.002	0.18184	-0.1543947	-0.185577	-0.2219466	0.1112373	0.01588351	0.6159852952	-0.1314148	0.2095861	0.053263038984487	1.020776878	0.3054133	-0.3893287154	-0.359405088355591	0.554574972466758	0.266125179732722	-0.1491164	0.7462746443
GH03118	2R	18226910.5	-0.1719702	-0.2927463	-0.305399481217449	-0.84602138882724	0.7147455348	-0.2844774	1.48843427297289	-0.571015891019704	0.824308467947752	-0.8905	0.06851294	-0.05903171	-0.217002	0.02042846	0.2059449	-0.4292612	1.6420395819	-0.07912835	-0.1835561	0.46616461204712	0.5281893483	0.07683895	-0.8496423037	NA	0.494703375617564	-0.0677795480966124	0.2245838	-0.2182354567
GH03119	2L	9764415	-0.4465446	-0.04909615	-0.000174615089428065	0.227750563806217	-0.3444930251	-0.5328551	-0.286016827203944	1.08041522871293	-0.134405805215432	-0.13725	-0.3128329	-0.1271688	-0.2460014	-0.5651126	-0.2062398	0.0712319	-0.0035340865	0.01028585	-0.09929676	0.627265866903028	-0.4925665614	0.2436307	1.0319544179	0.413615288104395	-0.119095434229261	0.034879400275534	-0.1924513	-0.4554545876
GH03163	3R	26650244.5	-0.356759	-0.02577015	-0.00284583207185085	-0.0232741327424361	-0.4178172267	-0.3387344	-0.0795656564522864	-0.533180290601848	0.0279680788929172	-0.2565	0.001583396	0.06757288	0.04947854	-0.2996766	0.06350318	-0.1585938	0.1698828485	-0.2639435	-0.1076852	-0.644830673430176	-0.4022832575	-0.01712912	-0.4856462725	0.0837916878506312	-0.0597465149333067	0.120614035406942	-0.1797787	-0.2492088761
GH03186	2R	13193031	0.8335429	1.269995	-0.00449757049594934	0.565551228498954	-0.223261276	-0.03441158	-0.0100980412616131	-0.089386502949084	-0.393976040348441	0.37175	-0.3294191	0.04065911	-1.113473	-0.9487158	-0.05439939	0.7153843	-0.1440710995	-0.6307825	0.6783173	0.145151622636244	-0.5249335361	-0.07205862	0.4549388947	0.376643430379098	-0.428715973779447	0.134449646320489	-1.130829	0.4304411031
GH03188	2R	12448878.5	0.08827658	0.2011638	0.475778213834557	0.446636902841733	0.5720724635	-0.04840234	1.14519131526616	-0.365459756606063	0.360469185265259	-0.5695	0.06727978	0.08209272	0.05307267	-0.01985736	0.1582523	-0.3257953	0.4530100327	-0.23034	0.1980518	-0.269319847808145	0.8470637041	0.6998039	-0.5655341954	0.418273793005117	0.66888107702571	-0.0602483442116314	-0.2276003	0.4202525663
GH03216	2L	3912600	0.1409249	0.3415122	0.403201990973866	-0.225239404195359	0.6332649388	-0.3411933	1.15652627610501	-0.51677414464979	0.710888987716983	-0.87975	0.2216431	0.1516405	-0.1392008	0.5847763	0.008176451	-0.1097608	1.3268982218	-0.1793249	0.1486304	-0.0957583073616188	0.7665298772	-0.05258246	-0.4047276358	-1.66877381502496	0.566768409944947	0.0525953784663112	-0.05615995	0.533306138
GH03217	3L	11798887	-0.3774974	0.5133008	-0.484669535104728	0.358689752934239	-0.8215964888	-0.6503911	-0.615458840056972	1.32546042780187	-0.669094555065463	0.46025	0.08703931	-0.009125004	-0.8954842	-0.5441046	0.01127157	0.3129223	-0.8191075146	-0.1312102	0.15379	0.549414437206874	-0.553787791	-0.7383927	1.5324715866	1.1639285984999	-0.646000561483293	-0.229179172907513	-0.3381626	0.2111950193
GH03227	3R	8274073	-0.4724765	NA	-0.373668067670075	-0.161223407336156	0.5785350778	-1.342333	-0.463698817878294	-0.343799062100298	-0.0271256722598688	0.374	-0.2297503	-0.1888391	-1.461587	-1.581833	-0.1232074	0.04197779	-0.6085691315	-0.539096	-0.1717257	-0.247238853604785	0.2658293109	-0.06796812	-0.8176727202	-0.0241078879228331	-0.0518156469768486	0.0120774995163582	-1.348798	-0.2812344815
GH03273	X	15532684	-0.09602598	-0.02666609	-0.0817535906272621	0.342602498202351	0.1178657157	-0.685434	-0.156999419921671	-0.121546657911041	0.0403389023945018	-0.11875	0.0695674	-0.05978326	-0.3124689	-0.120963	0.1573421	0.1680702	-0.2175425366	-0.198094	0.1554731	-0.164530849883917	0.0203942658	0.0778965	0.4292242319	-0.5733007376407	0.397181388886701	0.00723157213298987	-0.03884779	-0.1648136964
GH03275	X	423762	-0.1006295	-0.4354027	0.216582833647012	-0.268033705444315	1.5309510707	-0.1490627	1.77797160638648	-0.164807096912483	0.749422343768607	-1.17875	0.7379922	0.7411568	0.3156995	1.008285	0.7802141	-0.448473	1.1968522147	0.409958	-0.3335531	-0.668556826051245	1.3480679819	0.3017229	-0.8223433479	-0.645458969168687	1.24818704215058	-0.316755961193951	0.3881157	-0.2351299529
GH03286	2L	13217892	0.2042839	0.3668195	-0.665624902040749	0.441141568758741	-0.0719471484	-0.2069609	-0.461265782238363	0.208491205427425	-0.945704952828668	0.70825	-0.2898405	-0.1120433	-0.8226704	-0.5773824	-0.1027931	0.25998	-0.5267085085	-0.3104978	0.3910491	-0.176093173733845	-0.6576278337	-0.05545821	0.2797370181	0.833404374882938	-0.849913530363034	0.0414505183198148	-1.108794	0.1913004138
GH03305	2L	11153628.5	-0.1328798	0.531239	0.443519021876036	-0.0174663413827555	1.1578244559	-0.5681036	1.26720442783343	-0.500757294326213	0.655260279530722	-0.45325	-0.0457236	-0.1125067	-0.3816716	-0.115081	0.1447148	-0.1623622	0.4586530242	-0.06190803	0.2205965	-0.369111988633533	1.0453439688	0.2477541	-0.5202274115	0.386502177470639	0.956579407575578	0.048988830199854	-0.07820405	0.509175797
GH03311	2R	20019843.5	0.3581289	0.2004439	-0.0993092687644667	0.235170131567811	-0.2466022801	-0.23525	-0.0997795038874192	-0.193305140983484	-0.164464041761222	-0.425	-0.04996454	-0.2674878	-0.7694444	-0.656569	-0.07801606	0.07896527	0.6986638635	-0.5428934	0.3008772	0.811014993605535	-0.3835670877	0.2524281	0.5763030017	-0.265297184307141	-0.298319942441982	0.0686571441904855	-0.5113652	-0.7061756193
GH03315	X	5943107.5	0.002664724	0.1415579	0.318426351421948	0.0646054394483978	0.5955927115	-0.05797366	1.15152718756863	-0.330492975645488	0.307450561525984	-0.581	0.05037803	0.06490395	-0.2087935	-0.3709794	0.1509839	-0.131517	0.400604654	-0.2562122	0.1570775	0.161106134691151	0.868056779	0.6206484	-0.5146711258	-0.573526252393833	0.599710848664244	-0.206552371571618	-0.04798539	0.3501954997
GH03360	X	8417315.5	0.495369	0.4287156	0.146916276774627	-0.187060176637636	1.1661643608	0.6817781	1.61104778781551	-0.385177315199978	0.272991196695164	-0.24075	0.1894451	0.05053003	-0.1790939	0.117334	0.09794698	0.08414778	-0.161359163	0.1788426	0.1969941	0.0161601488688042	1.4587298973	0.6797909	-0.3386320066	-0.800302752450191	0.308714601385506	0.176399969401772	0.3255012	-0.0166579982
GH03377	2L	1751394.5	-0.8096467	-0.5788989	-0.186857733958709	-0.576389974077687	0.0188850122	-0.2021488	-0.110468206155222	1.29344144655318	0.0420220908210613	-0.5585	-0.3384609	-0.2933257	-0.1290203	-0.4291112	-0.1191279	-0.6311791	-0.2950116465	-0.3712359	-0.4658083	-0.965640350432944	-0.7212059731	-0.09348256	-0.2590944285	0.263295943871517	0.0564497154247977	-0.212360221820933	-0.4316987	-0.168499224
GH03388	3R	8353364	0.2231501	0.1565761	0.616505561659489	-0.21608684628558	0.5145297535	0.5944206	1.13259759832135	-0.458306613461685	0.671537399369811	-0.764	0.05437335	-0.01376568	0.1386961	-0.2244537	0.1374364	-0.1641772	0.5672346649	-0.01093176	0.006914035	-0.99027723850678	0.4558150249	0.06145183	-0.8691980575	-0.671020038784521	0.940803203029055	-0.288434164376818	0.2230543	-0.0158221404
GH03475	3R	15882618	0.9652118	-0.05533313	0.0515042337133094	0.348288707762404	0.0506799125	-0.6664681	-0.208274872673774	1.51432141850973	-0.126315706373082	-0.548	-0.09784626	-0.1492324	-0.3978667	-0.05577418	0.07877426	0.4413274	-0.0048064564	0.02174904	0.09826646	0.523927132832222	0.2500508499	0.1266433	1.2940752671	-0.0991734249521553	0.126116620325251	-0.105369350406319	0.2623885	0.2727110439
GH03482	2R	10421180.5	0.02635739	1.052312	-0.0409676037877824	0.159100966327182	-0.0302611656	-0.3533443	-0.050908792116601	0.437880086693908	-0.268158636304872	0.13325	-0.06217014	0.08819619	-0.1769557	-0.2051799	0.1645177	0.5163112	-0.1658771639	-0.245433	0.6798579	-0.591206020776762	0.5134358662	0.2815943	-0.464228655	1.26522506414721	-0.200997012533713	0.666701560665208	-0.05100609	-0.0471606475
GH03502	3R	14970145	0.3777185	0.3528009	0.22976694186446	0.112853442747776	0.4121525007	0.2993341	0.66037303911414	0.136275051562972	0.287311219713221	0.18475	0.1782304	0.09441937	0.03693898	-0.189476	0.1524934	0.1163599	0.6018012139	-0.1037563	0.182423	-0.338123788511197	0.6803163216	0.2764079	-0.3481911369	-0.605250735982641	0.455096609162499	0.0289943483319274	0.0174694	0.8403570095
GH03511	X	21688331.5	-0.2090856	-0.1013267	-0.0343897957444143	0.114658363375661	-0.3063167449	-0.3344323	-0.379072687154401	0.739268529762798	-0.535824562620491	-0.15025	0.2588738	0.643931	-0.1926915	-0.1158786	0.2087123	-0.09768424	-0.5684713178	0.01316406	0.2050641	-0.289004736987786	-0.4066145296	-0.4960655	0.6628318905	0.498036013057098	0.528385226521385	0.194503075782764	-0.148998	0.025805267
GH03514	3R	10728891.5	0.1504414	0.02714377	-0.130591745969597	0.0640268160591987	-0.4987979602	0.09570707	-0.269891599308101	1.33870105949941	-0.279385866171335	0.4425	-0.2063351	0.1306181	-0.4254806	-0.5252531	-0.09046333	0.5106377	-0.3922766979	-0.05801279	0.07085469	-0.103535540044984	-0.3337648231	-0.02884342	0.9272292461	0.23854324778142	-0.629143205142317	-0.329014377429572	-0.2497357	-0.2217169231
GH03529	3L	1706876	-0.2660735	-0.4230285	-0.0165142750408576	-0.189101821064758	-0.0513724339	-0.2741366	0.0163979811893757	-0.165414350817243	0.3068329318181	0.19625	0.0923614	0.5256572	-0.7859785	-0.3889027	0.1388628	-0.3214056	1.2615496995	-0.2668578	-0.5039422	-1.53839041855427	-0.2795351171	-0.03360099	-0.8737239294	-0.021587990800821	0.189621349505189	0.32136792777053	-0.3985659	-0.5270452345
GH03554	3R	12826584.5	-0.1809642	-0.1767251	-0.198345285365852	-0.343039295515072	-0.2617107674	-0.6772035	-0.408298684865009	0.376426290426178	0.133096395593047	0.0785	-0.06507718	-0.005914568	-0.3645203	-0.1405656	0.2257278	-0.1018619	-0.5383601753	-0.1524859	-0.1733176	0.264167655267664	-0.1046148606	-0.8217204	0.5683692683	-1.82044771930706	-0.247461454499095	-0.251371409803344	-0.06700263	-0.4447068785
GH03570	2L	10336181.5	1.222273	0.5444146	-0.368029209173621	0.988586179244978	-0.7298251544	-0.8130269	-0.332563652025748	0.748863704725759	-0.801819258908845	0.93	0.06072321	0.2888278	-0.3719956	-0.7340835	-0.3948462	1.931165	0.2044728737	-0.03785821	0.0683941	0.975710101877945	-0.7907282327	-0.1326407	1.7394350505	0.836703286304976	-0.90194661305952	-0.225024398729611	-0.7045938	0.1553976996
GH03573	X	8379138.5	-0.09014955	-0.1411685	0.458377139462715	-0.473856357619498	0.6308382542	-0.05733733	1.46748777077071	-0.331163892846418	0.65155928625333	-0.522	0.1268936	0.06819534	-0.4727513	-0.2550235	-0.07602387	-0.158492	0.7815523659	-0.1306146	0.05308874	0.0776382695084463	1.0861963565	0.3667393	-0.6262095362	-1.37934292212045	0.817675277051732	0.283366918239724	-0.09454401	0.2008659892
GH03576	3L	11071553.5	-0.3581305	0.3178766	-0.0154483340356814	-0.1243459519632	-0.1840555219	-0.4676357	-0.399854416225338	0.990163685756704	-0.545447940244733	0.6355	-0.1835872	0.1523163	-0.4833799	-0.6730003	-0.1877125	0.8714983	-0.4281832317	-0.1378922	-0.360767	0.0428901670531439	-0.6972569107	-0.6454379	1.3907273723	1.04511657115939	-0.195110923004017	-0.246563540741275	-1.046093	0.2012045613
GH03577	2R	13696447.5	-0.6788272	-0.485376	-0.28076137848596	0.0525044927065929	-0.4363173355	-1.017048	-0.966699061407819	0.106658904169189	-0.0991077872736027	-0.27575	-0.2223884	-0.07688689	-0.7686371	-0.3000147	0.08710887	-0.08452268	-0.3894899004	-0.3669619	-0.1622349	0.61583447579012	-0.6675865782	-0.3136871	1.5159445394	-0.320491498728022	0.806825850599986	-0.397009359736412	-0.2666068	-0.486275019
GH03581	X	11721697	0.3846913	0.2497503	0.0677159428394358	0.146577463021435	-0.1795697106	0.4444987	0.426938620123097	1.02658409629889	-0.10020502254538	0.5985	0.3525464	0.1602751	0.05643078	0.3810703	0.3717111	0.1375258	-0.0001892517	0.4426045	0.1520474	0.299794448846543	0.1840878826	0.4994167	1.4388820237	-0.286707543986717	0.047042756131892	0.0933597536958043	0.5460217	0.1254569391
GH03607	3R	13988790	0.3728677	-0.04275747	-0.170787251849789	0.174831782348905	-0.1971181838	-0.01523785	-0.223450646478828	0.232635794772814	0.159334262633855	-0.31375	-0.06866848	-0.1330163	-0.7150492	-0.3527426	0.04798052	0.2110943	-0.6476434006	-0.4283447	0.3428802	-0.217695824551239	-0.1444879544	-0.03329014	0.8392742744	0.0287675632546089	-0.143599266078947	-0.227720983009808	-0.2766813	-0.1103623452
GH03617	3R	21443121	-0.5408496	-0.1675542	0.602600560776018	-0.171342410985809	0.3441781395	-0.4254232	-0.00654472300224329	-0.333053107857905	0.509564785667359	-0.545	-0.2351213	-0.111332	-0.6592064	-0.5504801	-0.1362539	-0.3669779	0.3683256811	-0.3369477	-0.2786348	-0.42236191314967	-0.3005312907	0.006584961	-0.4379207855	-0.253679883238745	0.104098202497905	-0.269764552096804	-0.5016951	-0.2460231504
GH03623	3L	16331869	-0.3084582	-0.5124776	-0.131416257234799	-0.413768713965604	0.5972634853	-0.1648253	1.54649295456217	-0.394353584560054	0.359732995824446	-0.44225	0.003173407	0.1298822	0.1449461	0.2998466	0.1708571	-0.176116	0.5160377974	-0.2693984	-0.04736264	-0.817704433265931	0.9927653848	-0.2825071	-0.854759001	-0.646159389485633	0.248915319130426	0.103532763265891	0.01142859	0.1285042136
GH03629	2R	18826368.5	0.2129135	0.05338433	-0.393765643646939	-0.845721876684092	0.1272143603	0.5938078	1.41606996925103	-0.32141283990542	0.214713416789138	-1.18525	0.1932095	0.004047354	0.4359455	0.2707667	0.371843	-0.1343278	0.8559628729	0.4451745	0.02659112	0.244683236388955	0.4407927584	-0.1634459	-0.0823174128	-1.09176771319587	0.813879739832746	-0.0349509082122408	0.7219375	0.0629538791
GH03649	2R	16799093.5	0.2067761	-0.2220385	-0.167468923233999	0.497116305121742	-0.5520686293	-0.2512512	-0.428327081237122	1.06058943580002	-0.351241188278641	-0.15225	-0.1064408	-0.02780338	-0.5728651	-0.5470766	-0.1007825	0.3064275	-0.2493291117	-0.3885313	-0.2312011	0.233189700274299	-0.4995252639	-0.6039185	1.1558634998	0.936758513257929	-0.20662659600423	-0.354496548723878	-0.1753847	-0.6889822686
GH03683	3R	1418984	-0.548518	-0.6434238	0.0830579947399694	0.946975590185844	-0.4790727807	-1.24672	-0.435527527926221	0.643033178749887	-0.226812983410981	0.14475	-0.5043099	-0.07253468	-0.8293007	-1.010268	-0.258639	-0.02025243	-0.8733986498	-0.7716495	-0.1139768	-0.162279409916778	-1.2988094965	-0.3642535	1.0319544663	0.418956770784716	-1.29615354359495	-0.482119481382848	-1.132582	-0.6707298987
GH03685	3R	19819962	1.185966	0.3583904	-0.51067605514267	0.918827133101974	-0.9007669175	-0.4795239	-0.396998126577619	0.766802897378021	-1.06308649758938	0.654	-0.409863	-0.03115344	-1.163703	-1.688843	-0.1060354	1.537852	-0.4627787303	-0.5631566	0.4740061	0.714806096162526	-1.4245496124	0.01505199	1.7999854257	1.24466200743786	-1.47293825218705	-0.267995544645332	-1.416595	0.2610962669
GH03691	2L	16785716.5	-0.08072558	1.128445	0.149445771751078	0.129954201543919	0.7354472772	-0.6466239	0.744472307003606	-0.178615723205402	-0.216917249018159	-0.339	0.3792471	0.4644529	-0.1452082	-0.1915608	0.4484586	-0.1582568	0.4094907126	0.05116994	1.215735	-0.660338685737292	1.1552490538	0.6795382	-0.6597564536	0.870074618458903	-0.309399186539724	0.70813589553156	-0.2397903	0.2884353251
GH03693	3L	16957695.5	-0.4195922	0.09306645	-0.0717491984234198	-0.665813955678753	0.9511125329	-0.3924112	0.826299048511496	-0.295810393288113	0.310591777635965	-0.28025	-0.1900797	0.00719306	-0.2476695	-0.1966135	-0.01944242	-0.09210428	-0.5038843052	-0.2545777	-0.04360061	-1.21269485279315	0.8502690306	-0.1205381	-0.9401737804	0.39972352727798	-0.429083007060478	0.59324958749082	-0.2087045	-0.4490954081
GH03694	3L	22194135.5	-0.1268545	-0.3696786	-0.342900441484328	-0.412626213961655	-0.1096829419	-0.1075702	-0.141895360795017	0.110825689628414	0.412684912742059	-0.33925	0.3330505	0.04376603	-0.3949743	-0.2717926	0.2240462	-0.361808	0.1276099427	-0.2622668	-0.1220447	-0.602358518874074	-0.1718184925	-0.0263753	0.1924767267	-0.838786489618508	-0.210747876171387	0.0629727860335252	-0.02854609	-0.1923354833
GH03720	3R	22666339.5	-0.009676354	0.05955496	0.17192387975785	-0.693107687742562	-0.0283186812	0.1290439	1.30547582590114	-0.53797261751686	0.616944648927342	-0.80275	-0.3416685	0.04488621	0.07834932	0.06033641	-0.5802815	-0.1856381	1.2803263712	0.1240464	-0.2371267	0.0250520116871183	0.505995082	0.2439697	-0.6197547859	-1.28701789895697	0.753280049024559	0.0249760194911954	0.36331	0.1617977294
GH03731	2L	3361322.5	-0.2595558	0.1559974	0.744344752738047	-0.279986326469634	0.4582801438	-0.6826327	0.00426270130430995	-0.539179478019488	0.594017365178544	-0.2035	-0.3734458	-0.1112683	-0.2629087	-0.2869122	-0.6271018	-0.2267657	0.2238019322	-0.1332222	-0.03913102	-0.424100734811339	-0.1811044601	0.2994856	-1.2571846909	-1.60245154003958	0.275379535873416	0.223607458143597	0.3954422	-0.2533216154
GH03748	X	15932914.5	-0.01542535	0.3868803	0.140148485566822	-0.21875553400604	0.5873107706	-0.0721439	0.598824979216928	-0.209957463288414	0.343925561929084	0.05025	0.5752572	0.6579226	-0.1184684	0.06259459	0.7417003	-0.08648799	0.2355287424	0.1873435	-0.01047884	-0.400883843956434	1.3878510838	0.3096072	-0.5561005707	0.299219630031492	0.333740348809341	0.906500688372654	0.1791605	0.0473604336
GH03795	3L	9692377.5	0.8309459	0.3575126	-0.31203386569057	0.785794554542742	-0.6338596035	-0.7582064	-0.615828908037445	1.53798453997027	-1.09987310026234	0.55175	-0.4029496	0.01925809	-1.302569	-0.9852418	-0.2599086	0.4786814	-0.4423481855	-0.4677521	0.1531872	2.16357288775241	-1.3067738913	0.08864717	2.4089326216	1.24767641312454	-0.945913129482485	0.274729000467687	-1.126918	-0.3695024139
GH03826	2R	5387592	-0.09965646	0.8109481	0.555753752538892	0.754536411602299	-0.3222926637	-1.080274	-0.34253959233914	0.584757254638181	-0.0768542249284721	0.60725	0.1312664	0.4108428	-0.5034316	-0.4584861	0.0426394	0.4173648	0.058782152	0.2227552	0.09728546	0.0376630011668696	-0.759555503	-0.06685209	0.631450688	1.1177618158542	-0.199354319559934	0.210781492633581	-0.7657757	1.694538421
GH03827	2R	18832830.5	0.1009882	-0.01964653	0.00975149931346506	-0.652502472121872	0.4164881327	0.2755537	1.20655244212873	-0.499635754555	0.54559081497042	-0.8895	0.4242572	-0.07465776	0.0177691	0.1717926	0.1772689	-0.08883538	1.2991005771	0.09080324	0.05064813	-0.0359082452238459	0.62578776	-0.07849071	-0.4262612276	-0.957948168626508	-0.36289006591988	-0.215166180351417	0.5240471	0.2535272926
GH03839	3L	201255.5	0.8943426	0.7721558	-0.0765206283739866	0.902181805908745	0.6517744881	-0.2571122	0.200791769351305	-0.301137750544759	0.318189455199726	0.45	-0.08666444	-0.05927872	-0.2226894	-0.2530656	-0.05813317	0.9238563	0.6148024337	-0.1274433	0.4058607	-0.349768608761652	0.0398969907	0.3981214	0.2065166403	1.04091362347034	-0.228284947368318	0.779129387468268	-0.3216158	-0.1178648833
GH03852	2L	788467	-0.356432	-0.303936	-0.0273335677785618	-0.434021003561128	0.51433895	0.05647792	1.48697033201429	-0.177663151188331	0.636655198021372	-0.83575	0.3554812	0.07879662	0.2617315	0.1807012	0.1102161	-0.4032249	1.1002643255	-0.1141654	-0.09527085	-0.588846452674467	0.33791602	-0.03665393	-0.6735990788	-1.74698335651433	0.495166954240768	0.230576809210266	0.2513956	0.1121469099
GH03873	X	17683175.5	-0.4032111	-0.337143	-0.373576197094874	0.260653429874575	-0.4452368378	-0.8458912	-0.509731824428647	0.771499045062593	-0.475477605718755	-0.229	-0.1520865	-0.1350446	-0.6562066	-0.3674717	0.0708481	0.2545906	-0.543134342	-0.1557376	-0.03230965	0.350304683312207	-0.8197981518	-0.2862888	1.6905425981	0.55297824807215	-1.06575705697975	-0.427004177103681	-0.4538139	-0.8306193114
GH03876	3R	5240658.5	1.550741	1.06801	0.0174878156039501	0.647893498607539	0.0350326602	-0.3761432	-0.107829628876274	0.272621157303635	-0.290961306095706	0.0395	-0.3584845	0.1511615	-0.6495578	-0.5995639	0.2628693	0.770955	-0.0663857549	-0.2281292	1.154281	0.487258565093921	0.5323803544	0.2261762	1.3301228164	1.07799963044878	0.640288606999109	0.47571271143499	-0.3625028	1.2790287774
GH03922	2L	474610.5	-0.3258405	0.3536669	-0.0502760201483535	0.378402316731774	0.4199290118	-0.7846512	0.283906216341979	0.529424837617443	-0.654510991307183	0.21175	1.025926	1.114699	-0.8542852	-0.7580441	0.8091256	0.05185329	-0.8849242793	2.309312	0.03506352	0.154637467177439	0.1223805412	-0.1175857	1.077362293	1.57637353931414	-0.59863851413966	-0.230551181050049	-1.480665	-0.2529450582
GH03927	2L	6947121	-0.1363573	0.3605	-0.566476117786751	-0.185255010405045	-0.4571107528	-1.260458	-0.505065062143934	0.325425197564659	-0.183142046523715	0.4465	-0.350401	0.02268417	-0.4214999	-0.3083207	-0.8575802	0.1891641	-0.9285935308	-0.09753297	-0.1643218	-0.19303172597564	-0.2371874224	-0.1554971	0.4596916255	-0.190004789255452	-0.539053141971724	0.0162753592474377	0.2362	-0.5776637308
GH03957	2R	12584150	0.3190006	0.4534361	-0.0052345485258502	-0.2655829823267	0.7526158116	0.0203894	1.54064339171339	-0.56299520244799	0.837942903328777	-0.322	-0.09098164	0.1107619	0.1615132	-0.01478068	-0.5934416	-0.01931955	0.7153521524	-0.1627637	-0.3789064	-0.451472840153548	1.0607501408	0.7181149	-0.5779162286	-1.07285090110075	0.188510663180819	-0.052616984515286	1.346266	-0.3562246899
GH03958	3R	9527599	-0.6627993	-0.7233436	0.187576757561697	-0.400963723748472	1.0443046954	-0.3851908	1.58072322945925	-0.36277985645279	0.701769345609847	-0.90575	0.02777948	0.08825697	-0.4024413	-0.3975558	-0.05398107	-0.468414	-0.1421419678	-0.1415613	-0.2181246	-1.09398279045727	0.7827002475	0.0787387	-1.0693443231	-1.2935055664708	0.298654778156658	0.0836258370339762	-0.06663156	-0.4992630506
GH03980	2L	19963127.5	0.3799579	0.3170359	0.313144206543628	0.150618931699524	0.2491618701	0.1117461	1.06790386252656	-0.446017979778681	0.0151619511372159	-0.47775	0.08445698	-0.001324678	-0.4690505	0.1987585	0.1219312	-0.3703663	1.4104335031	0.167867	0.4466916	-0.28081483937239	0.4855825173	0.138855	-0.9656511695	-0.58809346069617	0.992503999519193	0.335053383568122	0.4309557	0.2958042466
GH04007	2R	8033998	-0.4349577	-0.2426106	-0.22266034665655	-0.367459781653594	-0.3517693594	-0.3100712	-0.420063774284634	1.07442092279831	-0.254315253539643	-0.1195	0.03273664	-0.09745674	-0.1632386	-0.01127924	-0.03149193	-0.2673655	-0.8457136695	-0.1315787	-0.05555487	-0.198193609473162	-0.2394911991	-0.2599398	1.2093427524	-0.603785692040343	NA	-0.168576279922407	0.3110665	-0.0546279011
GH04024	3L	8203905.5	0.2357592	0.1174732	0.593407011857444	-0.284805713343473	0.2968735063	0.684864	0.943814092151247	-0.292481141313927	0.328636058488631	-1.042	0.2916276	0.001653858	0.3325955	0.4295137	0.2240676	-0.1366736	0.7517332634	0.2350096	-0.09397223	-0.424324286369137	-0.0748380622	-0.3042439	-0.2307778377	-1.5433189651776	0.840887602251661	0.00534572127724663	0.52881	0.0526341746
GH04025	2L	3377799	-0.4960012	-0.5238421	-0.216676128572189	0.0212627850464975	-0.2241889349	-0.4850656	-0.315962516267568	1.16118074981967	-0.309589106397756	-0.29475	-0.2520178	0.00838954	-0.3546916	-0.3350627	-0.07078032	-0.2975031	-0.4997762844	-0.08328234	-0.5875403	0.301973059514758	-0.4883716831	-0.05678965	1.2991477503	-0.0901141894578609	-0.0614069382129166	-0.197695475666117	-0.3544183	-0.5548596172
GH04031	X	8309092.5	0.978241	0.5931385	-0.284688359854803	0.620373904373924	-0.0081587334	-0.9198225	-0.217916558312585	0.360226678621941	-0.657846589270239	0.12375	-0.5262244	-0.3854467	-0.8644255	-0.9781592	-0.2269303	0.185225	0.0673157267	-0.6121599	0.4436412	-0.0195864272084013	-0.0745709722	0.1323826	0.6017459604	1.11880574057113	-0.359107581264337	0.297547282603653	-0.9747167	1.648299578
GH04034	3R	2895250	-0.6629107	-0.4541019	-0.137835753495122	-0.427778704063494	-0.6366944618	-1.086148	-0.424795855391769	-0.0336790815678533	0.31752687131287	-0.41925	-0.805634	-0.1864259	-0.06105188	-0.5369953	-1.011581	0.04715012	-0.3261813386	-0.4997286	-0.4770006	-0.295042741786518	-1.4203497498	-0.7556341	0.4009941665	-0.420282914259459	-0.341258054429565	-0.643098423545764	-1.118229	-0.7730457149
GH04035	3L	11399723.5	-0.4234157	0.1509508	0.402913630120097	-0.270097116364946	0.2435513569	0.1537149	1.53468806555533	-0.320846714208473	0.226691340597114	-0.353	0.03870434	-0.05225641	0.2742819	0.09790507	-0.0008315334	-0.08349501	0.3537241193	-0.06510028	0.6357737	-0.278218594188933	1.1833192425	0.4871214	-1.2127327904	-0.213738143825003	0.687607609587645	0.0829238970561157	0.2284807	0.2618025746
GH04039	2L	284547.5	0.54792	0.2654725	-0.080738870327379	0.356117265768035	0.4048513574	-1.661949	-0.144802929046298	-0.0172074001089335	-0.575201544840481	0.38325	0.7464543	1.017065	-1.651488	-0.8723078	0.7692241	0.3486569	-0.2619512166	0.5743636	0.06650673	0.753847874725066	-0.0049810955	0.3352483	0.230799561	-0.0708830107381319	-0.667739089733855	-0.0600892906264797	-1.166477	-0.431468374
GH04046	2L	13473438	-0.1209061	-0.0008541003	0.801285617121337	-0.319744833818791	0.493027752	0.132273	1.10878089514715	-0.245718010635842	0.615211754470107	-0.70875	-0.08674866	0.223527	-0.5570615	-0.2135913	0.01104459	-0.352013	1.1129658246	-0.005862744	-0.01011067	-0.862533894969015	0.3867104504	0.1123155	-0.5747253971	0.0539015909020897	0.608127313081941	-0.0152078329576386	0.1272201	0.2155393585
GH04054	3R	6502087	-1.536565	-0.9883665	0.292672960735191	-0.109988161906403	1.4745794501	-1.926007	1.44154055837547	-0.403922946345645	0.720514302358138	-0.72825	-0.5383973	0.03152809	-1.081185	-0.7994248	-0.2878339	-0.7674946	0.2821527925	-0.6684425	-0.4252739	-1.82323761693464	1.5646489484	0.858834	-2.5588601148	-0.192492368794624	0.57334662804867	0.268690834298554	-0.8352505	-1.2076497253
GH04057	X	14122665.5	0.1225773	-0.01237947	0.313047953990678	-0.151618029810345	-0.0024783795	0.4508624	1.20118967442846	-0.166657431211328	0.141403984094778	-1.087	0.4533441	0.05235013	0.5469421	0.6482824	0.4260602	-0.2639039	1.3699689782	0.1892687	0.2642846	0.0244080422997688	0.3620763768	0.1098123	-0.3336911549	-0.551603441318812	0.75863821452751	0.0975836611674686	0.4572168	-0.0009430196
GH04071	3R	5872151	-0.4072563	1.297388	-0.0489085495306155	0.408751285594805	-0.1114327177	0.01369792	-0.585418575933913	0.724075548380241	-0.361821643366534	-0.19325	-0.03214049	-0.00941235	-0.4491633	-0.4412707	-0.09197075	0.06670419	-0.4435434117	-0.2001271	0.01153547	-0.337306250004288	-0.6203843098	-0.2952499	-0.8776275157	1.04556436638782	-0.515448429003959	-0.088049466147145	-0.1421271	-0.331408009
[truncated: 8,069 more rows]
