# Supplementary material for: Global Chromatin Domain Organization of the Drosophila Genome
Source: PLoS Genet. 2008 Mar 28;4(3):e1000045. doi: 10.1371/journal.pgen.1000045 (PMC2274884; doi:10.1371/journal.pgen.1000045)
Supplement: Dataset S2 — GFF file listing all BRICKs. (0.39 MB TXT) [file pgen.1000045.s012.txt]

X	deWit_PLoSGenet_2008	BRICK	513215	13641564	766			bcd
X	deWit_PLoSGenet_2008	BRICK	4525742	13514329	510			bcd
X	deWit_PLoSGenet_2008	BRICK	4525742	7559729	166			bcd
X	deWit_PLoSGenet_2008	BRICK	4758438	13165890	483			bcd
X	deWit_PLoSGenet_2008	BRICK	4525742	7961380	196			bcd
X	deWit_PLoSGenet_2008	BRICK	4525742	8737029	244			bcd
X	deWit_PLoSGenet_2008	BRICK	4525742	8308585	220			bcd
X	deWit_PLoSGenet_2008	BRICK	4547623	13617318	522			bcd
X	deWit_PLoSGenet_2008	BRICK	613009	13616016	760			bcd
X	deWit_PLoSGenet_2008	BRICK	4525742	13165890	488			bcd
X	deWit_PLoSGenet_2008	BRICK	5259127	5556849	20			bcd
X	deWit_PLoSGenet_2008	BRICK	4533467	5563014	49			bcd
X	deWit_PLoSGenet_2008	BRICK	4525742	13641564	525			bcd
X	deWit_PLoSGenet_2008	BRICK	4525742	11213315	375			bcd
X	deWit_PLoSGenet_2008	BRICK	4525742	13548372	513			bcd
X	deWit_PLoSGenet_2008	BRICK	613009	13595053	759			bcd
X	deWit_PLoSGenet_2008	BRICK	4758438	13595053	517			bcd
X	deWit_PLoSGenet_2008	BRICK	4525742	13573114	516			bcd
X	deWit_PLoSGenet_2008	BRICK	4758438	13616016	518			bcd
X	deWit_PLoSGenet_2008	BRICK	4533467	8436935	229			bcd
X	deWit_PLoSGenet_2008	BRICK	613009	13641564	762			bcd
X	deWit_PLoSGenet_2008	BRICK	4525742	10636658	338			bcd
X	deWit_PLoSGenet_2008	BRICK	5259127	5563014	22			bcd
X	deWit_PLoSGenet_2008	BRICK	4525742	5592392	51			bcd
X	deWit_PLoSGenet_2008	BRICK	4547623	5563014	48			bcd
X	deWit_PLoSGenet_2008	BRICK	4547623	13163239	485			bcd
X	deWit_PLoSGenet_2008	BRICK	4525742	13222781	492			bcd
X	deWit_PLoSGenet_2008	BRICK	513215	13617318	765			bcd
X	deWit_PLoSGenet_2008	BRICK	1213309	13617318	724			bcd
X	deWit_PLoSGenet_2008	BRICK	5259127	13617318	496			bcd
X	deWit_PLoSGenet_2008	BRICK	4547623	12576345	452			bcd
X	deWit_PLoSGenet_2008	BRICK	4525742	8416171	227			bcd
X	deWit_PLoSGenet_2008	BRICK	5259127	13503196	481			bcd
X	deWit_PLoSGenet_2008	BRICK	4533467	10636658	337			bcd
X	deWit_PLoSGenet_2008	BRICK	4525742	12594430	455			bcd
X	deWit_PLoSGenet_2008	BRICK	4525742	8748701	246			bcd
X	deWit_PLoSGenet_2008	BRICK	4547623	11206147	372			bcd
X	deWit_PLoSGenet_2008	BRICK	5259127	13641564	497			bcd
X	deWit_PLoSGenet_2008	BRICK	4525742	12576345	454			bcd
X	deWit_PLoSGenet_2008	BRICK	492719	13641564	770			bcd
X	deWit_PLoSGenet_2008	BRICK	908358	13641564	740			bcd
X	deWit_PLoSGenet_2008	BRICK	4533467	12576345	453			bcd
X	deWit_PLoSGenet_2008	BRICK	5263719	5556849	19			bcd
X	deWit_PLoSGenet_2008	BRICK	908358	13617318	739			bcd
X	deWit_PLoSGenet_2008	BRICK	5259127	5556849	21			bcd
X	deWit_PLoSGenet_2008	BRICK	4525742	13617318	524			bcd
X	deWit_PLoSGenet_2008	BRICK	4525742	13221230	491			bcd
X	deWit_PLoSGenet_2008	BRICK	4525742	8717362	243			bcd
X	deWit_PLoSGenet_2008	BRICK	4547623	13221230	489			bcd
X	deWit_PLoSGenet_2008	BRICK	1213309	13641564	725			bcd
X	deWit_PLoSGenet_2008	BRICK	513215	13616016	764			bcd
X	deWit_PLoSGenet_2008	BRICK	4533467	13165890	487			bcd
X	deWit_PLoSGenet_2008	BRICK	4758438	12594430	450			bcd
X	deWit_PLoSGenet_2008	BRICK	513215	13595053	763			bcd
X	deWit_PLoSGenet_2008	BRICK	4533467	7831294	189			bcd
X	deWit_PLoSGenet_2008	BRICK	4525742	8872836	249			bcd
X	deWit_PLoSGenet_2008	BRICK	4533467	11213315	374			bcd
X	deWit_PLoSGenet_2008	BRICK	4533467	13617318	523			bcd
X	deWit_PLoSGenet_2008	BRICK	4547623	8717362	241			bcd
X	deWit_PLoSGenet_2008	BRICK	4533467	8748701	245			bcd
X	deWit_PLoSGenet_2008	BRICK	4525742	8286172	217			bcd
X	deWit_PLoSGenet_2008	BRICK	4547623	13165890	486			bcd
X	deWit_PLoSGenet_2008	BRICK	492719	13617318	769			bcd
X	deWit_PLoSGenet_2008	BRICK	4547623	10636658	336			bcd
X	deWit_PLoSGenet_2008	BRICK	4533467	8416171	226			bcd
X	deWit_PLoSGenet_2008	BRICK	4533467	8717362	242			bcd
X	deWit_PLoSGenet_2008	BRICK	4533467	13595053	521			bcd
X	deWit_PLoSGenet_2008	BRICK	4525742	5563014	50			bcd
X	deWit_PLoSGenet_2008	BRICK	4525742	8436935	230			bcd
X	deWit_PLoSGenet_2008	BRICK	4758438	12576345	449			bcd
X	deWit_PLoSGenet_2008	BRICK	4525742	8751424	247			bcd
X	deWit_PLoSGenet_2008	BRICK	4547623	7831294	188			bcd
X	deWit_PLoSGenet_2008	BRICK	613009	13617318	761			bcd
X	deWit_PLoSGenet_2008	BRICK	4547623	11213315	373			bcd
X	deWit_PLoSGenet_2008	BRICK	4547623	13595053	520			bcd
X	deWit_PLoSGenet_2008	BRICK	4758438	11213315	370			bcd
X	deWit_PLoSGenet_2008	BRICK	5259127	13514329	482			bcd
X	deWit_PLoSGenet_2008	BRICK	4525742	8870151	248			bcd
X	deWit_PLoSGenet_2008	BRICK	5259127	5592392	23			bcd
X	deWit_PLoSGenet_2008	BRICK	4525742	7493386	165			bcd
X	deWit_PLoSGenet_2008	BRICK	4525742	7831294	190			bcd
X	deWit_PLoSGenet_2008	BRICK	4533467	13221230	490			bcd
X	deWit_PLoSGenet_2008	BRICK	4758438	13617318	519			bcd
2R	deWit_PLoSGenet_2008	BRICK	13370468	14176411	70			bcd
2R	deWit_PLoSGenet_2008	BRICK	13899893	14176411	33			bcd
2R	deWit_PLoSGenet_2008	BRICK	13807258	13922551	14			bcd
2R	deWit_PLoSGenet_2008	BRICK	13793928	14019707	28			bcd
2R	deWit_PLoSGenet_2008	BRICK	13325906	14340601	88			bcd
2R	deWit_PLoSGenet_2008	BRICK	13817808	14176411	38			bcd
2R	deWit_PLoSGenet_2008	BRICK	13817808	13922551	13			bcd
2R	deWit_PLoSGenet_2008	BRICK	13899893	13926346	10			bcd
2R	deWit_PLoSGenet_2008	BRICK	13807258	14176411	39			bcd
2R	deWit_PLoSGenet_2008	BRICK	13913266	14144142	26			bcd
2R	deWit_PLoSGenet_2008	BRICK	13870909	14176411	37			bcd
2R	deWit_PLoSGenet_2008	BRICK	13908541	13922551	6			bcd
2R	deWit_PLoSGenet_2008	BRICK	20447306	20492398	11			bcd
2R	deWit_PLoSGenet_2008	BRICK	20448225	20492398	10			bcd
2R	deWit_PLoSGenet_2008	BRICK	13908541	13926346	8			bcd
2R	deWit_PLoSGenet_2008	BRICK	13307745	14176411	74			bcd
2R	deWit_PLoSGenet_2008	BRICK	13914356	14176411	29			bcd
2R	deWit_PLoSGenet_2008	BRICK	13908541	14144142	27			bcd
2R	deWit_PLoSGenet_2008	BRICK	13325906	14176411	73			bcd
2R	deWit_PLoSGenet_2008	BRICK	13793928	13922551	15			bcd
2R	deWit_PLoSGenet_2008	BRICK	13899893	14060461	23			bcd
2R	deWit_PLoSGenet_2008	BRICK	13913266	14142581	25			bcd
2R	deWit_PLoSGenet_2008	BRICK	13793928	13926346	17			bcd
2R	deWit_PLoSGenet_2008	BRICK	13897569	14176411	36			bcd
2R	deWit_PLoSGenet_2008	BRICK	13913266	14176411	30			bcd
2R	deWit_PLoSGenet_2008	BRICK	13793928	14176411	40			bcd
2R	deWit_PLoSGenet_2008	BRICK	13365743	14176411	71			bcd
2R	deWit_PLoSGenet_2008	BRICK	13307745	14340601	89			bcd
2R	deWit_PLoSGenet_2008	BRICK	13336186	14176411	72			bcd
2R	deWit_PLoSGenet_2008	BRICK	13913266	14060461	20			bcd
2R	deWit_PLoSGenet_2008	BRICK	13793928	14340601	55			bcd
2R	deWit_PLoSGenet_2008	BRICK	13908541	14176411	31			bcd
2R	deWit_PLoSGenet_2008	BRICK	13901466	14176411	32			bcd
2R	deWit_PLoSGenet_2008	BRICK	13913266	13922551	5			bcd
2R	deWit_PLoSGenet_2008	BRICK	20447306	20477129	7			bcd
2R	deWit_PLoSGenet_2008	BRICK	13908541	14060461	21			bcd
2R	deWit_PLoSGenet_2008	BRICK	13913266	13926346	7			bcd
2R	deWit_PLoSGenet_2008	BRICK	13336186	14340601	87			bcd
X	deWit_PLoSGenet_2008	BRICK	1796502	15286583	733			brm
X	deWit_PLoSGenet_2008	BRICK	12487730	13895257	80			brm
X	deWit_PLoSGenet_2008	BRICK	4547623	13895257	524			brm
X	deWit_PLoSGenet_2008	BRICK	10983173	14004988	170			brm
X	deWit_PLoSGenet_2008	BRICK	10109897	15219323	267			brm
X	deWit_PLoSGenet_2008	BRICK	5259127	13895257	497			brm
X	deWit_PLoSGenet_2008	BRICK	1335392	15418955	779			brm
X	deWit_PLoSGenet_2008	BRICK	10076355	14670199	241			brm
X	deWit_PLoSGenet_2008	BRICK	543659	19141826	1095			brm
X	deWit_PLoSGenet_2008	BRICK	10109897	15275155	268			brm
X	deWit_PLoSGenet_2008	BRICK	11685317	13895257	126			brm
X	deWit_PLoSGenet_2008	BRICK	11685317	14004988	127			brm
X	deWit_PLoSGenet_2008	BRICK	1881354	15286583	731			brm
X	deWit_PLoSGenet_2008	BRICK	4893534	14017252	519			brm
X	deWit_PLoSGenet_2008	BRICK	11169550	14004988	164			brm
X	deWit_PLoSGenet_2008	BRICK	12913668	13895257	65			brm
X	deWit_PLoSGenet_2008	BRICK	1796502	15418955	745			brm
X	deWit_PLoSGenet_2008	BRICK	4235678	14004988	549			brm
X	deWit_PLoSGenet_2008	BRICK	5259127	13895257	498			brm
X	deWit_PLoSGenet_2008	BRICK	4533467	5604987	54			brm
X	deWit_PLoSGenet_2008	BRICK	1335392	19141826	1040			brm
X	deWit_PLoSGenet_2008	BRICK	4167034	15286583	607			brm
X	deWit_PLoSGenet_2008	BRICK	1321184	15441743	785			brm
X	deWit_PLoSGenet_2008	BRICK	5263719	13895257	496			brm
X	deWit_PLoSGenet_2008	BRICK	10076355	13243260	177			brm
X	deWit_PLoSGenet_2008	BRICK	11206375	13895257	156			brm
X	deWit_PLoSGenet_2008	BRICK	10589741	11722177	74			brm
X	deWit_PLoSGenet_2008	BRICK	12293733	13895257	95			brm
X	deWit_PLoSGenet_2008	BRICK	513215	15418955	835			brm
X	deWit_PLoSGenet_2008	BRICK	11169550	14017252	166			brm
X	deWit_PLoSGenet_2008	BRICK	4235678	13895257	548			brm
X	deWit_PLoSGenet_2008	BRICK	11532905	13895257	131			brm
X	deWit_PLoSGenet_2008	BRICK	613009	15286583	819			brm
X	deWit_PLoSGenet_2008	BRICK	10109897	14670199	239			brm
X	deWit_PLoSGenet_2008	BRICK	1796502	19141826	1006			brm
X	deWit_PLoSGenet_2008	BRICK	4167034	14017252	554			brm
X	deWit_PLoSGenet_2008	BRICK	513215	15416804	834			brm
X	deWit_PLoSGenet_2008	BRICK	11214891	14004988	155			brm
X	deWit_PLoSGenet_2008	BRICK	12207148	14004988	99			brm
X	deWit_PLoSGenet_2008	BRICK	10443421	13617318	186			brm
X	deWit_PLoSGenet_2008	BRICK	11698588	13895257	125			brm
X	deWit_PLoSGenet_2008	BRICK	10443421	13664196	190			brm
X	deWit_PLoSGenet_2008	BRICK	4547623	15286583	580			brm
X	deWit_PLoSGenet_2008	BRICK	4758438	15286583	577			brm
X	deWit_PLoSGenet_2008	BRICK	10443421	14004988	196			brm
X	deWit_PLoSGenet_2008	BRICK	5178285	14017252	504			brm
X	deWit_PLoSGenet_2008	BRICK	10610096	11722177	73			brm
X	deWit_PLoSGenet_2008	BRICK	1936796	15219323	719			brm
X	deWit_PLoSGenet_2008	BRICK	4512527	13895257	527			brm
X	deWit_PLoSGenet_2008	BRICK	4525742	14903025	566			brm
X	deWit_PLoSGenet_2008	BRICK	4512527	14004988	528			brm
X	deWit_PLoSGenet_2008	BRICK	1936796	15286583	721			brm
X	deWit_PLoSGenet_2008	BRICK	10109897	15286583	269			brm
X	deWit_PLoSGenet_2008	BRICK	4525742	15286583	582			brm
X	deWit_PLoSGenet_2008	BRICK	11201184	14004988	159			brm
X	deWit_PLoSGenet_2008	BRICK	1321184	15286583	772			brm
X	deWit_PLoSGenet_2008	BRICK	12591725	13895257	77			brm
X	deWit_PLoSGenet_2008	BRICK	11542081	13895257	130			brm
X	deWit_PLoSGenet_2008	BRICK	1900448	15286583	730			brm
X	deWit_PLoSGenet_2008	BRICK	10109897	13895257	213			brm
X	deWit_PLoSGenet_2008	BRICK	4512527	5604987	56			brm
X	deWit_PLoSGenet_2008	BRICK	10109897	15106267	261			brm
X	deWit_PLoSGenet_2008	BRICK	11516770	13895257	133			brm
X	deWit_PLoSGenet_2008	BRICK	11204456	13895257	157			brm
X	deWit_PLoSGenet_2008	BRICK	4758438	15275155	576			brm
X	deWit_PLoSGenet_2008	BRICK	1796502	15441743	746			brm
X	deWit_PLoSGenet_2008	BRICK	11201184	14017252	161			brm
X	deWit_PLoSGenet_2008	BRICK	1783855	15441743	747			brm
X	deWit_PLoSGenet_2008	BRICK	6374204	15418955	488			brm
X	deWit_PLoSGenet_2008	BRICK	4167034	15441743	620			brm
X	deWit_PLoSGenet_2008	BRICK	4512527	15106267	575			brm
X	deWit_PLoSGenet_2008	BRICK	10109897	15418955	281			brm
X	deWit_PLoSGenet_2008	BRICK	4752175	14004988	523			brm
X	deWit_PLoSGenet_2008	BRICK	4167034	13895257	551			brm
X	deWit_PLoSGenet_2008	BRICK	10983173	13895257	169			brm
X	deWit_PLoSGenet_2008	BRICK	606062	15286583	820			brm
X	deWit_PLoSGenet_2008	BRICK	4167034	15418955	619			brm
X	deWit_PLoSGenet_2008	BRICK	12293733	14004988	96			brm
X	deWit_PLoSGenet_2008	BRICK	4512527	15441743	596			brm
X	deWit_PLoSGenet_2008	BRICK	10076355	15286583	271			brm
X	deWit_PLoSGenet_2008	BRICK	10076355	11722177	95			brm
X	deWit_PLoSGenet_2008	BRICK	4525742	15106267	574			brm
X	deWit_PLoSGenet_2008	BRICK	10109897	14004988	214			brm
X	deWit_PLoSGenet_2008	BRICK	10589741	13895257	194			brm
X	deWit_PLoSGenet_2008	BRICK	10076355	11751170	100			brm
X	deWit_PLoSGenet_2008	BRICK	4525742	15418955	594			brm
X	deWit_PLoSGenet_2008	BRICK	1936796	15275155	720			brm
X	deWit_PLoSGenet_2008	BRICK	11322299	14004988	147			brm
X	deWit_PLoSGenet_2008	BRICK	4752175	13895257	522			brm
X	deWit_PLoSGenet_2008	BRICK	513215	15286583	823			brm
X	deWit_PLoSGenet_2008	BRICK	10443421	15286583	251			brm
X	deWit_PLoSGenet_2008	BRICK	4512527	14017252	530			brm
X	deWit_PLoSGenet_2008	BRICK	4893534	14004988	517			brm
X	deWit_PLoSGenet_2008	BRICK	4533467	13895257	525			brm
X	deWit_PLoSGenet_2008	BRICK	513215	15441743	836			brm
X	deWit_PLoSGenet_2008	BRICK	12925100	13895257	64			brm
X	deWit_PLoSGenet_2008	BRICK	10076355	13391803	182			brm
X	deWit_PLoSGenet_2008	BRICK	1900448	19141826	1003			brm
X	deWit_PLoSGenet_2008	BRICK	11322299	13895257	146			brm
X	deWit_PLoSGenet_2008	BRICK	10109897	11722177	93			brm
X	deWit_PLoSGenet_2008	BRICK	10076355	14004988	216			brm
X	deWit_PLoSGenet_2008	BRICK	4893534	13895257	516			brm
X	deWit_PLoSGenet_2008	BRICK	11220981	14004988	154			brm
X	deWit_PLoSGenet_2008	BRICK	4525742	13895257	526			brm
X	deWit_PLoSGenet_2008	BRICK	5178285	13895257	501			brm
X	deWit_PLoSGenet_2008	BRICK	4525742	5563014	51			brm
X	deWit_PLoSGenet_2008	BRICK	4758438	13895257	521			brm
X	deWit_PLoSGenet_2008	BRICK	513215	15219323	821			brm
X	deWit_PLoSGenet_2008	BRICK	12387079	14004988	92			brm
X	deWit_PLoSGenet_2008	BRICK	4167034	14004988	552			brm
X	deWit_PLoSGenet_2008	BRICK	12519938	13895257	78			brm
X	deWit_PLoSGenet_2008	BRICK	10443421	13641564	187			brm
X	deWit_PLoSGenet_2008	BRICK	4525742	5604987	55			brm
X	deWit_PLoSGenet_2008	BRICK	12928451	13895257	63			brm
X	deWit_PLoSGenet_2008	BRICK	10443421	14017252	198			brm
X	deWit_PLoSGenet_2008	BRICK	13119968	13895257	49			brm
X	deWit_PLoSGenet_2008	BRICK	10626217	13895257	192			brm
X	deWit_PLoSGenet_2008	BRICK	10076355	14017252	218			brm
X	deWit_PLoSGenet_2008	BRICK	10076355	15418955	283			brm
X	deWit_PLoSGenet_2008	BRICK	606062	19141826	1093			brm
X	deWit_PLoSGenet_2008	BRICK	11519805	13895257	132			brm
X	deWit_PLoSGenet_2008	BRICK	4764158	13895257	520			brm
X	deWit_PLoSGenet_2008	BRICK	12519938	14004988	79			brm
X	deWit_PLoSGenet_2008	BRICK	5259127	14004988	499			brm
X	deWit_PLoSGenet_2008	BRICK	4172317	15286583	606			brm
X	deWit_PLoSGenet_2008	BRICK	10990537	13895257	168			brm
X	deWit_PLoSGenet_2008	BRICK	4752175	15286583	578			brm
X	deWit_PLoSGenet_2008	BRICK	10443421	13895257	195			brm
X	deWit_PLoSGenet_2008	BRICK	4921259	13895257	515			brm
X	deWit_PLoSGenet_2008	BRICK	1796502	15416804	744			brm
X	deWit_PLoSGenet_2008	BRICK	10109897	13243260	175			brm
X	deWit_PLoSGenet_2008	BRICK	13128424	13895257	48			brm
X	deWit_PLoSGenet_2008	BRICK	1335392	15286583	767			brm
X	deWit_PLoSGenet_2008	BRICK	10636188	13895257	191			brm
X	deWit_PLoSGenet_2008	BRICK	10610096	13895257	193			brm
X	deWit_PLoSGenet_2008	BRICK	10443421	11722177	75			brm
X	deWit_PLoSGenet_2008	BRICK	11169550	13895257	163			brm
X	deWit_PLoSGenet_2008	BRICK	4512527	5563014	52			brm
X	deWit_PLoSGenet_2008	BRICK	4512527	15418955	595			brm
X	deWit_PLoSGenet_2008	BRICK	1881354	19141826	1004			brm
X	deWit_PLoSGenet_2008	BRICK	4167034	15416804	618			brm
X	deWit_PLoSGenet_2008	BRICK	12207148	14670199	124			brm
X	deWit_PLoSGenet_2008	BRICK	513215	19141826	1096			brm
X	deWit_PLoSGenet_2008	BRICK	1783855	15286583	734			brm
X	deWit_PLoSGenet_2008	BRICK	13097692	13895257	50			brm
X	deWit_PLoSGenet_2008	BRICK	513215	22015334	1219			brm
X	deWit_PLoSGenet_2008	BRICK	1922591	15286583	726			brm
X	deWit_PLoSGenet_2008	BRICK	10076355	15106267	263			brm
X	deWit_PLoSGenet_2008	BRICK	11516770	14004988	134			brm
X	deWit_PLoSGenet_2008	BRICK	10121839	13895257	212			brm
X	deWit_PLoSGenet_2008	BRICK	13131054	13895257	47			brm
X	deWit_PLoSGenet_2008	BRICK	11220981	13895257	153			brm
X	deWit_PLoSGenet_2008	BRICK	11274457	14004988	152			brm
X	deWit_PLoSGenet_2008	BRICK	11201184	13895257	158			brm
X	deWit_PLoSGenet_2008	BRICK	12487730	14004988	81			brm
X	deWit_PLoSGenet_2008	BRICK	5178285	14004988	502			brm
X	deWit_PLoSGenet_2008	BRICK	4512527	14903025	567			brm
X	deWit_PLoSGenet_2008	BRICK	4172317	13895257	550			brm
X	deWit_PLoSGenet_2008	BRICK	4512527	15286583	583			brm
X	deWit_PLoSGenet_2008	BRICK	613009	19141826	1092			brm
X	deWit_PLoSGenet_2008	BRICK	10983173	14017252	172			brm
X	deWit_PLoSGenet_2008	BRICK	4533467	15286583	581			brm
X	deWit_PLoSGenet_2008	BRICK	13139493	13895257	46			brm
X	deWit_PLoSGenet_2008	BRICK	1783855	19141826	1007			brm
X	deWit_PLoSGenet_2008	BRICK	1321184	19141826	1045			brm
X	deWit_PLoSGenet_2008	BRICK	10076355	13895257	215			brm
X	deWit_PLoSGenet_2008	BRICK	11274457	13895257	151			brm
X	deWit_PLoSGenet_2008	BRICK	1321184	15418955	784			brm
X	deWit_PLoSGenet_2008	BRICK	1335392	15441743	780			brm
X	deWit_PLoSGenet_2008	BRICK	12387079	13895257	91			brm
X	deWit_PLoSGenet_2008	BRICK	513215	15275155	822			brm
X	deWit_PLoSGenet_2008	BRICK	12207148	13895257	98			brm
2L	deWit_PLoSGenet_2008	BRICK	8535916	9708883	51			brm
2L	deWit_PLoSGenet_2008	BRICK	8535916	9656026	50			brm
2R	deWit_PLoSGenet_2008	BRICK	13908541	14060461	20			brm
2R	deWit_PLoSGenet_2008	BRICK	13908541	14261892	39			brm
2R	deWit_PLoSGenet_2008	BRICK	13913266	14225648	34			brm
2R	deWit_PLoSGenet_2008	BRICK	13908541	13924698	7			brm
2R	deWit_PLoSGenet_2008	BRICK	13913266	14340601	45			brm
2R	deWit_PLoSGenet_2008	BRICK	13908541	14318588	43			brm
2R	deWit_PLoSGenet_2008	BRICK	13913266	14311539	41			brm
2R	deWit_PLoSGenet_2008	BRICK	13908541	13955290	11			brm
2R	deWit_PLoSGenet_2008	BRICK	13908541	13960389	12			brm
2R	deWit_PLoSGenet_2008	BRICK	13913266	13955290	10			brm
2R	deWit_PLoSGenet_2008	BRICK	13913266	14176411	30			brm
2R	deWit_PLoSGenet_2008	BRICK	13914356	14060461	18			brm
2R	deWit_PLoSGenet_2008	BRICK	13908541	14311539	42			brm
2R	deWit_PLoSGenet_2008	BRICK	13913266	14223089	33			brm
2R	deWit_PLoSGenet_2008	BRICK	13908541	14176411	31			brm
2R	deWit_PLoSGenet_2008	BRICK	13913266	14019707	17			brm
2R	deWit_PLoSGenet_2008	BRICK	13908541	14225648	35			brm
2R	deWit_PLoSGenet_2008	BRICK	13913266	14011521	16			brm
2R	deWit_PLoSGenet_2008	BRICK	13913266	14142581	25			brm
2R	deWit_PLoSGenet_2008	BRICK	13908541	14188362	32			brm
2R	deWit_PLoSGenet_2008	BRICK	13914356	14176411	29			brm
2R	deWit_PLoSGenet_2008	BRICK	13913266	13924698	6			brm
2R	deWit_PLoSGenet_2008	BRICK	10376743	10403858	9			brm
2R	deWit_PLoSGenet_2008	BRICK	13913266	14144142	26			brm
2R	deWit_PLoSGenet_2008	BRICK	13807258	14311539	50			brm
2R	deWit_PLoSGenet_2008	BRICK	13807258	14318588	51			brm
2R	deWit_PLoSGenet_2008	BRICK	13913266	14151917	28			brm
2R	deWit_PLoSGenet_2008	BRICK	13807258	14340601	54			brm
2R	deWit_PLoSGenet_2008	BRICK	13908541	14340601	46			brm
2R	deWit_PLoSGenet_2008	BRICK	13913266	14060461	19			brm
2R	deWit_PLoSGenet_2008	BRICK	13913266	13945196	9			brm
2R	deWit_PLoSGenet_2008	BRICK	13913266	14146747	27			brm
2R	deWit_PLoSGenet_2008	BRICK	13913266	13940530	8			brm
2R	deWit_PLoSGenet_2008	BRICK	13914356	14311539	40			brm
2R	deWit_PLoSGenet_2008	BRICK	13913266	13922551	5			brm
2R	deWit_PLoSGenet_2008	BRICK	13908541	14133180	24			brm
2R	deWit_PLoSGenet_2008	BRICK	13914356	13922551	4			brm
2L	deWit_PLoSGenet_2008	BRICK	14109597	17446289	135			D1
2L	deWit_PLoSGenet_2008	BRICK	13404525	22235314	439			D1
2L	deWit_PLoSGenet_2008	BRICK	15329797	22093048	346			D1
2L	deWit_PLoSGenet_2008	BRICK	14563074	18125785	142			D1
2L	deWit_PLoSGenet_2008	BRICK	16834522	17409428	15			D1
2L	deWit_PLoSGenet_2008	BRICK	13840806	22235314	409			D1
2L	deWit_PLoSGenet_2008	BRICK	13232039	18293190	224			D1
2L	deWit_PLoSGenet_2008	BRICK	20785324	22093048	64			D1
2L	deWit_PLoSGenet_2008	BRICK	15495086	16186008	20			D1
2L	deWit_PLoSGenet_2008	BRICK	7390986	22093048	905			D1
2L	deWit_PLoSGenet_2008	BRICK	16834522	17446289	17			D1
2L	deWit_PLoSGenet_2008	BRICK	14563074	16186008	56			D1
2L	deWit_PLoSGenet_2008	BRICK	21816188	22093048	8			D1
2L	deWit_PLoSGenet_2008	BRICK	13232039	18125785	219			D1
2L	deWit_PLoSGenet_2008	BRICK	21186982	21617490	14			D1
2L	deWit_PLoSGenet_2008	BRICK	14547529	17454698	122			D1
2L	deWit_PLoSGenet_2008	BRICK	21672138	22093048	13			D1
2L	deWit_PLoSGenet_2008	BRICK	7605600	22093048	891			D1
2L	deWit_PLoSGenet_2008	BRICK	13932559	18527709	176			D1
2L	deWit_PLoSGenet_2008	BRICK	14563074	14770872	9			D1
2L	deWit_PLoSGenet_2008	BRICK	10575860	22080107	613			D1
2L	deWit_PLoSGenet_2008	BRICK	13932559	16545888	105			D1
2L	deWit_PLoSGenet_2008	BRICK	21248752	22093048	25			D1
2L	deWit_PLoSGenet_2008	BRICK	8826482	9014070	17			D1
2L	deWit_PLoSGenet_2008	BRICK	14737332	22093048	373			D1
2L	deWit_PLoSGenet_2008	BRICK	7205253	22093048	913			D1
2L	deWit_PLoSGenet_2008	BRICK	14563074	15896416	51			D1
2L	deWit_PLoSGenet_2008	BRICK	13240137	18591358	231			D1
2L	deWit_PLoSGenet_2008	BRICK	20828396	22093048	59			D1
2L	deWit_PLoSGenet_2008	BRICK	20917049	22093048	49			D1
2L	deWit_PLoSGenet_2008	BRICK	13932559	18486678	175			D1
2L	deWit_PLoSGenet_2008	BRICK	8826482	22080107	771			D1
2L	deWit_PLoSGenet_2008	BRICK	21200286	22093048	29			D1
2L	deWit_PLoSGenet_2008	BRICK	15495086	22093048	341			D1
2L	deWit_PLoSGenet_2008	BRICK	13232039	18591358	233			D1
2L	deWit_PLoSGenet_2008	BRICK	14563074	18591358	156			D1
2L	deWit_PLoSGenet_2008	BRICK	20852820	22093048	55			D1
2L	deWit_PLoSGenet_2008	BRICK	20953113	22235314	54			D1
2L	deWit_PLoSGenet_2008	BRICK	14563074	17409428	118			D1
2L	deWit_PLoSGenet_2008	BRICK	21302251	22093048	22			D1
2L	deWit_PLoSGenet_2008	BRICK	7485119	22093048	893			D1
2L	deWit_PLoSGenet_2008	BRICK	10662091	22093048	611			D1
2L	deWit_PLoSGenet_2008	BRICK	7377718	7714021	24			D1
2L	deWit_PLoSGenet_2008	BRICK	14378218	16131160	58			D1
2L	deWit_PLoSGenet_2008	BRICK	21302251	21627213	6			D1
2L	deWit_PLoSGenet_2008	BRICK	13840806	18293190	173			D1
2L	deWit_PLoSGenet_2008	BRICK	21302251	21707863	10			D1
2L	deWit_PLoSGenet_2008	BRICK	13932559	18483639	174			D1
2L	deWit_PLoSGenet_2008	BRICK	7255914	7765716	31			D1
2L	deWit_PLoSGenet_2008	BRICK	7132393	7752816	38			D1
2L	deWit_PLoSGenet_2008	BRICK	8765362	9540045	40			D1
2L	deWit_PLoSGenet_2008	BRICK	16325856	18483639	81			D1
2L	deWit_PLoSGenet_2008	BRICK	7405250	22093048	903			D1
2L	deWit_PLoSGenet_2008	BRICK	20776425	22093048	65			D1
2L	deWit_PLoSGenet_2008	BRICK	16834522	17288135	12			D1
2L	deWit_PLoSGenet_2008	BRICK	8765362	9426342	34			D1
2L	deWit_PLoSGenet_2008	BRICK	7190488	22093048	915			D1
2L	deWit_PLoSGenet_2008	BRICK	16834522	17454698	18			D1
2L	deWit_PLoSGenet_2008	BRICK	7485119	22080107	892			D1
2L	deWit_PLoSGenet_2008	BRICK	13932559	16712120	108			D1
2L	deWit_PLoSGenet_2008	BRICK	21646388	22093048	16			D1
2L	deWit_PLoSGenet_2008	BRICK	14756766	22093048	371			D1
2L	deWit_PLoSGenet_2008	BRICK	15608423	16131160	17			D1
2L	deWit_PLoSGenet_2008	BRICK	20775283	22235314	72			D1
2L	deWit_PLoSGenet_2008	BRICK	21186982	22080107	30			D1
2L	deWit_PLoSGenet_2008	BRICK	13236494	22093048	453			D1
2L	deWit_PLoSGenet_2008	BRICK	15288474	16186008	26			D1
2L	deWit_PLoSGenet_2008	BRICK	16834522	18527709	52			D1
2L	deWit_PLoSGenet_2008	BRICK	20840201	22093048	57			D1
2L	deWit_PLoSGenet_2008	BRICK	13977326	18125785	161			D1
2L	deWit_PLoSGenet_2008	BRICK	14547529	17288135	116			D1
2L	deWit_PLoSGenet_2008	BRICK	7377718	22093048	907			D1
2L	deWit_PLoSGenet_2008	BRICK	14378218	16186008	59			D1
2L	deWit_PLoSGenet_2008	BRICK	14378218	14879641	14			D1
2L	deWit_PLoSGenet_2008	BRICK	14739183	22093048	372			D1
2L	deWit_PLoSGenet_2008	BRICK	13404525	18591358	212			D1
2L	deWit_PLoSGenet_2008	BRICK	14547529	16186008	57			D1
2L	deWit_PLoSGenet_2008	BRICK	14599776	16130341	53			D1
2L	deWit_PLoSGenet_2008	BRICK	14563074	16131160	55			D1
2L	deWit_PLoSGenet_2008	BRICK	21816188	22080107	7			D1
2L	deWit_PLoSGenet_2008	BRICK	21749882	22093048	9			D1
2L	deWit_PLoSGenet_2008	BRICK	13461796	22093048	429			D1
2L	deWit_PLoSGenet_2008	BRICK	21186982	22118707	34			D1
2L	deWit_PLoSGenet_2008	BRICK	16834522	18293190	44			D1
2L	deWit_PLoSGenet_2008	BRICK	7466550	22093048	896			D1
2L	deWit_PLoSGenet_2008	BRICK	13932559	18591358	177			D1
2L	deWit_PLoSGenet_2008	BRICK	14563074	18093992	141			D1
2L	deWit_PLoSGenet_2008	BRICK	21652804	22093048	15			D1
2L	deWit_PLoSGenet_2008	BRICK	13905666	18591358	178			D1
2L	deWit_PLoSGenet_2008	BRICK	21248752	21669741	12			D1
2L	deWit_PLoSGenet_2008	BRICK	7307161	7765716	30			D1
2L	deWit_PLoSGenet_2008	BRICK	10529418	22093048	616			D1
2L	deWit_PLoSGenet_2008	BRICK	14563074	22093048	377			D1
2L	deWit_PLoSGenet_2008	BRICK	13412519	22093048	432			D1
2L	deWit_PLoSGenet_2008	BRICK	14563074	18066175	139			D1
2L	deWit_PLoSGenet_2008	BRICK	13232039	22235314	460			D1
2L	deWit_PLoSGenet_2008	BRICK	21367594	22080107	20			D1
2L	deWit_PLoSGenet_2008	BRICK	7445350	22093048	897			D1
2L	deWit_PLoSGenet_2008	BRICK	13932559	16186008	77			D1
2L	deWit_PLoSGenet_2008	BRICK	13932559	16131160	76			D1
2L	deWit_PLoSGenet_2008	BRICK	7384486	22093048	906			D1
2L	deWit_PLoSGenet_2008	BRICK	15767192	16131160	9			D1
2L	deWit_PLoSGenet_2008	BRICK	21186982	21605361	13			D1
2L	deWit_PLoSGenet_2008	BRICK	7255914	7714021	26			D1
2L	deWit_PLoSGenet_2008	BRICK	16834522	17424027	16			D1
2L	deWit_PLoSGenet_2008	BRICK	14599776	22080107	375			D1
2L	deWit_PLoSGenet_2008	BRICK	15158051	22235314	360			D1
2L	deWit_PLoSGenet_2008	BRICK	7226901	7714021	27			D1
2L	deWit_PLoSGenet_2008	BRICK	10744075	22235314	603			D1
2L	deWit_PLoSGenet_2008	BRICK	16839704	18093992	37			D1
2L	deWit_PLoSGenet_2008	BRICK	7069536	7765716	40			D1
2L	deWit_PLoSGenet_2008	BRICK	10575860	22235314	620			D1
2L	deWit_PLoSGenet_2008	BRICK	16834522	18125785	39			D1
2L	deWit_PLoSGenet_2008	BRICK	14769776	22093048	369			D1
2L	deWit_PLoSGenet_2008	BRICK	7255914	7651745	21			D1
2L	deWit_PLoSGenet_2008	BRICK	8929452	22093048	769			D1
2L	deWit_PLoSGenet_2008	BRICK	13404525	18527709	211			D1
2L	deWit_PLoSGenet_2008	BRICK	7377718	7616533	18			D1
2L	deWit_PLoSGenet_2008	BRICK	7472513	22093048	895			D1
2L	deWit_PLoSGenet_2008	BRICK	15057590	22093048	357			D1
2L	deWit_PLoSGenet_2008	BRICK	13840806	16186008	82			D1
2L	deWit_PLoSGenet_2008	BRICK	20801930	22093048	63			D1
2L	deWit_PLoSGenet_2008	BRICK	14563074	16009329	52			D1
2L	deWit_PLoSGenet_2008	BRICK	15767192	16186008	10			D1
2L	deWit_PLoSGenet_2008	BRICK	7377718	7765716	29			D1
2L	deWit_PLoSGenet_2008	BRICK	7132393	7714021	34			D1
2L	deWit_PLoSGenet_2008	BRICK	7408533	22093048	902			D1
2L	deWit_PLoSGenet_2008	BRICK	7069536	9540045	184			D1
2L	deWit_PLoSGenet_2008	BRICK	21302251	21650803	7			D1
2L	deWit_PLoSGenet_2008	BRICK	13905666	14879641	33			D1
2L	deWit_PLoSGenet_2008	BRICK	8866787	22093048	770			D1
2L	deWit_PLoSGenet_2008	BRICK	13404525	18486678	210			D1
2L	deWit_PLoSGenet_2008	BRICK	7132393	9529648	182			D1
2L	deWit_PLoSGenet_2008	BRICK	13932559	14879641	32			D1
2L	deWit_PLoSGenet_2008	BRICK	21904504	22093048	5			D1
2L	deWit_PLoSGenet_2008	BRICK	8933964	22093048	768			D1
2L	deWit_PLoSGenet_2008	BRICK	21367594	21707863	9			D1
2L	deWit_PLoSGenet_2008	BRICK	16834522	18093992	38			D1
2L	deWit_PLoSGenet_2008	BRICK	21302251	21617490	5			D1
2L	deWit_PLoSGenet_2008	BRICK	13840806	18657813	187			D1
2L	deWit_PLoSGenet_2008	BRICK	13905666	16695855	107			D1
2L	deWit_PLoSGenet_2008	BRICK	7440020	22093048	898			D1
2L	deWit_PLoSGenet_2008	BRICK	16325856	18093992	69			D1
2L	deWit_PLoSGenet_2008	BRICK	7069536	7714021	35			D1
2L	deWit_PLoSGenet_2008	BRICK	16325856	18591358	84			D1
2L	deWit_PLoSGenet_2008	BRICK	15429397	16186008	23			D1
2L	deWit_PLoSGenet_2008	BRICK	16361857	18125785	65			D1
2L	deWit_PLoSGenet_2008	BRICK	14547529	17446289	121			D1
2L	deWit_PLoSGenet_2008	BRICK	7307161	22093048	908			D1
2L	deWit_PLoSGenet_2008	BRICK	14027035	22093048	394			D1
2L	deWit_PLoSGenet_2008	BRICK	21186982	22235314	37			D1
2L	deWit_PLoSGenet_2008	BRICK	14378218	22093048	380			D1
2L	deWit_PLoSGenet_2008	BRICK	20846823	22093048	56			D1
2L	deWit_PLoSGenet_2008	BRICK	14378218	22235314	386			D1
2L	deWit_PLoSGenet_2008	BRICK	7474702	22093048	894			D1
2L	deWit_PLoSGenet_2008	BRICK	14599776	18066175	138			D1
2L	deWit_PLoSGenet_2008	BRICK	14547529	18486678	155			D1
2L	deWit_PLoSGenet_2008	BRICK	13240137	22093048	452			D1
2L	deWit_PLoSGenet_2008	BRICK	20758350	22093048	67			D1
2L	deWit_PLoSGenet_2008	BRICK	15288474	18293190	117			D1
2L	deWit_PLoSGenet_2008	BRICK	13404525	18293190	203			D1
2L	deWit_PLoSGenet_2008	BRICK	10529418	22235314	622			D1
2L	deWit_PLoSGenet_2008	BRICK	13977326	16130341	73			D1
2L	deWit_PLoSGenet_2008	BRICK	16325856	18125785	70			D1
2L	deWit_PLoSGenet_2008	BRICK	14378218	18591358	159			D1
2L	deWit_PLoSGenet_2008	BRICK	20824214	22093048	60			D1
2L	deWit_PLoSGenet_2008	BRICK	7132393	22093048	917			D1
2L	deWit_PLoSGenet_2008	BRICK	14378218	14845089	13			D1
2L	deWit_PLoSGenet_2008	BRICK	8826482	9540045	38			D1
2L	deWit_PLoSGenet_2008	BRICK	13246260	22093048	451			D1
2L	deWit_PLoSGenet_2008	BRICK	14563074	14879641	11			D1
2L	deWit_PLoSGenet_2008	BRICK	21745595	22093048	10			D1
2L	deWit_PLoSGenet_2008	BRICK	21220104	21650803	11			D1
2L	deWit_PLoSGenet_2008	BRICK	15573051	16131160	18			D1
2L	deWit_PLoSGenet_2008	BRICK	16834522	18007136	35			D1
2L	deWit_PLoSGenet_2008	BRICK	7132393	9540045	183			D1
2L	deWit_PLoSGenet_2008	BRICK	10772038	22235314	600			D1
2L	deWit_PLoSGenet_2008	BRICK	14378218	18205132	149			D1
2L	deWit_PLoSGenet_2008	BRICK	8765362	9253063	25			D1
2L	deWit_PLoSGenet_2008	BRICK	14599776	17446289	119			D1
2L	deWit_PLoSGenet_2008	BRICK	13905666	18293190	169			D1
2L	deWit_PLoSGenet_2008	BRICK	13977326	16186008	75			D1
2L	deWit_PLoSGenet_2008	BRICK	13236494	22235314	459			D1
2L	deWit_PLoSGenet_2008	BRICK	13932559	22235314	404			D1
2L	deWit_PLoSGenet_2008	BRICK	13905666	16545888	106			D1
2L	deWit_PLoSGenet_2008	BRICK	10744075	22093048	597			D1
2L	deWit_PLoSGenet_2008	BRICK	21602359	22080107	18			D1
2L	deWit_PLoSGenet_2008	BRICK	20745761	22093048	68			D1
2L	deWit_PLoSGenet_2008	BRICK	13932559	17380076	137			D1
2L	deWit_PLoSGenet_2008	BRICK	13447538	22093048	430			D1
2L	deWit_PLoSGenet_2008	BRICK	14547529	14879641	12			D1
2L	deWit_PLoSGenet_2008	BRICK	14599776	18093992	140			D1
2L	deWit_PLoSGenet_2008	BRICK	7132393	7765716	39			D1
2L	deWit_PLoSGenet_2008	BRICK	7132393	9520696	181			D1
2L	deWit_PLoSGenet_2008	BRICK	13840806	18591358	182			D1
2L	deWit_PLoSGenet_2008	BRICK	14547529	22093048	378			D1
2L	deWit_PLoSGenet_2008	BRICK	21719073	22093048	12			D1
2L	deWit_PLoSGenet_2008	BRICK	13905666	16186008	78			D1
2L	deWit_PLoSGenet_2008	BRICK	13232039	22093048	454			D1
2L	deWit_PLoSGenet_2008	BRICK	13968280	22093048	397			D1
2L	deWit_PLoSGenet_2008	BRICK	8826482	9025404	18			D1
2L	deWit_PLoSGenet_2008	BRICK	15288474	16131160	25			D1
2L	deWit_PLoSGenet_2008	BRICK	14761837	22093048	370			D1
2L	deWit_PLoSGenet_2008	BRICK	10804280	22093048	593			D1
2L	deWit_PLoSGenet_2008	BRICK	16834522	17380076	13			D1
2L	deWit_PLoSGenet_2008	BRICK	16325856	18486678	82			D1
2L	deWit_PLoSGenet_2008	BRICK	13932559	18093992	162			D1
2L	deWit_PLoSGenet_2008	BRICK	15480697	16545888	49			D1
2L	deWit_PLoSGenet_2008	BRICK	13932559	18293190	168			D1
2L	deWit_PLoSGenet_2008	BRICK	7226901	7765716	32			D1
2L	deWit_PLoSGenet_2008	BRICK	10639946	22093048	612			D1
2L	deWit_PLoSGenet_2008	BRICK	14563074	17446289	120			D1
2L	deWit_PLoSGenet_2008	BRICK	15480697	22093048	342			D1
2L	deWit_PLoSGenet_2008	BRICK	7410935	22093048	901			D1
2L	deWit_PLoSGenet_2008	BRICK	7440020	7714021	15			D1
2L	deWit_PLoSGenet_2008	BRICK	21250556	21627213	8			D1
2L	deWit_PLoSGenet_2008	BRICK	21250556	22093048	24			D1
2L	deWit_PLoSGenet_2008	BRICK	14547529	18591358	157			D1
2L	deWit_PLoSGenet_2008	BRICK	15751932	16186008	13			D1
2L	deWit_PLoSGenet_2008	BRICK	20836950	22093048	58			D1
2L	deWit_PLoSGenet_2008	BRICK	15288474	22093048	347			D1
2L	deWit_PLoSGenet_2008	BRICK	7390986	7714021	22			D1
2L	deWit_PLoSGenet_2008	BRICK	16834522	18483639	50			D1
2L	deWit_PLoSGenet_2008	BRICK	16834522	18591358	53			D1
2L	deWit_PLoSGenet_2008	BRICK	15288474	22235314	353			D1
2L	deWit_PLoSGenet_2008	BRICK	15573051	16186008	19			D1
2L	deWit_PLoSGenet_2008	BRICK	21621098	22093048	17			D1
2L	deWit_PLoSGenet_2008	BRICK	21893882	22093048	6			D1
2L	deWit_PLoSGenet_2008	BRICK	14599776	22093048	376			D1
2L	deWit_PLoSGenet_2008	BRICK	13932559	17288135	136			D1
2L	deWit_PLoSGenet_2008	BRICK	7255914	22093048	909			D1
2L	deWit_PLoSGenet_2008	BRICK	8765362	9350996	31			D1
2L	deWit_PLoSGenet_2008	BRICK	20812875	22093048	62			D1
2L	deWit_PLoSGenet_2008	BRICK	13932559	16503281	104			D1
2L	deWit_PLoSGenet_2008	BRICK	14378218	18093992	144			D1
2L	deWit_PLoSGenet_2008	BRICK	7255914	7616533	20			D1
2L	deWit_PLoSGenet_2008	BRICK	8765362	22235314	780			D1
2L	deWit_PLoSGenet_2008	BRICK	8765362	22093048	774			D1
2L	deWit_PLoSGenet_2008	BRICK	14378218	18125785	145			D1
2L	deWit_PLoSGenet_2008	BRICK	21186982	22093048	31			D1
2L	deWit_PLoSGenet_2008	BRICK	8826482	9253063	23			D1
2L	deWit_PLoSGenet_2008	BRICK	8826482	9529648	37			D1
2L	deWit_PLoSGenet_2008	BRICK	21220104	22112713	28			D1
2L	deWit_PLoSGenet_2008	BRICK	20953113	22093048	48			D1
2L	deWit_PLoSGenet_2008	BRICK	13232039	18483639	230			D1
2L	deWit_PLoSGenet_2008	BRICK	13905666	18125785	164			D1
2L	deWit_PLoSGenet_2008	BRICK	13905666	22093048	399			D1
2L	deWit_PLoSGenet_2008	BRICK	7377718	7651745	19			D1
2L	deWit_PLoSGenet_2008	BRICK	7132393	22235314	923			D1
2L	deWit_PLoSGenet_2008	BRICK	15609877	16131160	16			D1
2L	deWit_PLoSGenet_2008	BRICK	16325856	18527709	83			D1
2L	deWit_PLoSGenet_2008	BRICK	14378218	17446289	123			D1
2L	deWit_PLoSGenet_2008	BRICK	20953113	22080107	47			D1
2L	deWit_PLoSGenet_2008	BRICK	7307161	7714021	25			D1
2L	deWit_PLoSGenet_2008	BRICK	20817218	22093048	61			D1
2L	deWit_PLoSGenet_2008	BRICK	14712668	22093048	374			D1
2L	deWit_PLoSGenet_2008	BRICK	14769776	22080107	368			D1
2L	deWit_PLoSGenet_2008	BRICK	8765362	9529648	39			D1
2L	deWit_PLoSGenet_2008	BRICK	16325856	18293190	75			D1
2L	deWit_PLoSGenet_2008	BRICK	10575860	22093048	614			D1
2L	deWit_PLoSGenet_2008	BRICK	8826482	22093048	772			D1
2L	deWit_PLoSGenet_2008	BRICK	21250556	22080107	23			D1
2L	deWit_PLoSGenet_2008	BRICK	13905666	16718545	111			D1
2L	deWit_PLoSGenet_2008	BRICK	14378218	18293190	150			D1
2L	deWit_PLoSGenet_2008	BRICK	13977326	16131160	74			D1
2L	deWit_PLoSGenet_2008	BRICK	15057590	22235314	363			D1
2L	deWit_PLoSGenet_2008	BRICK	10442741	22235314	632			D1
2L	deWit_PLoSGenet_2008	BRICK	13977326	22093048	396			D1
2L	deWit_PLoSGenet_2008	BRICK	15158051	22093048	354			D1
2L	deWit_PLoSGenet_2008	BRICK	7069536	22235314	924			D1
2L	deWit_PLoSGenet_2008	BRICK	15288474	18125785	112			D1
2L	deWit_PLoSGenet_2008	BRICK	21250556	21669741	11			D1
2L	deWit_PLoSGenet_2008	BRICK	13905666	16712120	109			D1
2L	deWit_PLoSGenet_2008	BRICK	20745761	22235314	74			D1
2L	deWit_PLoSGenet_2008	BRICK	13447538	18591358	209			D1
2L	deWit_PLoSGenet_2008	BRICK	15429397	22093048	344			D1
2L	deWit_PLoSGenet_2008	BRICK	14563074	14845089	10			D1
2L	deWit_PLoSGenet_2008	BRICK	15472522	22093048	343			D1
2L	deWit_PLoSGenet_2008	BRICK	14378218	18527709	158			D1
2L	deWit_PLoSGenet_2008	BRICK	13236494	18591358	232			D1
2L	deWit_PLoSGenet_2008	BRICK	13977326	22080107	395			D1
2L	deWit_PLoSGenet_2008	BRICK	21220104	22093048	26			D1
2L	deWit_PLoSGenet_2008	BRICK	20775283	22093048	66			D1
2L	deWit_PLoSGenet_2008	BRICK	13977326	14845089	29			D1
2L	deWit_PLoSGenet_2008	BRICK	7132393	22080107	916			D1
2L	deWit_PLoSGenet_2008	BRICK	10772038	22093048	594			D1
2L	deWit_PLoSGenet_2008	BRICK	7402929	22093048	904			D1
2L	deWit_PLoSGenet_2008	BRICK	14599776	15896416	50			D1
2L	deWit_PLoSGenet_2008	BRICK	13905666	16715564	110			D1
2L	deWit_PLoSGenet_2008	BRICK	16834522	18486678	51			D1
2L	deWit_PLoSGenet_2008	BRICK	20758350	22235314	73			D1
2L	deWit_PLoSGenet_2008	BRICK	13404525	22093048	433			D1
2L	deWit_PLoSGenet_2008	BRICK	21367594	22093048	21			D1
2L	deWit_PLoSGenet_2008	BRICK	15158051	16186008	33			D1
2L	deWit_PLoSGenet_2008	BRICK	13840806	22093048	403			D1
2L	deWit_PLoSGenet_2008	BRICK	13905666	22235314	405			D1
2L	deWit_PLoSGenet_2008	BRICK	15480697	16186008	21			D1
2L	deWit_PLoSGenet_2008	BRICK	7384486	7616533	17			D1
2L	deWit_PLoSGenet_2008	BRICK	8826482	9520696	36			D1
2L	deWit_PLoSGenet_2008	BRICK	14547529	18125785	143			D1
2L	deWit_PLoSGenet_2008	BRICK	13932559	18125785	163			D1
2L	deWit_PLoSGenet_2008	BRICK	10442741	22093048	626			D1
2L	deWit_PLoSGenet_2008	BRICK	13461796	18591358	208			D1
2L	deWit_PLoSGenet_2008	BRICK	21602359	22093048	19			D1
2L	deWit_PLoSGenet_2008	BRICK	14599776	16131160	54			D1
2L	deWit_PLoSGenet_2008	BRICK	15573051	22093048	340			D1
2L	deWit_PLoSGenet_2008	BRICK	7069536	22093048	918			D1
2L	deWit_PLoSGenet_2008	BRICK	7384486	7714021	23			D1
2L	deWit_PLoSGenet_2008	BRICK	13932559	14845089	31			D1
2L	deWit_PLoSGenet_2008	BRICK	21186982	21627213	15			D1
2L	deWit_PLoSGenet_2008	BRICK	13977326	14879641	30			D1
2L	deWit_PLoSGenet_2008	BRICK	13236494	18293190	223			D1
2L	deWit_PLoSGenet_2008	BRICK	13932559	22093048	398			D1
2L	deWit_PLoSGenet_2008	BRICK	21719073	22080107	11			D1
2L	deWit_PLoSGenet_2008	BRICK	8826482	9426342	32			D1
2L	deWit_PLoSGenet_2008	BRICK	13236494	18483639	229			D1
2L	deWit_PLoSGenet_2008	BRICK	16834522	18066175	36			D1
2L	deWit_PLoSGenet_2008	BRICK	7226901	22093048	910			D1
2L	deWit_PLoSGenet_2008	BRICK	8765362	9025404	20			D1
2L	deWit_PLoSGenet_2008	BRICK	14378218	17454698	124			D1
2R	deWit_PLoSGenet_2008	BRICK	54107	1207608	30			D1
2R	deWit_PLoSGenet_2008	BRICK	54107	862111	19			D1
2R	deWit_PLoSGenet_2008	BRICK	54107	1465925	37			D1
2R	deWit_PLoSGenet_2008	BRICK	54107	1170588	26			D1
2R	deWit_PLoSGenet_2008	BRICK	54107	629601	13			D1
2R	deWit_PLoSGenet_2008	BRICK	54107	1212827	31			D1
2R	deWit_PLoSGenet_2008	BRICK	54107	1535136	43			D1
2R	deWit_PLoSGenet_2008	BRICK	54107	1747182	56			D1
2R	deWit_PLoSGenet_2008	BRICK	54107	1721483	55			D1
2R	deWit_PLoSGenet_2008	BRICK	54107	1290197	36			D1
2R	deWit_PLoSGenet_2008	BRICK	199308	1015250	17			D1
2R	deWit_PLoSGenet_2008	BRICK	179245	1015250	18			D1
2R	deWit_PLoSGenet_2008	BRICK	54107	1003224	20			D1
2R	deWit_PLoSGenet_2008	BRICK	54107	577502	10			D1
2R	deWit_PLoSGenet_2008	BRICK	54107	1112216	22			D1
2R	deWit_PLoSGenet_2008	BRICK	54107	1177327	27			D1
2R	deWit_PLoSGenet_2008	BRICK	54107	2112291	57			D1
2R	deWit_PLoSGenet_2008	BRICK	54107	1118974	23			D1
2R	deWit_PLoSGenet_2008	BRICK	54107	1180183	28			D1
2R	deWit_PLoSGenet_2008	BRICK	54107	1015250	21			D1
2R	deWit_PLoSGenet_2008	BRICK	54107	803353	15			D1
2R	deWit_PLoSGenet_2008	BRICK	54107	1689014	52			D1
2R	deWit_PLoSGenet_2008	BRICK	54107	1279880	35			D1
2R	deWit_PLoSGenet_2008	BRICK	199308	1003224	16			D1
2R	deWit_PLoSGenet_2008	BRICK	54107	602478	11			D1
3L	deWit_PLoSGenet_2008	BRICK	12796673	18559024	343			D1
3L	deWit_PLoSGenet_2008	BRICK	12796673	18715742	354			D1
3L	deWit_PLoSGenet_2008	BRICK	13202669	18405196	318			D1
3L	deWit_PLoSGenet_2008	BRICK	17598731	18559024	39			D1
3L	deWit_PLoSGenet_2008	BRICK	10066715	18715742	519			D1
3L	deWit_PLoSGenet_2008	BRICK	17774517	18559024	32			D1
3L	deWit_PLoSGenet_2008	BRICK	14048890	14643393	17			D1
3L	deWit_PLoSGenet_2008	BRICK	10066715	19517530	566			D1
3L	deWit_PLoSGenet_2008	BRICK	14048890	15694340	88			D1
3L	deWit_PLoSGenet_2008	BRICK	14019028	14651099	20			D1
3L	deWit_PLoSGenet_2008	BRICK	18050564	18405196	15			D1
3L	deWit_PLoSGenet_2008	BRICK	14019028	18911290	308			D1
3L	deWit_PLoSGenet_2008	BRICK	14048890	18911290	306			D1
3L	deWit_PLoSGenet_2008	BRICK	17490600	18405196	43			D1
3L	deWit_PLoSGenet_2008	BRICK	14141185	14587104	12			D1
3L	deWit_PLoSGenet_2008	BRICK	9948566	18428416	508			D1
3L	deWit_PLoSGenet_2008	BRICK	11226273	18911290	481			D1
3L	deWit_PLoSGenet_2008	BRICK	14019028	18428416	275			D1
3L	deWit_PLoSGenet_2008	BRICK	17490600	18559024	45			D1
3L	deWit_PLoSGenet_2008	BRICK	12926654	18428416	337			D1
3L	deWit_PLoSGenet_2008	BRICK	11226273	18559024	449			D1
3L	deWit_PLoSGenet_2008	BRICK	14037151	14979289	34			D1
3L	deWit_PLoSGenet_2008	BRICK	9948566	18766554	522			D1
3L	deWit_PLoSGenet_2008	BRICK	11261883	18405196	446			D1
3L	deWit_PLoSGenet_2008	BRICK	12796673	15923692	166			D1
3L	deWit_PLoSGenet_2008	BRICK	9948566	18405196	507			D1
3L	deWit_PLoSGenet_2008	BRICK	12796673	15665108	156			D1
3L	deWit_PLoSGenet_2008	BRICK	13088439	15874384	141			D1
3L	deWit_PLoSGenet_2008	BRICK	12796673	18405196	341			D1
3L	deWit_PLoSGenet_2008	BRICK	12926654	15694340	152			D1
3L	deWit_PLoSGenet_2008	BRICK	12926654	18559024	338			D1
3L	deWit_PLoSGenet_2008	BRICK	14037151	15874384	95			D1
3L	deWit_PLoSGenet_2008	BRICK	14019028	15694340	90			D1
3L	deWit_PLoSGenet_2008	BRICK	12796673	18766554	356			D1
3L	deWit_PLoSGenet_2008	BRICK	13088439	18405196	319			D1
3L	deWit_PLoSGenet_2008	BRICK	10189651	18405196	503			D1
3L	deWit_PLoSGenet_2008	BRICK	13088439	18559024	321			D1
3L	deWit_PLoSGenet_2008	BRICK	14141185	18405196	270			D1
3L	deWit_PLoSGenet_2008	BRICK	17899267	18405196	17			D1
3L	deWit_PLoSGenet_2008	BRICK	11261883	18766554	461			D1
3L	deWit_PLoSGenet_2008	BRICK	14019028	18715742	287			D1
3L	deWit_PLoSGenet_2008	BRICK	17598731	18405196	37			D1
3L	deWit_PLoSGenet_2008	BRICK	18114188	18405196	8			D1
3L	deWit_PLoSGenet_2008	BRICK	14368769	18405196	264			D1
3L	deWit_PLoSGenet_2008	BRICK	14019028	18405196	274			D1
3L	deWit_PLoSGenet_2008	BRICK	11261883	18911290	480			D1
3L	deWit_PLoSGenet_2008	BRICK	14048890	14651099	18			D1
3L	deWit_PLoSGenet_2008	BRICK	10066715	18405196	506			D1
3L	deWit_PLoSGenet_2008	BRICK	14201983	18405196	267			D1
3L	deWit_PLoSGenet_2008	BRICK	9948566	18911290	541			D1
3L	deWit_PLoSGenet_2008	BRICK	14198836	18405196	268			D1
3L	deWit_PLoSGenet_2008	BRICK	10069701	20250418	633			D1
3L	deWit_PLoSGenet_2008	BRICK	14037151	14651099	19			D1
3L	deWit_PLoSGenet_2008	BRICK	14048890	14587104	14			D1
3L	deWit_PLoSGenet_2008	BRICK	13088439	15923692	144			D1
3L	deWit_PLoSGenet_2008	BRICK	14366036	18405196	265			D1
3L	deWit_PLoSGenet_2008	BRICK	17848908	18269671	20			D1
3L	deWit_PLoSGenet_2008	BRICK	17612701	18405196	36			D1
3L	deWit_PLoSGenet_2008	BRICK	10374252	18428416	502			D1
3L	deWit_PLoSGenet_2008	BRICK	14019028	18766554	289			D1
3L	deWit_PLoSGenet_2008	BRICK	14048890	15665108	87			D1
3L	deWit_PLoSGenet_2008	BRICK	18104663	18405196	9			D1
3L	deWit_PLoSGenet_2008	BRICK	12827626	18559024	339			D1
3L	deWit_PLoSGenet_2008	BRICK	14141185	14651099	16			D1
3L	deWit_PLoSGenet_2008	BRICK	14019028	14726308	22			D1
3L	deWit_PLoSGenet_2008	BRICK	14019028	15923692	99			D1
3L	deWit_PLoSGenet_2008	BRICK	13088439	18766554	334			D1
3L	deWit_PLoSGenet_2008	BRICK	14048890	14593433	15			D1
3L	deWit_PLoSGenet_2008	BRICK	10066715	18911290	540			D1
3L	deWit_PLoSGenet_2008	BRICK	14037151	18405196	273			D1
3L	deWit_PLoSGenet_2008	BRICK	14239634	18405196	266			D1
3L	deWit_PLoSGenet_2008	BRICK	14037151	15694340	89			D1
3L	deWit_PLoSGenet_2008	BRICK	17490600	18428416	44			D1
3L	deWit_PLoSGenet_2008	BRICK	14141185	18428416	271			D1
3L	deWit_PLoSGenet_2008	BRICK	11226273	18766554	462			D1
3L	deWit_PLoSGenet_2008	BRICK	11261883	18559024	448			D1
3L	deWit_PLoSGenet_2008	BRICK	14239634	14643393	11			D1
3L	deWit_PLoSGenet_2008	BRICK	12824142	15694340	154			D1
3L	deWit_PLoSGenet_2008	BRICK	17568003	18405196	40			D1
3L	deWit_PLoSGenet_2008	BRICK	17568003	18428416	41			D1
3L	deWit_PLoSGenet_2008	BRICK	17844360	18559024	24			D1
3L	deWit_PLoSGenet_2008	BRICK	10121422	18405196	504			D1
3L	deWit_PLoSGenet_2008	BRICK	11226273	18715742	460			D1
3L	deWit_PLoSGenet_2008	BRICK	14048890	15008393	35			D1
3L	deWit_PLoSGenet_2008	BRICK	14048890	15874384	94			D1
3L	deWit_PLoSGenet_2008	BRICK	17857079	18405196	19			D1
3L	deWit_PLoSGenet_2008	BRICK	17598731	18428416	38			D1
3L	deWit_PLoSGenet_2008	BRICK	17848908	18405196	21			D1
3L	deWit_PLoSGenet_2008	BRICK	10066715	20250418	634			D1
3L	deWit_PLoSGenet_2008	BRICK	12796673	15694340	157			D1
3L	deWit_PLoSGenet_2008	BRICK	9948566	19517530	567			D1
3L	deWit_PLoSGenet_2008	BRICK	14019028	15008393	37			D1
3L	deWit_PLoSGenet_2008	BRICK	17844360	18428416	23			D1
3L	deWit_PLoSGenet_2008	BRICK	14037151	18911290	307			D1
3L	deWit_PLoSGenet_2008	BRICK	17568003	18559024	42			D1
3L	deWit_PLoSGenet_2008	BRICK	12926654	18405196	336			D1
3L	deWit_PLoSGenet_2008	BRICK	14019028	18559024	276			D1
3L	deWit_PLoSGenet_2008	BRICK	14378086	18405196	262			D1
3L	deWit_PLoSGenet_2008	BRICK	14156136	18405196	269			D1
3L	deWit_PLoSGenet_2008	BRICK	14037151	15008393	36			D1
3L	deWit_PLoSGenet_2008	BRICK	10374252	18405196	501			D1
3L	deWit_PLoSGenet_2008	BRICK	18078266	18405196	10			D1
3L	deWit_PLoSGenet_2008	BRICK	9948566	18559024	509			D1
3L	deWit_PLoSGenet_2008	BRICK	12796673	18428416	342			D1
3L	deWit_PLoSGenet_2008	BRICK	14201983	14651099	13			D1
3L	deWit_PLoSGenet_2008	BRICK	14048890	18405196	272			D1
3L	deWit_PLoSGenet_2008	BRICK	11285710	18911290	479			D1
3L	deWit_PLoSGenet_2008	BRICK	14019028	15874384	96			D1
3L	deWit_PLoSGenet_2008	BRICK	11261883	18428416	447			D1
3L	deWit_PLoSGenet_2008	BRICK	17844360	18405196	22			D1
3L	deWit_PLoSGenet_2008	BRICK	13088439	18715742	332			D1
3L	deWit_PLoSGenet_2008	BRICK	12796673	15874384	163			D1
3L	deWit_PLoSGenet_2008	BRICK	9948566	20250418	635			D1
3L	deWit_PLoSGenet_2008	BRICK	11285710	18405196	445			D1
3L	deWit_PLoSGenet_2008	BRICK	12796673	18911290	375			D1
3L	deWit_PLoSGenet_2008	BRICK	10069701	18405196	505			D1
3L	deWit_PLoSGenet_2008	BRICK	13088439	18428416	320			D1
3L	deWit_PLoSGenet_2008	BRICK	14378086	18428416	263			D1
3L	deWit_PLoSGenet_2008	BRICK	12796673	19517530	401			D1
3L	deWit_PLoSGenet_2008	BRICK	12824142	18559024	340			D1
3L	deWit_PLoSGenet_2008	BRICK	9948566	18715742	520			D1
3L	deWit_PLoSGenet_2008	BRICK	11261883	18715742	459			D1
3L	deWit_PLoSGenet_2008	BRICK	10069701	18911290	539			D1
3R	deWit_PLoSGenet_2008	BRICK	1688587	3374825	90			D1
3R	deWit_PLoSGenet_2008	BRICK	1688587	3550142	92			D1
3R	deWit_PLoSGenet_2008	BRICK	1688587	3619205	97			D1
3R	deWit_PLoSGenet_2008	BRICK	1688587	3575775	93			D1
3R	deWit_PLoSGenet_2008	BRICK	1688587	3611841	95			D1
3R	deWit_PLoSGenet_2008	BRICK	1688587	3615902	96			D1
3R	deWit_PLoSGenet_2008	BRICK	1650327	3619205	103			D1
3R	deWit_PLoSGenet_2008	BRICK	1657410	3619205	102			D1
4	deWit_PLoSGenet_2008	BRICK	136639	250678	8			D1
4	deWit_PLoSGenet_2008	BRICK	197688	250678	4			D1
4	deWit_PLoSGenet_2008	BRICK	235259	1217090	48			D1
4	deWit_PLoSGenet_2008	BRICK	136639	655600	26			D1
4	deWit_PLoSGenet_2008	BRICK	86880	609598	25			D1
4	deWit_PLoSGenet_2008	BRICK	90011	1217090	55			D1
4	deWit_PLoSGenet_2008	BRICK	90011	375735	14			D1
4	deWit_PLoSGenet_2008	BRICK	588546	1217090	34			D1
4	deWit_PLoSGenet_2008	BRICK	670257	1026538	13			D1
4	deWit_PLoSGenet_2008	BRICK	683911	1026538	12			D1
4	deWit_PLoSGenet_2008	BRICK	618810	1217090	31			D1
4	deWit_PLoSGenet_2008	BRICK	197688	655600	22			D1
4	deWit_PLoSGenet_2008	BRICK	578294	655600	7			D1
4	deWit_PLoSGenet_2008	BRICK	592076	1217090	33			D1
4	deWit_PLoSGenet_2008	BRICK	90011	250678	9			D1
4	deWit_PLoSGenet_2008	BRICK	197688	1217090	50			D1
4	deWit_PLoSGenet_2008	BRICK	395890	796331	20			D1
4	deWit_PLoSGenet_2008	BRICK	86880	655600	28			D1
4	deWit_PLoSGenet_2008	BRICK	643469	1217090	30			D1
4	deWit_PLoSGenet_2008	BRICK	481790	1217090	39			D1
4	deWit_PLoSGenet_2008	BRICK	220759	655600	21			D1
4	deWit_PLoSGenet_2008	BRICK	1149838	1217090	4			D1
4	deWit_PLoSGenet_2008	BRICK	90011	591044	22			D1
4	deWit_PLoSGenet_2008	BRICK	156533	1217090	53			D1
4	deWit_PLoSGenet_2008	BRICK	174969	1201892	49			D1
4	deWit_PLoSGenet_2008	BRICK	174969	250678	5			D1
4	deWit_PLoSGenet_2008	BRICK	90011	325428	12			D1
4	deWit_PLoSGenet_2008	BRICK	90011	266124	10			D1
4	deWit_PLoSGenet_2008	BRICK	158176	1217090	52			D1
4	deWit_PLoSGenet_2008	BRICK	351634	1217090	42			D1
4	deWit_PLoSGenet_2008	BRICK	235259	1210618	47			D1
4	deWit_PLoSGenet_2008	BRICK	481790	655600	11			D1
4	deWit_PLoSGenet_2008	BRICK	564059	1217090	36			D1
4	deWit_PLoSGenet_2008	BRICK	578294	903644	17			D1
4	deWit_PLoSGenet_2008	BRICK	711851	925043	9			D1
4	deWit_PLoSGenet_2008	BRICK	158176	250678	6			D1
4	deWit_PLoSGenet_2008	BRICK	86880	626696	26			D1
4	deWit_PLoSGenet_2008	BRICK	670257	1217090	27			D1
4	deWit_PLoSGenet_2008	BRICK	1010003	1217090	15			D1
4	deWit_PLoSGenet_2008	BRICK	136639	1217090	54			D1
4	deWit_PLoSGenet_2008	BRICK	90011	598393	23			D1
4	deWit_PLoSGenet_2008	BRICK	457207	655600	12			D1
4	deWit_PLoSGenet_2008	BRICK	395890	1217090	41			D1
4	deWit_PLoSGenet_2008	BRICK	1033883	1217090	14			D1
4	deWit_PLoSGenet_2008	BRICK	90011	411757	15			D1
4	deWit_PLoSGenet_2008	BRICK	90011	464090	16			D1
4	deWit_PLoSGenet_2008	BRICK	603372	903644	14			D1
4	deWit_PLoSGenet_2008	BRICK	484587	1217090	38			D1
4	deWit_PLoSGenet_2008	BRICK	90011	586181	21			D1
4	deWit_PLoSGenet_2008	BRICK	592076	655600	5			D1
4	deWit_PLoSGenet_2008	BRICK	1052064	1217090	11			D1
4	deWit_PLoSGenet_2008	BRICK	158176	558623	16			D1
4	deWit_PLoSGenet_2008	BRICK	1085177	1217090	8			D1
4	deWit_PLoSGenet_2008	BRICK	711851	1217090	25			D1
4	deWit_PLoSGenet_2008	BRICK	768869	1217090	23			D1
4	deWit_PLoSGenet_2008	BRICK	457207	1217090	40			D1
4	deWit_PLoSGenet_2008	BRICK	158176	487028	15			D1
4	deWit_PLoSGenet_2008	BRICK	90011	558623	19			D1
4	deWit_PLoSGenet_2008	BRICK	564059	903644	18			D1
4	deWit_PLoSGenet_2008	BRICK	820686	1217090	21			D1
4	deWit_PLoSGenet_2008	BRICK	656381	903644	10			D1
4	deWit_PLoSGenet_2008	BRICK	90011	655600	27			D1
4	deWit_PLoSGenet_2008	BRICK	1085177	1201892	6			D1
4	deWit_PLoSGenet_2008	BRICK	711851	1026538	11			D1
4	deWit_PLoSGenet_2008	BRICK	592076	903644	15			D1
4	deWit_PLoSGenet_2008	BRICK	156533	655600	25			D1
4	deWit_PLoSGenet_2008	BRICK	395890	655600	13			D1
4	deWit_PLoSGenet_2008	BRICK	603372	1217090	32			D1
4	deWit_PLoSGenet_2008	BRICK	766018	1217090	24			D1
4	deWit_PLoSGenet_2008	BRICK	683911	1217090	26			D1
4	deWit_PLoSGenet_2008	BRICK	557495	655600	9			D1
4	deWit_PLoSGenet_2008	BRICK	90011	487028	18			D1
4	deWit_PLoSGenet_2008	BRICK	90011	571422	20			D1
4	deWit_PLoSGenet_2008	BRICK	588546	655600	6			D1
4	deWit_PLoSGenet_2008	BRICK	481790	854260	19			D1
4	deWit_PLoSGenet_2008	BRICK	174969	487028	14			D1
4	deWit_PLoSGenet_2008	BRICK	918777	1217090	17			D1
4	deWit_PLoSGenet_2008	BRICK	564059	655600	8			D1
4	deWit_PLoSGenet_2008	BRICK	1097581	1217090	7			D1
4	deWit_PLoSGenet_2008	BRICK	971811	1217090	16			D1
4	deWit_PLoSGenet_2008	BRICK	235259	1201892	46			D1
4	deWit_PLoSGenet_2008	BRICK	481790	646280	10			D1
4	deWit_PLoSGenet_2008	BRICK	156533	250678	7			D1
4	deWit_PLoSGenet_2008	BRICK	174969	1105042	45			D1
4	deWit_PLoSGenet_2008	BRICK	90011	903644	37			D1
4	deWit_PLoSGenet_2008	BRICK	875650	1217090	20			D1
4	deWit_PLoSGenet_2008	BRICK	174969	1217090	51			D1
4	deWit_PLoSGenet_2008	BRICK	136639	487028	17			D1
4	deWit_PLoSGenet_2008	BRICK	578294	1217090	35			D1
4	deWit_PLoSGenet_2008	BRICK	86880	1217090	56			D1
4	deWit_PLoSGenet_2008	BRICK	588546	903644	16			D1
4	deWit_PLoSGenet_2008	BRICK	158176	655600	24			D1
4	deWit_PLoSGenet_2008	BRICK	90011	330552	13			D1
4	deWit_PLoSGenet_2008	BRICK	174969	655600	23			D1
4	deWit_PLoSGenet_2008	BRICK	786253	1217090	22			D1
4	deWit_PLoSGenet_2008	BRICK	891216	1217090	19			D1
4	deWit_PLoSGenet_2008	BRICK	1057481	1217090	10			D1
4	deWit_PLoSGenet_2008	BRICK	1077615	1217090	9			D1
4	deWit_PLoSGenet_2008	BRICK	326547	1217090	43			D1
4	deWit_PLoSGenet_2008	BRICK	649943	1217090	29			D1
X	deWit_PLoSGenet_2008	BRICK	10411060	10636658	8			DSP1
X	deWit_PLoSGenet_2008	BRICK	10426019	10636658	7			DSP1
2L	deWit_PLoSGenet_2008	BRICK	8212039	10341459	183			DSP1
2L	deWit_PLoSGenet_2008	BRICK	8363699	10341459	158			DSP1
2L	deWit_PLoSGenet_2008	BRICK	8197236	10402882	201			DSP1
2L	deWit_PLoSGenet_2008	BRICK	8363699	10269900	147			DSP1
2L	deWit_PLoSGenet_2008	BRICK	8363699	10402882	172			DSP1
2L	deWit_PLoSGenet_2008	BRICK	8364989	10422723	176			DSP1
2L	deWit_PLoSGenet_2008	BRICK	8363699	10422723	177			DSP1
2L	deWit_PLoSGenet_2008	BRICK	8364989	10269900	146			DSP1
2L	deWit_PLoSGenet_2008	BRICK	8382913	10314241	145			DSP1
2L	deWit_PLoSGenet_2008	BRICK	8212039	10422723	202			DSP1
2L	deWit_PLoSGenet_2008	BRICK	8212039	10333129	181			DSP1
2L	deWit_PLoSGenet_2008	BRICK	8197236	10333129	185			DSP1
2L	deWit_PLoSGenet_2008	BRICK	8382913	10333129	149			DSP1
2L	deWit_PLoSGenet_2008	BRICK	8197236	10341459	187			DSP1
2L	deWit_PLoSGenet_2008	BRICK	8382913	10422723	170			DSP1
2L	deWit_PLoSGenet_2008	BRICK	8197236	10429988	210			DSP1
2L	deWit_PLoSGenet_2008	BRICK	8363699	10333129	156			DSP1
2L	deWit_PLoSGenet_2008	BRICK	8364989	10333129	155			DSP1
2L	deWit_PLoSGenet_2008	BRICK	8212039	10402882	197			DSP1
2L	deWit_PLoSGenet_2008	BRICK	8197236	10422723	206			DSP1
2R	deWit_PLoSGenet_2008	BRICK	13913266	14144142	27			DSP1
2R	deWit_PLoSGenet_2008	BRICK	20447306	20471823	6			DSP1
2R	deWit_PLoSGenet_2008	BRICK	13913266	15000549	90			DSP1
2R	deWit_PLoSGenet_2008	BRICK	13913266	14146747	28			DSP1
2R	deWit_PLoSGenet_2008	BRICK	20447306	20477129	7			DSP1
2R	deWit_PLoSGenet_2008	BRICK	13913266	14176411	31			DSP1
2R	deWit_PLoSGenet_2008	BRICK	13914356	14144142	26			DSP1
3L	deWit_PLoSGenet_2008	BRICK	168226	682672	49			DSP1
3L	deWit_PLoSGenet_2008	BRICK	168226	669058	46			DSP1
3L	deWit_PLoSGenet_2008	BRICK	168226	722226	52			DSP1
3L	deWit_PLoSGenet_2008	BRICK	168226	245099	15			DSP1
3L	deWit_PLoSGenet_2008	BRICK	58017	785356	63			DSP1
3L	deWit_PLoSGenet_2008	BRICK	168226	258548	18			DSP1
3L	deWit_PLoSGenet_2008	BRICK	168226	230433	13			DSP1
3L	deWit_PLoSGenet_2008	BRICK	168226	226213	12			DSP1
3L	deWit_PLoSGenet_2008	BRICK	168226	736913	53			DSP1
3L	deWit_PLoSGenet_2008	BRICK	200921	258548	11			DSP1
3L	deWit_PLoSGenet_2008	BRICK	200921	253868	10			DSP1
3L	deWit_PLoSGenet_2008	BRICK	168226	785356	54			DSP1
3L	deWit_PLoSGenet_2008	BRICK	168226	253868	17			DSP1
3L	deWit_PLoSGenet_2008	BRICK	168226	665725	45			DSP1
3L	deWit_PLoSGenet_2008	BRICK	168226	233837	14			DSP1
3L	deWit_PLoSGenet_2008	BRICK	168226	249120	16			DSP1
3R	deWit_PLoSGenet_2008	BRICK	18944163	19115906	16			DSP1
3R	deWit_PLoSGenet_2008	BRICK	18939736	19115906	17			DSP1
X	deWit_PLoSGenet_2008	BRICK	4240675	4480750	15			esc
X	deWit_PLoSGenet_2008	BRICK	4282227	4480750	14			esc
2R	deWit_PLoSGenet_2008	BRICK	20493659	20684217	7			esc
2R	deWit_PLoSGenet_2008	BRICK	20519650	20684217	6			esc
2R	deWit_PLoSGenet_2008	BRICK	20481031	20684217	9			esc
2R	deWit_PLoSGenet_2008	BRICK	20478443	20684217	10			esc
2R	deWit_PLoSGenet_2008	BRICK	20539995	20684217	5			esc
2R	deWit_PLoSGenet_2008	BRICK	20484205	20684217	8			esc
2R	deWit_PLoSGenet_2008	BRICK	20477427	20684217	11			esc
2R	deWit_PLoSGenet_2008	BRICK	20306398	20684217	30			esc
3L	deWit_PLoSGenet_2008	BRICK	313354	1218380	55			esc
3L	deWit_PLoSGenet_2008	BRICK	313354	1462460	83			esc
3L	deWit_PLoSGenet_2008	BRICK	313354	1438832	81			esc
3L	deWit_PLoSGenet_2008	BRICK	583554	1221845	42			esc
3L	deWit_PLoSGenet_2008	BRICK	259158	1221845	60			esc
3L	deWit_PLoSGenet_2008	BRICK	130670	1462460	111			esc
3L	deWit_PLoSGenet_2008	BRICK	251301	1221845	62			esc
3L	deWit_PLoSGenet_2008	BRICK	349196	1218380	50			esc
3L	deWit_PLoSGenet_2008	BRICK	14019028	14651099	20			esc
3L	deWit_PLoSGenet_2008	BRICK	255172	1221845	61			esc
3L	deWit_PLoSGenet_2008	BRICK	349196	1211770	49			esc
3L	deWit_PLoSGenet_2008	BRICK	583554	1221845	41			esc
3L	deWit_PLoSGenet_2008	BRICK	313354	1451934	82			esc
3L	deWit_PLoSGenet_2008	BRICK	860823	1239503	22			esc
3L	deWit_PLoSGenet_2008	BRICK	262260	1462460	86			esc
3L	deWit_PLoSGenet_2008	BRICK	259158	1239503	65			esc
3L	deWit_PLoSGenet_2008	BRICK	259158	1258030	66			esc
3L	deWit_PLoSGenet_2008	BRICK	582626	1221845	43			esc
3L	deWit_PLoSGenet_2008	BRICK	262260	1221845	59			esc
3L	deWit_PLoSGenet_2008	BRICK	349196	1221845	51			esc
3L	deWit_PLoSGenet_2008	BRICK	564869	1221845	45			esc
3L	deWit_PLoSGenet_2008	BRICK	259158	1462460	87			esc
3L	deWit_PLoSGenet_2008	BRICK	255172	1462460	88			esc
3L	deWit_PLoSGenet_2008	BRICK	251301	1258030	68			esc
3L	deWit_PLoSGenet_2008	BRICK	255172	596300	21			esc
3L	deWit_PLoSGenet_2008	BRICK	251301	596300	22			esc
3L	deWit_PLoSGenet_2008	BRICK	313354	1221845	56			esc
3L	deWit_PLoSGenet_2008	BRICK	259158	736913	35			esc
3L	deWit_PLoSGenet_2008	BRICK	349196	1462460	78			esc
3L	deWit_PLoSGenet_2008	BRICK	255172	1258030	67			esc
3L	deWit_PLoSGenet_2008	BRICK	583554	1218380	40			esc
3L	deWit_PLoSGenet_2008	BRICK	313354	1084100	48			esc
3L	deWit_PLoSGenet_2008	BRICK	259158	596300	20			esc
3L	deWit_PLoSGenet_2008	BRICK	349196	596300	11			esc
3L	deWit_PLoSGenet_2008	BRICK	133211	1462460	110			esc
3L	deWit_PLoSGenet_2008	BRICK	577724	1221845	44			esc
3L	deWit_PLoSGenet_2008	BRICK	345069	1462460	79			esc
3L	deWit_PLoSGenet_2008	BRICK	251301	736913	37			esc
3L	deWit_PLoSGenet_2008	BRICK	14048890	14651099	18			esc
3L	deWit_PLoSGenet_2008	BRICK	345069	1221845	52			esc
3L	deWit_PLoSGenet_2008	BRICK	262260	596300	19			esc
3L	deWit_PLoSGenet_2008	BRICK	251301	1462460	89			esc
3L	deWit_PLoSGenet_2008	BRICK	313354	1419995	80			esc
3L	deWit_PLoSGenet_2008	BRICK	255172	736913	36			esc
3L	deWit_PLoSGenet_2008	BRICK	860823	1221845	17			esc
3L	deWit_PLoSGenet_2008	BRICK	860823	1258030	23			esc
3L	deWit_PLoSGenet_2008	BRICK	313354	596300	16			esc
3R	deWit_PLoSGenet_2008	BRICK	26429903	26953057	24			esc
3R	deWit_PLoSGenet_2008	BRICK	2487149	2824926	6			esc
X	deWit_PLoSGenet_2008	BRICK	15301843	16251526	129			eve
X	deWit_PLoSGenet_2008	BRICK	252882	19582395	1915			eve
X	deWit_PLoSGenet_2008	BRICK	7738280	7781035	15			eve
X	deWit_PLoSGenet_2008	BRICK	5259044	19582395	1451			eve
X	deWit_PLoSGenet_2008	BRICK	7739273	8320754	79			eve
X	deWit_PLoSGenet_2008	BRICK	7739273	8002602	46			eve
X	deWit_PLoSGenet_2008	BRICK	5266767	19582395	1450			eve
X	deWit_PLoSGenet_2008	BRICK	317322	19584108	1913			eve
X	deWit_PLoSGenet_2008	BRICK	7742581	19582395	1219			eve
X	deWit_PLoSGenet_2008	BRICK	7738280	19582395	1221			eve
X	deWit_PLoSGenet_2008	BRICK	14899379	16280911	174			eve
X	deWit_PLoSGenet_2008	BRICK	467367	19584108	1896			eve
X	deWit_PLoSGenet_2008	BRICK	15287422	16474350	155			eve
X	deWit_PLoSGenet_2008	BRICK	6211185	19584108	1334			eve
X	deWit_PLoSGenet_2008	BRICK	15301843	16474350	151			eve
X	deWit_PLoSGenet_2008	BRICK	15301843	16157186	113			eve
X	deWit_PLoSGenet_2008	BRICK	15306180	16151550	109			eve
X	deWit_PLoSGenet_2008	BRICK	6192339	16474350	1005			eve
X	deWit_PLoSGenet_2008	BRICK	15306180	16157186	111			eve
X	deWit_PLoSGenet_2008	BRICK	6194559	19582395	1337			eve
X	deWit_PLoSGenet_2008	BRICK	19431968	19582395	36			eve
X	deWit_PLoSGenet_2008	BRICK	6374184	16474350	994			eve
X	deWit_PLoSGenet_2008	BRICK	7738280	9073855	160			eve
X	deWit_PLoSGenet_2008	BRICK	15301843	15693424	63			eve
X	deWit_PLoSGenet_2008	BRICK	334343	19584108	1910			eve
X	deWit_PLoSGenet_2008	BRICK	6113050	19584108	1356			eve
X	deWit_PLoSGenet_2008	BRICK	7738280	9061588	156			eve
X	deWit_PLoSGenet_2008	BRICK	7743771	7779916	11			eve
X	deWit_PLoSGenet_2008	BRICK	15306180	16474350	149			eve
X	deWit_PLoSGenet_2008	BRICK	7738280	7988757	40			eve
X	deWit_PLoSGenet_2008	BRICK	366240	19582395	1900			eve
X	deWit_PLoSGenet_2008	BRICK	334343	19582395	1909			eve
X	deWit_PLoSGenet_2008	BRICK	14899379	16474350	191			eve
X	deWit_PLoSGenet_2008	BRICK	478357	19582395	1893			eve
X	deWit_PLoSGenet_2008	BRICK	7738280	9105624	169			eve
X	deWit_PLoSGenet_2008	BRICK	7742581	7779916	12			eve
X	deWit_PLoSGenet_2008	BRICK	7743771	8320754	77			eve
X	deWit_PLoSGenet_2008	BRICK	14899379	16275217	172			eve
X	deWit_PLoSGenet_2008	BRICK	7742581	8320754	78			eve
X	deWit_PLoSGenet_2008	BRICK	15301843	16280911	134			eve
X	deWit_PLoSGenet_2008	BRICK	7739273	19582395	1220			eve
X	deWit_PLoSGenet_2008	BRICK	15306180	16248335	126			eve
X	deWit_PLoSGenet_2008	BRICK	7739273	7923485	26			eve
X	deWit_PLoSGenet_2008	BRICK	6374184	19582395	1327			eve
X	deWit_PLoSGenet_2008	BRICK	6371337	19582395	1328			eve
X	deWit_PLoSGenet_2008	BRICK	335016	19582395	1908			eve
X	deWit_PLoSGenet_2008	BRICK	5259044	16474350	1118			eve
X	deWit_PLoSGenet_2008	BRICK	19326360	19584108	53			eve
X	deWit_PLoSGenet_2008	BRICK	19431968	19584108	37			eve
X	deWit_PLoSGenet_2008	BRICK	7738280	9068478	158			eve
X	deWit_PLoSGenet_2008	BRICK	7738280	8320754	80			eve
X	deWit_PLoSGenet_2008	BRICK	7738280	8416171	91			eve
X	deWit_PLoSGenet_2008	BRICK	7738280	7779916	14			eve
X	deWit_PLoSGenet_2008	BRICK	366240	19584108	1901			eve
X	deWit_PLoSGenet_2008	BRICK	7738280	7792242	17			eve
X	deWit_PLoSGenet_2008	BRICK	15301843	16215720	123			eve
X	deWit_PLoSGenet_2008	BRICK	15306180	15693424	61			eve
X	deWit_PLoSGenet_2008	BRICK	7739273	7779916	13			eve
X	deWit_PLoSGenet_2008	BRICK	1198906	19584108	1819			eve
X	deWit_PLoSGenet_2008	BRICK	6371337	16474350	995			eve
X	deWit_PLoSGenet_2008	BRICK	7738280	8325536	82			eve
X	deWit_PLoSGenet_2008	BRICK	7738280	7990837	41			eve
X	deWit_PLoSGenet_2008	BRICK	15301843	16275217	132			eve
X	deWit_PLoSGenet_2008	BRICK	7739273	16474350	887			eve
X	deWit_PLoSGenet_2008	BRICK	19077570	19584108	70			eve
X	deWit_PLoSGenet_2008	BRICK	478357	19584108	1894			eve
X	deWit_PLoSGenet_2008	BRICK	7738280	19540279	1214			eve
X	deWit_PLoSGenet_2008	BRICK	477536	19584108	1895			eve
X	deWit_PLoSGenet_2008	BRICK	15287422	16280911	138			eve
X	deWit_PLoSGenet_2008	BRICK	447863	19584108	1897			eve
X	deWit_PLoSGenet_2008	BRICK	15306180	16251526	127			eve
X	deWit_PLoSGenet_2008	BRICK	7738280	16474350	888			eve
X	deWit_PLoSGenet_2008	BRICK	7738280	8751480	115			eve
X	deWit_PLoSGenet_2008	BRICK	7739273	8412872	89			eve
X	deWit_PLoSGenet_2008	BRICK	5259044	19584108	1452			eve
X	deWit_PLoSGenet_2008	BRICK	5266767	16474350	1117			eve
X	deWit_PLoSGenet_2008	BRICK	351722	19584108	1903			eve
X	deWit_PLoSGenet_2008	BRICK	7738280	7923485	27			eve
X	deWit_PLoSGenet_2008	BRICK	7743771	19582395	1218			eve
X	deWit_PLoSGenet_2008	BRICK	15301843	15721223	67			eve
X	deWit_PLoSGenet_2008	BRICK	7744856	8320754	76			eve
X	deWit_PLoSGenet_2008	BRICK	336685	19582395	1907			eve
X	deWit_PLoSGenet_2008	BRICK	6211185	16474350	1000			eve
X	deWit_PLoSGenet_2008	BRICK	15306180	15721223	65			eve
X	deWit_PLoSGenet_2008	BRICK	7738280	8323400	81			eve
X	deWit_PLoSGenet_2008	BRICK	7738280	9071789	159			eve
X	deWit_PLoSGenet_2008	BRICK	7738280	8753561	116			eve
X	deWit_PLoSGenet_2008	BRICK	15301843	16248335	128			eve
X	deWit_PLoSGenet_2008	BRICK	6371337	19584108	1329			eve
X	deWit_PLoSGenet_2008	BRICK	266545	19582395	1914			eve
X	deWit_PLoSGenet_2008	BRICK	19313367	19584108	56			eve
X	deWit_PLoSGenet_2008	BRICK	19326360	19582395	52			eve
X	deWit_PLoSGenet_2008	BRICK	15301843	16271435	131			eve
X	deWit_PLoSGenet_2008	BRICK	7738280	19584108	1222			eve
X	deWit_PLoSGenet_2008	BRICK	19077570	19582395	69			eve
X	deWit_PLoSGenet_2008	BRICK	7738280	8328296	83			eve
X	deWit_PLoSGenet_2008	BRICK	7738280	8412872	90			eve
X	deWit_PLoSGenet_2008	BRICK	1198906	19582395	1818			eve
X	deWit_PLoSGenet_2008	BRICK	7738280	8002602	47			eve
X	deWit_PLoSGenet_2008	BRICK	6192339	19584108	1339			eve
X	deWit_PLoSGenet_2008	BRICK	19313367	19582395	55			eve
X	deWit_PLoSGenet_2008	BRICK	252882	19584108	1916			eve
X	deWit_PLoSGenet_2008	BRICK	15306180	16275217	130			eve
X	deWit_PLoSGenet_2008	BRICK	6192339	19582395	1338			eve
X	deWit_PLoSGenet_2008	BRICK	7738280	7982123	38			eve
X	deWit_PLoSGenet_2008	BRICK	7738280	7787169	16			eve
X	deWit_PLoSGenet_2008	BRICK	6194559	16474350	1004			eve
X	deWit_PLoSGenet_2008	BRICK	15287422	16157186	117			eve
2L	deWit_PLoSGenet_2008	BRICK	9608479	10007941	60			eve
2L	deWit_PLoSGenet_2008	BRICK	9608479	10429989	159			eve
2L	deWit_PLoSGenet_2008	BRICK	9891255	10007941	32			eve
2L	deWit_PLoSGenet_2008	BRICK	9897953	10428159	127			eve
2L	deWit_PLoSGenet_2008	BRICK	13957895	13976753	9			eve
2L	deWit_PLoSGenet_2008	BRICK	13963546	14031534	17			eve
2L	deWit_PLoSGenet_2008	BRICK	9656507	10428159	153			eve
2L	deWit_PLoSGenet_2008	BRICK	9895289	10428159	129			eve
2L	deWit_PLoSGenet_2008	BRICK	10262426	10429989	58			eve
2L	deWit_PLoSGenet_2008	BRICK	10302592	10428159	44			eve
2L	deWit_PLoSGenet_2008	BRICK	10300222	10429989	46			eve
2L	deWit_PLoSGenet_2008	BRICK	7782857	10429989	371			eve
2L	deWit_PLoSGenet_2008	BRICK	9891255	10428159	130			eve
2L	deWit_PLoSGenet_2008	BRICK	13960951	14043164	19			eve
2L	deWit_PLoSGenet_2008	BRICK	13957895	13971685	7			eve
2L	deWit_PLoSGenet_2008	BRICK	13963546	13971685	5			eve
2L	deWit_PLoSGenet_2008	BRICK	10250737	10428159	61			eve
2L	deWit_PLoSGenet_2008	BRICK	9790952	10440626	142			eve
2L	deWit_PLoSGenet_2008	BRICK	8008442	10430914	344			eve
2L	deWit_PLoSGenet_2008	BRICK	9699834	10428159	151			eve
2L	deWit_PLoSGenet_2008	BRICK	7987105	10428159	347			eve
2L	deWit_PLoSGenet_2008	BRICK	13960951	14031534	18			eve
2L	deWit_PLoSGenet_2008	BRICK	7782857	10430914	372			eve
2L	deWit_PLoSGenet_2008	BRICK	9598940	10440626	166			eve
2L	deWit_PLoSGenet_2008	BRICK	9608479	10440626	165			eve
2L	deWit_PLoSGenet_2008	BRICK	7782857	10439244	376			eve
2L	deWit_PLoSGenet_2008	BRICK	9656507	10007941	55			eve
2L	deWit_PLoSGenet_2008	BRICK	9888034	10440626	139			eve
2L	deWit_PLoSGenet_2008	BRICK	9656507	10430914	155			eve
2L	deWit_PLoSGenet_2008	BRICK	13963546	13969973	4			eve
2L	deWit_PLoSGenet_2008	BRICK	7987105	10439244	353			eve
2L	deWit_PLoSGenet_2008	BRICK	10232511	10429989	67			eve
2L	deWit_PLoSGenet_2008	BRICK	9589630	10007941	62			eve
2L	deWit_PLoSGenet_2008	BRICK	10304063	10428159	43			eve
2L	deWit_PLoSGenet_2008	BRICK	9589630	10429989	161			eve
2L	deWit_PLoSGenet_2008	BRICK	9888034	10429989	133			eve
2L	deWit_PLoSGenet_2008	BRICK	9888034	10430914	134			eve
2L	deWit_PLoSGenet_2008	BRICK	13963546	14024247	15			eve
2L	deWit_PLoSGenet_2008	BRICK	9890800	10007941	33			eve
2L	deWit_PLoSGenet_2008	BRICK	10234787	10429989	66			eve
2L	deWit_PLoSGenet_2008	BRICK	10300222	10428159	45			eve
2L	deWit_PLoSGenet_2008	BRICK	7782857	10428159	370			eve
2L	deWit_PLoSGenet_2008	BRICK	7987105	10440626	354			eve
2L	deWit_PLoSGenet_2008	BRICK	7786157	10428159	369			eve
2L	deWit_PLoSGenet_2008	BRICK	9598940	10007941	61			eve
2L	deWit_PLoSGenet_2008	BRICK	8008442	10429989	343			eve
2L	deWit_PLoSGenet_2008	BRICK	10295856	10429989	47			eve
2L	deWit_PLoSGenet_2008	BRICK	13965006	14024247	14			eve
2L	deWit_PLoSGenet_2008	BRICK	9888034	10428159	132			eve
2L	deWit_PLoSGenet_2008	BRICK	7782857	10440626	377			eve
2L	deWit_PLoSGenet_2008	BRICK	9699834	10429989	152			eve
2L	deWit_PLoSGenet_2008	BRICK	9598940	10429989	160			eve
2L	deWit_PLoSGenet_2008	BRICK	8008442	10428159	342			eve
2L	deWit_PLoSGenet_2008	BRICK	9613182	10428159	157			eve
2L	deWit_PLoSGenet_2008	BRICK	9888034	10007941	34			eve
2L	deWit_PLoSGenet_2008	BRICK	9790952	10429989	136			eve
2L	deWit_PLoSGenet_2008	BRICK	10262426	10428159	57			eve
2L	deWit_PLoSGenet_2008	BRICK	13960951	14024247	16			eve
2L	deWit_PLoSGenet_2008	BRICK	9656507	10429989	154			eve
2L	deWit_PLoSGenet_2008	BRICK	7987105	10430914	349			eve
2L	deWit_PLoSGenet_2008	BRICK	9589630	10430914	162			eve
2L	deWit_PLoSGenet_2008	BRICK	9589630	10440626	167			eve
2L	deWit_PLoSGenet_2008	BRICK	10234787	10428159	65			eve
2L	deWit_PLoSGenet_2008	BRICK	10265338	10429989	56			eve
2L	deWit_PLoSGenet_2008	BRICK	13957895	13979573	10			eve
2L	deWit_PLoSGenet_2008	BRICK	9613182	10007941	59			eve
2L	deWit_PLoSGenet_2008	BRICK	13965006	13969973	3			eve
2L	deWit_PLoSGenet_2008	BRICK	10234787	10440626	72			eve
2L	deWit_PLoSGenet_2008	BRICK	13965006	13967911	2			eve
2L	deWit_PLoSGenet_2008	BRICK	13960951	13971685	6			eve
2L	deWit_PLoSGenet_2008	BRICK	9790952	10430914	137			eve
2L	deWit_PLoSGenet_2008	BRICK	10232511	10440626	73			eve
2L	deWit_PLoSGenet_2008	BRICK	9890800	10428159	131			eve
2L	deWit_PLoSGenet_2008	BRICK	9613182	10429989	158			eve
2L	deWit_PLoSGenet_2008	BRICK	9895289	10426791	128			eve
2L	deWit_PLoSGenet_2008	BRICK	13960951	14013832	13			eve
2L	deWit_PLoSGenet_2008	BRICK	7994834	10428159	346			eve
2L	deWit_PLoSGenet_2008	BRICK	10250737	10429989	62			eve
2L	deWit_PLoSGenet_2008	BRICK	7987105	10429989	348			eve
2L	deWit_PLoSGenet_2008	BRICK	13960951	13976753	8			eve
2L	deWit_PLoSGenet_2008	BRICK	9895289	10007941	31			eve
2R	deWit_PLoSGenet_2008	BRICK	4229825	5220352	140			eve
2R	deWit_PLoSGenet_2008	BRICK	5098996	5220352	18			eve
2R	deWit_PLoSGenet_2008	BRICK	4601587	5220352	90			eve
2R	deWit_PLoSGenet_2008	BRICK	5098996	5219401	17			eve
2R	deWit_PLoSGenet_2008	BRICK	13898815	13928435	20			eve
2R	deWit_PLoSGenet_2008	BRICK	13898815	13924698	19			eve
2R	deWit_PLoSGenet_2008	BRICK	13898815	13923429	18			eve
2R	deWit_PLoSGenet_2008	BRICK	4127921	5220352	158			eve
2R	deWit_PLoSGenet_2008	BRICK	4599674	5220352	91			eve
2R	deWit_PLoSGenet_2008	BRICK	5098996	5217969	16			eve
3L	deWit_PLoSGenet_2008	BRICK	8494499	8719294	30			eve
3L	deWit_PLoSGenet_2008	BRICK	8649706	8723506	10			eve
3L	deWit_PLoSGenet_2008	BRICK	8695536	8703013	3			eve
3L	deWit_PLoSGenet_2008	BRICK	8700782	8703013	2			eve
3L	deWit_PLoSGenet_2008	BRICK	8649706	8719294	9			eve
3L	deWit_PLoSGenet_2008	BRICK	8693214	8719294	8			eve
3L	deWit_PLoSGenet_2008	BRICK	8693214	8704465	6			eve
3L	deWit_PLoSGenet_2008	BRICK	8694227	8719294	7			eve
3L	deWit_PLoSGenet_2008	BRICK	8693214	8703013	5			eve
3L	deWit_PLoSGenet_2008	BRICK	8694227	8703013	4			eve
3R	deWit_PLoSGenet_2008	BRICK	18244817	18313761	14			eve
3R	deWit_PLoSGenet_2008	BRICK	18246877	18313761	13			eve
3R	deWit_PLoSGenet_2008	BRICK	18273762	18291660	5			eve
3R	deWit_PLoSGenet_2008	BRICK	26551809	26632341	7			eve
3R	deWit_PLoSGenet_2008	BRICK	19530622	19598529	17			eve
3R	deWit_PLoSGenet_2008	BRICK	18237055	18292410	12			eve
3R	deWit_PLoSGenet_2008	BRICK	18244817	18291660	10			eve
3R	deWit_PLoSGenet_2008	BRICK	18273762	18290333	4			eve
3R	deWit_PLoSGenet_2008	BRICK	18244817	18292410	11			eve
3R	deWit_PLoSGenet_2008	BRICK	26551809	26572010	5			eve
3R	deWit_PLoSGenet_2008	BRICK	18266023	18292410	7			eve
3R	deWit_PLoSGenet_2008	BRICK	18246877	18291660	9			eve
3R	deWit_PLoSGenet_2008	BRICK	19530622	19599845	18			eve
3R	deWit_PLoSGenet_2008	BRICK	18244817	18314677	15			eve
3R	deWit_PLoSGenet_2008	BRICK	18273762	18292410	6			eve
3R	deWit_PLoSGenet_2008	BRICK	26555649	26572010	4			eve
3R	deWit_PLoSGenet_2008	BRICK	26555649	26570983	3			eve
3R	deWit_PLoSGenet_2008	BRICK	18249027	18291660	8			eve
3R	deWit_PLoSGenet_2008	BRICK	18237055	18314677	16			eve
3R	deWit_PLoSGenet_2008	BRICK	26551809	26614205	6			eve
X	deWit_PLoSGenet_2008	BRICK	2200155	5553870	161			gro
X	deWit_PLoSGenet_2008	BRICK	1318801	13133847	669			gro
X	deWit_PLoSGenet_2008	BRICK	2201422	5347731	147			gro
X	deWit_PLoSGenet_2008	BRICK	9624271	10913252	62			gro
X	deWit_PLoSGenet_2008	BRICK	2490165	13163239	576			gro
X	deWit_PLoSGenet_2008	BRICK	2462836	13141309	579			gro
X	deWit_PLoSGenet_2008	BRICK	1317628	5364008	227			gro
X	deWit_PLoSGenet_2008	BRICK	10426019	13163239	156			gro
X	deWit_PLoSGenet_2008	BRICK	9718763	10913252	59			gro
X	deWit_PLoSGenet_2008	BRICK	2200155	3725299	65			gro
X	deWit_PLoSGenet_2008	BRICK	613009	13133847	715			gro
X	deWit_PLoSGenet_2008	BRICK	2200155	13133847	592			gro
X	deWit_PLoSGenet_2008	BRICK	10121839	13133847	168			gro
X	deWit_PLoSGenet_2008	BRICK	1235706	13133847	676			gro
X	deWit_PLoSGenet_2008	BRICK	2355966	13141309	585			gro
X	deWit_PLoSGenet_2008	BRICK	1249952	5364008	231			gro
X	deWit_PLoSGenet_2008	BRICK	1796502	13141309	630			gro
X	deWit_PLoSGenet_2008	BRICK	1335392	13141309	664			gro
X	deWit_PLoSGenet_2008	BRICK	1329346	13141309	666			gro
X	deWit_PLoSGenet_2008	BRICK	613009	15144882	812			gro
X	deWit_PLoSGenet_2008	BRICK	9727204	13133847	187			gro
X	deWit_PLoSGenet_2008	BRICK	2334818	13133847	586			gro
X	deWit_PLoSGenet_2008	BRICK	2801559	13163239	555			gro
X	deWit_PLoSGenet_2008	BRICK	2438860	13133847	582			gro
X	deWit_PLoSGenet_2008	BRICK	9624271	13163239	195			gro
X	deWit_PLoSGenet_2008	BRICK	1731244	13163239	643			gro
X	deWit_PLoSGenet_2008	BRICK	2334818	13141309	587			gro
X	deWit_PLoSGenet_2008	BRICK	1235706	5347731	232			gro
X	deWit_PLoSGenet_2008	BRICK	9624271	13141309	194			gro
X	deWit_PLoSGenet_2008	BRICK	10076355	13163239	173			gro
X	deWit_PLoSGenet_2008	BRICK	613009	5556849	285			gro
X	deWit_PLoSGenet_2008	BRICK	1864067	13133847	628			gro
X	deWit_PLoSGenet_2008	BRICK	10305966	13141309	161			gro
X	deWit_PLoSGenet_2008	BRICK	2004619	13133847	614			gro
X	deWit_PLoSGenet_2008	BRICK	1317628	5553870	239			gro
X	deWit_PLoSGenet_2008	BRICK	2371546	13133847	583			gro
X	deWit_PLoSGenet_2008	BRICK	1249952	13133847	674			gro
X	deWit_PLoSGenet_2008	BRICK	2595299	13141309	559			gro
X	deWit_PLoSGenet_2008	BRICK	2200155	13141309	593			gro
X	deWit_PLoSGenet_2008	BRICK	11721217	13133847	74			gro
X	deWit_PLoSGenet_2008	BRICK	10175381	13163239	167			gro
X	deWit_PLoSGenet_2008	BRICK	1318801	5347731	225			gro
X	deWit_PLoSGenet_2008	BRICK	9624271	13133847	193			gro
X	deWit_PLoSGenet_2008	BRICK	9723663	13133847	189			gro
X	deWit_PLoSGenet_2008	BRICK	2200155	3546452	62			gro
X	deWit_PLoSGenet_2008	BRICK	10109897	13141309	170			gro
X	deWit_PLoSGenet_2008	BRICK	1521214	13163239	659			gro
X	deWit_PLoSGenet_2008	BRICK	9718763	13133847	190			gro
X	deWit_PLoSGenet_2008	BRICK	613009	13141309	716			gro
X	deWit_PLoSGenet_2008	BRICK	2200155	5556849	162			gro
X	deWit_PLoSGenet_2008	BRICK	1317628	13163239	672			gro
X	deWit_PLoSGenet_2008	BRICK	1796502	13133847	629			gro
X	deWit_PLoSGenet_2008	BRICK	9718763	13163239	192			gro
X	deWit_PLoSGenet_2008	BRICK	613009	6078402	321			gro
X	deWit_PLoSGenet_2008	BRICK	10426019	13141309	155			gro
X	deWit_PLoSGenet_2008	BRICK	1317628	5347731	226			gro
X	deWit_PLoSGenet_2008	BRICK	613009	15219323	816			gro
X	deWit_PLoSGenet_2008	BRICK	2200155	5364008	149			gro
X	deWit_PLoSGenet_2008	BRICK	1249952	5556849	244			gro
X	deWit_PLoSGenet_2008	BRICK	2200155	3633080	63			gro
X	deWit_PLoSGenet_2008	BRICK	10426019	13133847	154			gro
X	deWit_PLoSGenet_2008	BRICK	2595299	13163239	560			gro
X	deWit_PLoSGenet_2008	BRICK	1521214	13133847	657			gro
X	deWit_PLoSGenet_2008	BRICK	1521214	13141309	658			gro
X	deWit_PLoSGenet_2008	BRICK	2001292	13141309	616			gro
X	deWit_PLoSGenet_2008	BRICK	2200155	3728204	66			gro
X	deWit_PLoSGenet_2008	BRICK	11722342	13133847	73			gro
X	deWit_PLoSGenet_2008	BRICK	1235706	5364008	233			gro
X	deWit_PLoSGenet_2008	BRICK	10305966	13163239	162			gro
X	deWit_PLoSGenet_2008	BRICK	2001292	13163239	617			gro
X	deWit_PLoSGenet_2008	BRICK	2462836	13163239	580			gro
X	deWit_PLoSGenet_2008	BRICK	10076355	13133847	171			gro
X	deWit_PLoSGenet_2008	BRICK	10058193	13163239	176			gro
X	deWit_PLoSGenet_2008	BRICK	1235706	5556849	246			gro
X	deWit_PLoSGenet_2008	BRICK	2444720	13133847	581			gro
X	deWit_PLoSGenet_2008	BRICK	2201422	13133847	591			gro
X	deWit_PLoSGenet_2008	BRICK	1235706	13163239	678			gro
X	deWit_PLoSGenet_2008	BRICK	1235706	13141309	677			gro
X	deWit_PLoSGenet_2008	BRICK	1317628	13133847	670			gro
X	deWit_PLoSGenet_2008	BRICK	1731244	13141309	642			gro
X	deWit_PLoSGenet_2008	BRICK	11707380	13163239	77			gro
X	deWit_PLoSGenet_2008	BRICK	1249952	5347731	230			gro
X	deWit_PLoSGenet_2008	BRICK	10076355	13141309	172			gro
X	deWit_PLoSGenet_2008	BRICK	1249952	13141309	675			gro
X	deWit_PLoSGenet_2008	BRICK	2334818	13163239	588			gro
X	deWit_PLoSGenet_2008	BRICK	1249952	3633080	145			gro
X	deWit_PLoSGenet_2008	BRICK	2801559	13141309	554			gro
X	deWit_PLoSGenet_2008	BRICK	1329346	13133847	665			gro
X	deWit_PLoSGenet_2008	BRICK	613009	14611918	784			gro
X	deWit_PLoSGenet_2008	BRICK	2200155	5347731	148			gro
X	deWit_PLoSGenet_2008	BRICK	11707380	13141309	76			gro
X	deWit_PLoSGenet_2008	BRICK	1213309	15219323	780			gro
X	deWit_PLoSGenet_2008	BRICK	10058193	13141309	175			gro
X	deWit_PLoSGenet_2008	BRICK	1317628	3728204	144			gro
X	deWit_PLoSGenet_2008	BRICK	613009	13163239	717			gro
X	deWit_PLoSGenet_2008	BRICK	10058193	13133847	174			gro
X	deWit_PLoSGenet_2008	BRICK	10109897	13133847	169			gro
X	deWit_PLoSGenet_2008	BRICK	1317628	5556849	240			gro
X	deWit_PLoSGenet_2008	BRICK	2001292	13133847	615			gro
X	deWit_PLoSGenet_2008	BRICK	2355966	13133847	584			gro
X	deWit_PLoSGenet_2008	BRICK	2236074	13133847	590			gro
X	deWit_PLoSGenet_2008	BRICK	1213309	13163239	681			gro
X	deWit_PLoSGenet_2008	BRICK	1335392	13133847	663			gro
X	deWit_PLoSGenet_2008	BRICK	2462836	13133847	578			gro
X	deWit_PLoSGenet_2008	BRICK	2200155	13163239	594			gro
X	deWit_PLoSGenet_2008	BRICK	2801559	13133847	553			gro
X	deWit_PLoSGenet_2008	BRICK	1235706	15219323	777			gro
X	deWit_PLoSGenet_2008	BRICK	1317628	13141309	671			gro
X	deWit_PLoSGenet_2008	BRICK	1235706	6078402	282			gro
X	deWit_PLoSGenet_2008	BRICK	613009	5553870	284			gro
X	deWit_PLoSGenet_2008	BRICK	613009	15130581	811			gro
X	deWit_PLoSGenet_2008	BRICK	1329346	13163239	667			gro
X	deWit_PLoSGenet_2008	BRICK	1796502	13163239	631			gro
X	deWit_PLoSGenet_2008	BRICK	11707380	13133847	75			gro
X	deWit_PLoSGenet_2008	BRICK	9725094	13133847	188			gro
X	deWit_PLoSGenet_2008	BRICK	9718763	13141309	191			gro
X	deWit_PLoSGenet_2008	BRICK	1249952	5553870	243			gro
2R	deWit_PLoSGenet_2008	BRICK	13807258	13910145	9			gro
2R	deWit_PLoSGenet_2008	BRICK	18593481	20478455	215			gro
2R	deWit_PLoSGenet_2008	BRICK	20179060	20455948	27			gro
2R	deWit_PLoSGenet_2008	BRICK	13807258	13901886	8			gro
2R	deWit_PLoSGenet_2008	BRICK	13807258	13915238	11			gro
2R	deWit_PLoSGenet_2008	BRICK	18114089	20478455	264			gro
2R	deWit_PLoSGenet_2008	BRICK	13807258	14129827	31			gro
2R	deWit_PLoSGenet_2008	BRICK	18156700	20455948	249			gro
2R	deWit_PLoSGenet_2008	BRICK	18114089	20455948	261			gro
2R	deWit_PLoSGenet_2008	BRICK	18751648	20455948	204			gro
2R	deWit_PLoSGenet_2008	BRICK	18771912	20455948	202			gro
2R	deWit_PLoSGenet_2008	BRICK	13807258	13914086	10			gro
2R	deWit_PLoSGenet_2008	BRICK	18754210	20455948	203			gro
2R	deWit_PLoSGenet_2008	BRICK	19931526	20455948	63			gro
2R	deWit_PLoSGenet_2008	BRICK	18597819	20455948	211			gro
2R	deWit_PLoSGenet_2008	BRICK	13807258	13900449	7			gro
2R	deWit_PLoSGenet_2008	BRICK	18148108	20455948	252			gro
2R	deWit_PLoSGenet_2008	BRICK	13807258	14129118	30			gro
2R	deWit_PLoSGenet_2008	BRICK	18148108	20478455	255			gro
2R	deWit_PLoSGenet_2008	BRICK	20448225	20455948	4			gro
2R	deWit_PLoSGenet_2008	BRICK	19582614	20455948	91			gro
2R	deWit_PLoSGenet_2008	BRICK	19582614	20478455	94			gro
2R	deWit_PLoSGenet_2008	BRICK	18149490	20455948	251			gro
2R	deWit_PLoSGenet_2008	BRICK	18593481	20455948	212			gro
2R	deWit_PLoSGenet_2008	BRICK	18751648	20478455	207			gro
2R	deWit_PLoSGenet_2008	BRICK	13807258	13916330	12			gro
2R	deWit_PLoSGenet_2008	BRICK	19595132	20455948	89			gro
2R	deWit_PLoSGenet_2008	BRICK	20411016	20455948	9			gro
2R	deWit_PLoSGenet_2008	BRICK	13807258	14311539	50			gro
3R	deWit_PLoSGenet_2008	BRICK	25054905	26078434	94			gro
3R	deWit_PLoSGenet_2008	BRICK	21532056	26317721	288			gro
3R	deWit_PLoSGenet_2008	BRICK	21840528	26317721	271			gro
3R	deWit_PLoSGenet_2008	BRICK	25497383	25606174	19			gro
3R	deWit_PLoSGenet_2008	BRICK	21615541	26317721	286			gro
3R	deWit_PLoSGenet_2008	BRICK	25054905	26311515	105			gro
3R	deWit_PLoSGenet_2008	BRICK	25054905	26317721	106			gro
3R	deWit_PLoSGenet_2008	BRICK	21532056	26934910	319			gro
3R	deWit_PLoSGenet_2008	BRICK	25077871	26317721	104			gro
3R	deWit_PLoSGenet_2008	BRICK	25042636	26317721	108			gro
3R	deWit_PLoSGenet_2008	BRICK	21612075	22562018	47			gro
3R	deWit_PLoSGenet_2008	BRICK	21842236	26317721	270			gro
3R	deWit_PLoSGenet_2008	BRICK	25054905	25606174	36			gro
3R	deWit_PLoSGenet_2008	BRICK	21532056	22562018	48			gro
3R	deWit_PLoSGenet_2008	BRICK	21612075	26934910	318			gro
3R	deWit_PLoSGenet_2008	BRICK	21612075	26317721	287			gro
3R	deWit_PLoSGenet_2008	BRICK	21612075	26291458	285			gro
3R	deWit_PLoSGenet_2008	BRICK	21840528	22562018	31			gro
3R	deWit_PLoSGenet_2008	BRICK	21847552	26317721	269			gro
3R	deWit_PLoSGenet_2008	BRICK	25077871	25606174	34			gro
3R	deWit_PLoSGenet_2008	BRICK	21847552	22562018	29			gro
3R	deWit_PLoSGenet_2008	BRICK	21532056	26409383	294			gro
3R	deWit_PLoSGenet_2008	BRICK	21847552	26311515	268			gro
3R	deWit_PLoSGenet_2008	BRICK	21840528	26409383	277			gro
3R	deWit_PLoSGenet_2008	BRICK	25042636	26078434	96			gro
X	deWit_PLoSGenet_2008	BRICK	6176222	16472857	733			H3.3A
2L	deWit_PLoSGenet_2008	BRICK	7994838	10426718	249			H3.3A
2L	deWit_PLoSGenet_2008	BRICK	6964465	10402882	318			H3.3A
2L	deWit_PLoSGenet_2008	BRICK	102382	552454	54			H3.3A
2L	deWit_PLoSGenet_2008	BRICK	6964465	10435679	330			H3.3A
2L	deWit_PLoSGenet_2008	BRICK	7791406	10426718	265			H3.3A
2L	deWit_PLoSGenet_2008	BRICK	8213179	10341459	200			H3.3A
2L	deWit_PLoSGenet_2008	BRICK	8213179	8437996	46			H3.3A
2L	deWit_PLoSGenet_2008	BRICK	7786160	10428010	267			H3.3A
2L	deWit_PLoSGenet_2008	BRICK	7987113	10428010	251			H3.3A
2L	deWit_PLoSGenet_2008	BRICK	7987113	10429988	252			H3.3A
2L	deWit_PLoSGenet_2008	BRICK	7987113	8989024	109			H3.3A
2L	deWit_PLoSGenet_2008	BRICK	6964465	10413421	320			H3.3A
2L	deWit_PLoSGenet_2008	BRICK	8200465	10429988	226			H3.3A
2L	deWit_PLoSGenet_2008	BRICK	7998976	10426718	248			H3.3A
2L	deWit_PLoSGenet_2008	BRICK	7821560	8989024	120			H3.3A
2L	deWit_PLoSGenet_2008	BRICK	8216851	10426718	218			H3.3A
2L	deWit_PLoSGenet_2008	BRICK	6964465	10422723	323			H3.3A
2L	deWit_PLoSGenet_2008	BRICK	6914408	10341459	313			H3.3A
2L	deWit_PLoSGenet_2008	BRICK	7786160	10437316	272			H3.3A
2L	deWit_PLoSGenet_2008	BRICK	6964465	8437996	150			H3.3A
2L	deWit_PLoSGenet_2008	BRICK	8200465	10426718	224			H3.3A
2L	deWit_PLoSGenet_2008	BRICK	67077	544626	55			H3.3A
2L	deWit_PLoSGenet_2008	BRICK	7786160	10426718	266			H3.3A
2L	deWit_PLoSGenet_2008	BRICK	7825630	10426718	260			H3.3A
2L	deWit_PLoSGenet_2008	BRICK	8200465	8437996	49			H3.3A
2L	deWit_PLoSGenet_2008	BRICK	7884930	10437316	259			H3.3A
2L	deWit_PLoSGenet_2008	BRICK	8213179	10426718	221			H3.3A
2L	deWit_PLoSGenet_2008	BRICK	7825630	10429988	262			H3.3A
2L	deWit_PLoSGenet_2008	BRICK	67077	552454	57			H3.3A
2L	deWit_PLoSGenet_2008	BRICK	6964465	10409604	319			H3.3A
2L	deWit_PLoSGenet_2008	BRICK	6964465	10429988	327			H3.3A
2L	deWit_PLoSGenet_2008	BRICK	7987113	10437316	256			H3.3A
2L	deWit_PLoSGenet_2008	BRICK	6914408	10437316	340			H3.3A
2L	deWit_PLoSGenet_2008	BRICK	6964465	10341459	304			H3.3A
2L	deWit_PLoSGenet_2008	BRICK	8200465	10437316	230			H3.3A
2L	deWit_PLoSGenet_2008	BRICK	7987113	10426718	250			H3.3A
2L	deWit_PLoSGenet_2008	BRICK	8214305	10426718	220			H3.3A
2L	deWit_PLoSGenet_2008	BRICK	7987113	10435679	255			H3.3A
2L	deWit_PLoSGenet_2008	BRICK	8200465	8989024	83			H3.3A
2L	deWit_PLoSGenet_2008	BRICK	8342764	10426718	199			H3.3A
2L	deWit_PLoSGenet_2008	BRICK	6966780	10426718	324			H3.3A
2L	deWit_PLoSGenet_2008	BRICK	8209654	8989024	82			H3.3A
2L	deWit_PLoSGenet_2008	BRICK	8200465	10341459	203			H3.3A
2L	deWit_PLoSGenet_2008	BRICK	8200465	10435679	229			H3.3A
2L	deWit_PLoSGenet_2008	BRICK	7786160	10435679	271			H3.3A
2L	deWit_PLoSGenet_2008	BRICK	8212039	10341459	201			H3.3A
2L	deWit_PLoSGenet_2008	BRICK	7786160	10429988	268			H3.3A
2L	deWit_PLoSGenet_2008	BRICK	103962	552454	53			H3.3A
2L	deWit_PLoSGenet_2008	BRICK	6964465	10426718	325			H3.3A
2L	deWit_PLoSGenet_2008	BRICK	108153	552454	52			H3.3A
2L	deWit_PLoSGenet_2008	BRICK	7821560	10429988	263			H3.3A
2L	deWit_PLoSGenet_2008	BRICK	6964465	10428010	326			H3.3A
2L	deWit_PLoSGenet_2008	BRICK	8209654	10341459	202			H3.3A
2L	deWit_PLoSGenet_2008	BRICK	7821560	10426718	261			H3.3A
2L	deWit_PLoSGenet_2008	BRICK	8212039	10426718	222			H3.3A
2L	deWit_PLoSGenet_2008	BRICK	7825630	8989024	119			H3.3A
2L	deWit_PLoSGenet_2008	BRICK	7786160	8989024	125			H3.3A
2L	deWit_PLoSGenet_2008	BRICK	6964465	8989024	184			H3.3A
2L	deWit_PLoSGenet_2008	BRICK	8209654	10426718	223			H3.3A
2L	deWit_PLoSGenet_2008	BRICK	6964465	10437316	331			H3.3A
2L	deWit_PLoSGenet_2008	BRICK	7791406	8989024	124			H3.3A
2L	deWit_PLoSGenet_2008	BRICK	6966780	8989024	183			H3.3A
2L	deWit_PLoSGenet_2008	BRICK	8213179	8989024	80			H3.3A
2L	deWit_PLoSGenet_2008	BRICK	8215920	10426718	219			H3.3A
2L	deWit_PLoSGenet_2008	BRICK	8301345	10437316	217			H3.3A
2L	deWit_PLoSGenet_2008	BRICK	6964465	8966937	181			H3.3A
2L	deWit_PLoSGenet_2008	BRICK	67077	547096	56			H3.3A
2L	deWit_PLoSGenet_2008	BRICK	7827773	8989024	118			H3.3A
2R	deWit_PLoSGenet_2008	BRICK	13641168	14999336	137			H3.3A
2R	deWit_PLoSGenet_2008	BRICK	13641168	14369130	91			H3.3A
2R	deWit_PLoSGenet_2008	BRICK	13682145	13926346	26			H3.3A
2R	deWit_PLoSGenet_2008	BRICK	13914356	13955290	11			H3.3A
2R	deWit_PLoSGenet_2008	BRICK	13641168	15000549	138			H3.3A
2R	deWit_PLoSGenet_2008	BRICK	13913266	13926346	8			H3.3A
2R	deWit_PLoSGenet_2008	BRICK	13914356	13924698	5			H3.3A
2R	deWit_PLoSGenet_2008	BRICK	13641168	13924698	37			H3.3A
2R	deWit_PLoSGenet_2008	BRICK	13914356	13926346	7			H3.3A
2R	deWit_PLoSGenet_2008	BRICK	13641168	13926346	38			H3.3A
2R	deWit_PLoSGenet_2008	BRICK	13914356	13924698	6			H3.3A
2R	deWit_PLoSGenet_2008	BRICK	13682145	13955290	30			H3.3A
2R	deWit_PLoSGenet_2008	BRICK	13641168	14372800	92			H3.3A
2R	deWit_PLoSGenet_2008	BRICK	13641168	13955290	42			H3.3A
3L	deWit_PLoSGenet_2008	BRICK	9308280	9430203	26			H3.3A
3L	deWit_PLoSGenet_2008	BRICK	9308280	9433311	28			H3.3A
3L	deWit_PLoSGenet_2008	BRICK	9308280	9944949	83			H3.3A
3L	deWit_PLoSGenet_2008	BRICK	9308280	9431608	27			H3.3A
3L	deWit_PLoSGenet_2008	BRICK	9308280	9433317	29			H3.3A
3L	deWit_PLoSGenet_2008	BRICK	9308280	9400611	20			H3.3A
3L	deWit_PLoSGenet_2008	BRICK	9308280	9836639	76			H3.3A
3L	deWit_PLoSGenet_2008	BRICK	9308280	9601268	47			H3.3A
3L	deWit_PLoSGenet_2008	BRICK	9308280	9434721	30			H3.3A
3L	deWit_PLoSGenet_2008	BRICK	9308280	9412658	23			H3.3A
3L	deWit_PLoSGenet_2008	BRICK	9308280	9400611	21			H3.3A
3L	deWit_PLoSGenet_2008	BRICK	9308280	9425505	25			H3.3A
3L	deWit_PLoSGenet_2008	BRICK	9308280	9942246	82			H3.3A
3L	deWit_PLoSGenet_2008	BRICK	9308280	9402618	22			H3.3A
3L	deWit_PLoSGenet_2008	BRICK	9308280	9687738	59			H3.3A
3L	deWit_PLoSGenet_2008	BRICK	9308280	9691595	60			H3.3A
3L	deWit_PLoSGenet_2008	BRICK	9308280	9424676	24			H3.3A
3R	deWit_PLoSGenet_2008	BRICK	19692213	19888537	32			H3.3A
3R	deWit_PLoSGenet_2008	BRICK	19692213	19931347	33			H3.3A
3R	deWit_PLoSGenet_2008	BRICK	18944163	19888537	90			H3.3A
3R	deWit_PLoSGenet_2008	BRICK	19584067	19888537	43			H3.3A
3R	deWit_PLoSGenet_2008	BRICK	19537251	19931347	51			H3.3A
3R	deWit_PLoSGenet_2008	BRICK	19607519	19931347	35			H3.3A
3R	deWit_PLoSGenet_2008	BRICK	19607519	19888537	34			H3.3A
3R	deWit_PLoSGenet_2008	BRICK	19537251	19868108	45			H3.3A
3R	deWit_PLoSGenet_2008	BRICK	19703842	19859979	24			H3.3A
3R	deWit_PLoSGenet_2008	BRICK	18944163	19934080	92			H3.3A
3R	deWit_PLoSGenet_2008	BRICK	19537251	19888537	50			H3.3A
3R	deWit_PLoSGenet_2008	BRICK	18177981	19934080	174			H3.3A
3R	deWit_PLoSGenet_2008	BRICK	19692213	19876735	29			H3.3A
3R	deWit_PLoSGenet_2008	BRICK	18875379	19934080	102			H3.3A
3R	deWit_PLoSGenet_2008	BRICK	19692213	19879314	30			H3.3A
3R	deWit_PLoSGenet_2008	BRICK	19537251	19934080	52			H3.3A
3R	deWit_PLoSGenet_2008	BRICK	19607519	19934080	36			H3.3A
3R	deWit_PLoSGenet_2008	BRICK	18177981	19888537	172			H3.3A
3R	deWit_PLoSGenet_2008	BRICK	18246964	19931347	157			H3.3A
3R	deWit_PLoSGenet_2008	BRICK	18944163	19931347	91			H3.3A
3R	deWit_PLoSGenet_2008	BRICK	19549056	19859979	42			H3.3A
3R	deWit_PLoSGenet_2008	BRICK	19692213	19859979	25			H3.3A
3R	deWit_PLoSGenet_2008	BRICK	19549056	19888537	49			H3.3A
3R	deWit_PLoSGenet_2008	BRICK	19692213	19862542	26			H3.3A
3R	deWit_PLoSGenet_2008	BRICK	19549056	19876735	46			H3.3A
3R	deWit_PLoSGenet_2008	BRICK	19703842	19888537	31			H3.3A
3R	deWit_PLoSGenet_2008	BRICK	19537251	19876735	47			H3.3A
3R	deWit_PLoSGenet_2008	BRICK	18875379	19931347	101			H3.3A
3R	deWit_PLoSGenet_2008	BRICK	18177981	19931347	173			H3.3A
3R	deWit_PLoSGenet_2008	BRICK	19557225	19888537	48			H3.3A
3R	deWit_PLoSGenet_2008	BRICK	19537251	19862542	44			H3.3A
3R	deWit_PLoSGenet_2008	BRICK	18246964	19934080	158			H3.3A
3R	deWit_PLoSGenet_2008	BRICK	19692213	19868108	27			H3.3A
3R	deWit_PLoSGenet_2008	BRICK	18246964	19888537	156			H3.3A
X	deWit_PLoSGenet_2008	BRICK	2595299	5341267	114			H3K27me3
X	deWit_PLoSGenet_2008	BRICK	2741342	5341267	112			H3K27me3
X	deWit_PLoSGenet_2008	BRICK	2775926	5341267	111			H3K27me3
X	deWit_PLoSGenet_2008	BRICK	4240675	4480750	15			H3K27me3
X	deWit_PLoSGenet_2008	BRICK	2741342	5156956	97			H3K27me3
X	deWit_PLoSGenet_2008	BRICK	2984812	5156956	91			H3K27me3
X	deWit_PLoSGenet_2008	BRICK	4235678	5148131	38			H3K27me3
X	deWit_PLoSGenet_2008	BRICK	2201422	5949209	196			H3K27me3
X	deWit_PLoSGenet_2008	BRICK	4145389	4480750	22			H3K27me3
X	deWit_PLoSGenet_2008	BRICK	2801559	5156956	94			H3K27me3
X	deWit_PLoSGenet_2008	BRICK	2201422	5341267	148			H3K27me3
X	deWit_PLoSGenet_2008	BRICK	4113940	5341267	64			H3K27me3
X	deWit_PLoSGenet_2008	BRICK	2639062	5341267	113			H3K27me3
X	deWit_PLoSGenet_2008	BRICK	2639062	5156956	98			H3K27me3
X	deWit_PLoSGenet_2008	BRICK	2595299	5156956	99			H3K27me3
X	deWit_PLoSGenet_2008	BRICK	4235678	4404466	14			H3K27me3
X	deWit_PLoSGenet_2008	BRICK	4235678	5156956	42			H3K27me3
X	deWit_PLoSGenet_2008	BRICK	4113940	4322582	13			H3K27me3
X	deWit_PLoSGenet_2008	BRICK	4235678	4480750	16			H3K27me3
X	deWit_PLoSGenet_2008	BRICK	4113940	5156956	49			H3K27me3
X	deWit_PLoSGenet_2008	BRICK	2808404	5156956	92			H3K27me3
X	deWit_PLoSGenet_2008	BRICK	4240675	5156956	41			H3K27me3
X	deWit_PLoSGenet_2008	BRICK	2741342	5148131	93			H3K27me3
X	deWit_PLoSGenet_2008	BRICK	2044027	5949209	211			H3K27me3
X	deWit_PLoSGenet_2008	BRICK	4113940	4480750	23			H3K27me3
X	deWit_PLoSGenet_2008	BRICK	2201422	5156956	133			H3K27me3
X	deWit_PLoSGenet_2008	BRICK	2775926	5156956	96			H3K27me3
X	deWit_PLoSGenet_2008	BRICK	4235678	4322582	6			H3K27me3
2R	deWit_PLoSGenet_2008	BRICK	8452835	8644945	6			H3K27me3
2R	deWit_PLoSGenet_2008	BRICK	3776743	4083960	17			H3K27me3
2R	deWit_PLoSGenet_2008	BRICK	3740800	4339568	40			H3K27me3
2R	deWit_PLoSGenet_2008	BRICK	3740800	4083960	20			H3K27me3
2R	deWit_PLoSGenet_2008	BRICK	3775299	4083960	18			H3K27me3
2R	deWit_PLoSGenet_2008	BRICK	3740800	4090298	21			H3K27me3
2R	deWit_PLoSGenet_2008	BRICK	20481031	20684217	9			H3K27me3
2R	deWit_PLoSGenet_2008	BRICK	20539995	20684217	5			H3K27me3
2R	deWit_PLoSGenet_2008	BRICK	3772460	4083960	19			H3K27me3
2R	deWit_PLoSGenet_2008	BRICK	20484205	20684217	8			H3K27me3
2R	deWit_PLoSGenet_2008	BRICK	3869939	4083960	16			H3K27me3
3L	deWit_PLoSGenet_2008	BRICK	892671	1258030	21			H3K27me3
3L	deWit_PLoSGenet_2008	BRICK	349196	1258030	57			H3K27me3
3L	deWit_PLoSGenet_2008	BRICK	892671	1239503	20			H3K27me3
3L	deWit_PLoSGenet_2008	BRICK	262260	1239503	64			H3K27me3
3L	deWit_PLoSGenet_2008	BRICK	892671	1218380	14			H3K27me3
3L	deWit_PLoSGenet_2008	BRICK	262260	1258030	65			H3K27me3
3L	deWit_PLoSGenet_2008	BRICK	350056	1258030	56			H3K27me3
3L	deWit_PLoSGenet_2008	BRICK	313354	1258030	62			H3K27me3
3R	deWit_PLoSGenet_2008	BRICK	26315798	26994082	34			H3K27me3
3R	deWit_PLoSGenet_2008	BRICK	25951355	26934910	55			H3K27me3
3R	deWit_PLoSGenet_2008	BRICK	1851838	3354412	83			H3K27me3
3R	deWit_PLoSGenet_2008	BRICK	26066990	26953057	46			H3K27me3
3R	deWit_PLoSGenet_2008	BRICK	26429903	26934910	22			H3K27me3
3R	deWit_PLoSGenet_2008	BRICK	2406795	2824926	14			H3K27me3
3R	deWit_PLoSGenet_2008	BRICK	1851838	3374825	88			H3K27me3
3R	deWit_PLoSGenet_2008	BRICK	1851838	3622321	96			H3K27me3
3R	deWit_PLoSGenet_2008	BRICK	1851838	3519607	89			H3K27me3
3R	deWit_PLoSGenet_2008	BRICK	2487149	2758538	5			H3K27me3
3R	deWit_PLoSGenet_2008	BRICK	1851838	3362247	84			H3K27me3
3R	deWit_PLoSGenet_2008	BRICK	26429903	26842569	17			H3K27me3
3R	deWit_PLoSGenet_2008	BRICK	26069702	26994082	47			H3K27me3
3R	deWit_PLoSGenet_2008	BRICK	1975838	2824926	43			H3K27me3
3R	deWit_PLoSGenet_2008	BRICK	26429903	26923015	21			H3K27me3
3R	deWit_PLoSGenet_2008	BRICK	26429903	26994082	25			H3K27me3
3R	deWit_PLoSGenet_2008	BRICK	1918766	2824926	46			H3K27me3
3R	deWit_PLoSGenet_2008	BRICK	2487149	2824926	6			H3K27me3
3R	deWit_PLoSGenet_2008	BRICK	26429903	26956388	24			H3K27me3
3R	deWit_PLoSGenet_2008	BRICK	26315798	26953057	32			H3K27me3
3R	deWit_PLoSGenet_2008	BRICK	1851838	3611841	93			H3K27me3
3R	deWit_PLoSGenet_2008	BRICK	1933856	2824926	45			H3K27me3
3R	deWit_PLoSGenet_2008	BRICK	26315798	26956388	33			H3K27me3
3R	deWit_PLoSGenet_2008	BRICK	1880437	2824926	47			H3K27me3
3R	deWit_PLoSGenet_2008	BRICK	2036722	2824926	41			H3K27me3
3R	deWit_PLoSGenet_2008	BRICK	12576463	12807754	4			H3K27me3
3R	deWit_PLoSGenet_2008	BRICK	26405154	26994082	29			H3K27me3
3R	deWit_PLoSGenet_2008	BRICK	1937393	2824926	44			H3K27me3
3R	deWit_PLoSGenet_2008	BRICK	2455892	2824926	12			H3K27me3
3R	deWit_PLoSGenet_2008	BRICK	26471828	26923015	20			H3K27me3
3R	deWit_PLoSGenet_2008	BRICK	26315798	26923015	30			H3K27me3
3R	deWit_PLoSGenet_2008	BRICK	1851838	3370952	87			H3K27me3
3R	deWit_PLoSGenet_2008	BRICK	12576463	12797955	3			H3K27me3
3R	deWit_PLoSGenet_2008	BRICK	2024535	2824926	42			H3K27me3
3R	deWit_PLoSGenet_2008	BRICK	1688587	3362247	85			H3K27me3
3R	deWit_PLoSGenet_2008	BRICK	2308520	2824926	17			H3K27me3
3R	deWit_PLoSGenet_2008	BRICK	2295684	2824926	18			H3K27me3
3R	deWit_PLoSGenet_2008	BRICK	2453926	2824926	13			H3K27me3
3R	deWit_PLoSGenet_2008	BRICK	2374758	2824926	16			H3K27me3
3R	deWit_PLoSGenet_2008	BRICK	1851838	3550142	90			H3K27me3
3R	deWit_PLoSGenet_2008	BRICK	2384360	2824926	15			H3K27me3
3R	deWit_PLoSGenet_2008	BRICK	26315798	26934910	31			H3K27me3
3R	deWit_PLoSGenet_2008	BRICK	2060461	2824926	39			H3K27me3
3R	deWit_PLoSGenet_2008	BRICK	25951355	26923015	54			H3K27me3
3R	deWit_PLoSGenet_2008	BRICK	1688587	3637634	99			H3K27me3
3R	deWit_PLoSGenet_2008	BRICK	1851838	2824926	48			H3K27me3
3R	deWit_PLoSGenet_2008	BRICK	26429903	26790042	16			H3K27me3
3R	deWit_PLoSGenet_2008	BRICK	26003599	26994082	53			H3K27me3
3R	deWit_PLoSGenet_2008	BRICK	12478168	12807754	5			H3K27me3
3R	deWit_PLoSGenet_2008	BRICK	1851838	3575775	91			H3K27me3
3R	deWit_PLoSGenet_2008	BRICK	26409742	26842569	19			H3K27me3
3R	deWit_PLoSGenet_2008	BRICK	25951355	26994082	58			H3K27me3
3R	deWit_PLoSGenet_2008	BRICK	1851838	3349455	82			H3K27me3
3R	deWit_PLoSGenet_2008	BRICK	26516373	26842569	15			H3K27me3
3R	deWit_PLoSGenet_2008	BRICK	1688587	3611841	94			H3K27me3
3R	deWit_PLoSGenet_2008	BRICK	1880437	3637634	97			H3K27me3
3R	deWit_PLoSGenet_2008	BRICK	26429903	26953057	23			H3K27me3
3R	deWit_PLoSGenet_2008	BRICK	26530484	26842569	14			H3K27me3
3R	deWit_PLoSGenet_2008	BRICK	26315798	26842569	26			H3K27me3
3R	deWit_PLoSGenet_2008	BRICK	25951355	26956388	57			H3K27me3
3R	deWit_PLoSGenet_2008	BRICK	26407920	26994082	28			H3K27me3
3R	deWit_PLoSGenet_2008	BRICK	2085939	2824926	38			H3K27me3
3R	deWit_PLoSGenet_2008	BRICK	2041560	2824926	40			H3K27me3
3R	deWit_PLoSGenet_2008	BRICK	26042271	26994082	49			H3K27me3
3R	deWit_PLoSGenet_2008	BRICK	25951355	26953057	56			H3K27me3
3R	deWit_PLoSGenet_2008	BRICK	1851838	3637634	98			H3K27me3
3R	deWit_PLoSGenet_2008	BRICK	26069702	26953057	45			H3K27me3
3R	deWit_PLoSGenet_2008	BRICK	1688587	2824926	49			H3K27me3
3R	deWit_PLoSGenet_2008	BRICK	1851838	3366856	86			H3K27me3
3R	deWit_PLoSGenet_2008	BRICK	26405154	26953057	27			H3K27me3
3R	deWit_PLoSGenet_2008	BRICK	26066990	26994082	48			H3K27me3
3R	deWit_PLoSGenet_2008	BRICK	26011193	26994082	52			H3K27me3
3R	deWit_PLoSGenet_2008	BRICK	1851838	3589148	92			H3K27me3
2L	deWit_PLoSGenet_2008	BRICK	9888109	10437316	89			H3K4me3
2L	deWit_PLoSGenet_2008	BRICK	10201228	10437316	56			H3K4me3
2L	deWit_PLoSGenet_2008	BRICK	10302592	10437316	35			H3K4me3
2L	deWit_PLoSGenet_2008	BRICK	10250737	10437316	44			H3K4me3
2L	deWit_PLoSGenet_2008	BRICK	10262642	10429988	39			H3K4me3
2L	deWit_PLoSGenet_2008	BRICK	9789367	10426718	86			H3K4me3
2L	deWit_PLoSGenet_2008	BRICK	10209853	10437316	52			H3K4me3
2L	deWit_PLoSGenet_2008	BRICK	10254610	10429988	40			H3K4me3
2L	deWit_PLoSGenet_2008	BRICK	11988735	12172569	26			H3K4me3
2L	deWit_PLoSGenet_2008	BRICK	10199402	10437316	57			H3K4me3
2L	deWit_PLoSGenet_2008	BRICK	10211183	10437316	51			H3K4me3
2L	deWit_PLoSGenet_2008	BRICK	10254610	10437316	43			H3K4me3
2L	deWit_PLoSGenet_2008	BRICK	10221353	10437316	50			H3K4me3
2L	deWit_PLoSGenet_2008	BRICK	9789367	12172569	210			H3K4me3
2L	deWit_PLoSGenet_2008	BRICK	9891255	10437316	88			H3K4me3
2L	deWit_PLoSGenet_2008	BRICK	9917221	10437316	82			H3K4me3
2L	deWit_PLoSGenet_2008	BRICK	11988735	12009802	6			H3K4me3
2L	deWit_PLoSGenet_2008	BRICK	10201228	10435679	55			H3K4me3
2L	deWit_PLoSGenet_2008	BRICK	10262642	10437316	42			H3K4me3
2L	deWit_PLoSGenet_2008	BRICK	9789367	12427660	217			H3K4me3
2L	deWit_PLoSGenet_2008	BRICK	10268895	10437316	38			H3K4me3
2L	deWit_PLoSGenet_2008	BRICK	9789367	12174069	211			H3K4me3
2L	deWit_PLoSGenet_2008	BRICK	9791961	10437316	90			H3K4me3
2L	deWit_PLoSGenet_2008	BRICK	10262642	10426718	37			H3K4me3
2L	deWit_PLoSGenet_2008	BRICK	9912962	10437316	84			H3K4me3
2L	deWit_PLoSGenet_2008	BRICK	10250737	10429988	41			H3K4me3
2L	deWit_PLoSGenet_2008	BRICK	9895291	10437316	87			H3K4me3
2L	deWit_PLoSGenet_2008	BRICK	9789367	10437316	91			H3K4me3
3R	deWit_PLoSGenet_2008	BRICK	7034859	7255614	24			H3K4me3
2L	deWit_PLoSGenet_2008	BRICK	17482743	18125785	14			His1
2L	deWit_PLoSGenet_2008	BRICK	13905666	18205132	168			His1
2L	deWit_PLoSGenet_2008	BRICK	16834522	18293190	44			His1
2L	deWit_PLoSGenet_2008	BRICK	14109597	18093992	156			His1
2L	deWit_PLoSGenet_2008	BRICK	13905666	18125785	164			His1
2L	deWit_PLoSGenet_2008	BRICK	16751610	18293190	51			His1
2L	deWit_PLoSGenet_2008	BRICK	13977326	18205132	165			His1
2L	deWit_PLoSGenet_2008	BRICK	13905666	18591358	178			His1
2L	deWit_PLoSGenet_2008	BRICK	17516821	18093992	10			His1
2L	deWit_PLoSGenet_2008	BRICK	13977326	16009329	71			His1
2L	deWit_PLoSGenet_2008	BRICK	13977326	15852379	68			His1
2L	deWit_PLoSGenet_2008	BRICK	13977326	14340053	9			His1
2L	deWit_PLoSGenet_2008	BRICK	13977326	15849993	67			His1
2L	deWit_PLoSGenet_2008	BRICK	7472513	7714021	12			His1
2L	deWit_PLoSGenet_2008	BRICK	13977326	16130341	73			His1
2L	deWit_PLoSGenet_2008	BRICK	7474702	7774997	17			His1
2L	deWit_PLoSGenet_2008	BRICK	16751610	18093992	45			His1
2L	deWit_PLoSGenet_2008	BRICK	16909134	18125785	31			His1
2L	deWit_PLoSGenet_2008	BRICK	17516821	18486678	23			His1
2L	deWit_PLoSGenet_2008	BRICK	13932559	16186008	77			His1
2L	deWit_PLoSGenet_2008	BRICK	13977326	14187154	7			His1
2L	deWit_PLoSGenet_2008	BRICK	17703743	18093992	6			His1
2L	deWit_PLoSGenet_2008	BRICK	13977326	16131160	74			His1
2L	deWit_PLoSGenet_2008	BRICK	13977326	14180681	6			His1
2L	deWit_PLoSGenet_2008	BRICK	16896464	18125785	33			His1
2L	deWit_PLoSGenet_2008	BRICK	17482743	18486678	26			His1
2L	deWit_PLoSGenet_2008	BRICK	16834522	18205132	43			His1
2L	deWit_PLoSGenet_2008	BRICK	7255914	7714021	26			His1
2L	deWit_PLoSGenet_2008	BRICK	7226901	7714021	27			His1
2L	deWit_PLoSGenet_2008	BRICK	17516821	18125785	11			His1
2L	deWit_PLoSGenet_2008	BRICK	13905666	18293190	169			His1
2L	deWit_PLoSGenet_2008	BRICK	13977326	16186008	75			His1
2L	deWit_PLoSGenet_2008	BRICK	16839704	18093992	37			His1
2L	deWit_PLoSGenet_2008	BRICK	13977326	18293190	166			His1
2L	deWit_PLoSGenet_2008	BRICK	17482743	18205132	18			His1
2L	deWit_PLoSGenet_2008	BRICK	17703743	18125785	7			His1
2L	deWit_PLoSGenet_2008	BRICK	13932559	18486678	175			His1
2L	deWit_PLoSGenet_2008	BRICK	16834522	18125785	39			His1
2L	deWit_PLoSGenet_2008	BRICK	7605600	7774997	14			His1
2L	deWit_PLoSGenet_2008	BRICK	13977326	18007136	157			His1
2L	deWit_PLoSGenet_2008	BRICK	16885871	18125785	34			His1
2L	deWit_PLoSGenet_2008	BRICK	7605600	7714021	8			His1
2L	deWit_PLoSGenet_2008	BRICK	13905666	18486678	176			His1
2L	deWit_PLoSGenet_2008	BRICK	13977326	14770872	28			His1
2L	deWit_PLoSGenet_2008	BRICK	13977326	15896416	70			His1
2L	deWit_PLoSGenet_2008	BRICK	17516821	18079482	9			His1
2L	deWit_PLoSGenet_2008	BRICK	16839704	18205132	42			His1
2L	deWit_PLoSGenet_2008	BRICK	7377718	7714021	24			His1
2L	deWit_PLoSGenet_2008	BRICK	15767192	16186008	10			His1
2L	deWit_PLoSGenet_2008	BRICK	15848681	16186008	9			His1
2L	deWit_PLoSGenet_2008	BRICK	7377718	7765716	29			His1
2L	deWit_PLoSGenet_2008	BRICK	13977326	14845089	29			His1
2L	deWit_PLoSGenet_2008	BRICK	13905666	16186008	78			His1
2L	deWit_PLoSGenet_2008	BRICK	16751610	18125785	46			His1
2L	deWit_PLoSGenet_2008	BRICK	13977326	18066175	158			His1
2L	deWit_PLoSGenet_2008	BRICK	13977326	18486678	173			His1
2L	deWit_PLoSGenet_2008	BRICK	17482743	18293190	19			His1
2L	deWit_PLoSGenet_2008	BRICK	13977326	16091871	72			His1
2L	deWit_PLoSGenet_2008	BRICK	7472513	7774997	18			His1
2L	deWit_PLoSGenet_2008	BRICK	13905666	14879641	33			His1
2L	deWit_PLoSGenet_2008	BRICK	13932559	14879641	32			His1
2L	deWit_PLoSGenet_2008	BRICK	13977326	18079482	159			His1
2L	deWit_PLoSGenet_2008	BRICK	7497805	7714021	9			His1
2L	deWit_PLoSGenet_2008	BRICK	16751610	18483639	57			His1
2L	deWit_PLoSGenet_2008	BRICK	13232039	18486678	232			His1
2L	deWit_PLoSGenet_2008	BRICK	17507120	18293190	17			His1
2L	deWit_PLoSGenet_2008	BRICK	16751610	18486678	58			His1
2L	deWit_PLoSGenet_2008	BRICK	13932559	18125785	163			His1
2L	deWit_PLoSGenet_2008	BRICK	7226901	7774997	33			His1
2L	deWit_PLoSGenet_2008	BRICK	18004943	18093992	5			His1
2L	deWit_PLoSGenet_2008	BRICK	15419266	16186008	24			His1
2L	deWit_PLoSGenet_2008	BRICK	13977326	14763154	27			His1
2L	deWit_PLoSGenet_2008	BRICK	15288474	16186008	26			His1
2L	deWit_PLoSGenet_2008	BRICK	17507120	18125785	12			His1
2L	deWit_PLoSGenet_2008	BRICK	7377718	7774997	30			His1
2L	deWit_PLoSGenet_2008	BRICK	13232039	18591358	234			His1
2L	deWit_PLoSGenet_2008	BRICK	13977326	15893000	69			His1
2L	deWit_PLoSGenet_2008	BRICK	16896464	18093992	32			His1
2L	deWit_PLoSGenet_2008	BRICK	13977326	18125785	161			His1
2L	deWit_PLoSGenet_2008	BRICK	7255914	7774997	32			His1
2L	deWit_PLoSGenet_2008	BRICK	17507120	18486678	24			His1
2L	deWit_PLoSGenet_2008	BRICK	13977326	14879641	30			His1
2L	deWit_PLoSGenet_2008	BRICK	16751610	18205132	50			His1
2L	deWit_PLoSGenet_2008	BRICK	13977326	18093992	160			His1
2L	deWit_PLoSGenet_2008	BRICK	16839704	18125785	38			His1
2L	deWit_PLoSGenet_2008	BRICK	7605600	7765716	13			His1
2L	deWit_PLoSGenet_2008	BRICK	15419266	16131160	23			His1
2L	deWit_PLoSGenet_2008	BRICK	21186982	22093048	31			His1
2L	deWit_PLoSGenet_2008	BRICK	17507120	18205132	16			His1
2L	deWit_PLoSGenet_2008	BRICK	13932559	18205132	167			His1
2L	deWit_PLoSGenet_2008	BRICK	7474702	7714021	11			His1
2L	deWit_PLoSGenet_2008	BRICK	17482743	18093992	13			His1
2R	deWit_PLoSGenet_2008	BRICK	18597819	18755437	10			His1
2R	deWit_PLoSGenet_2008	BRICK	18597819	18855223	16			His1
2R	deWit_PLoSGenet_2008	BRICK	18597819	18834345	15			His1
2R	deWit_PLoSGenet_2008	BRICK	18633198	18834345	14			His1
3L	deWit_PLoSGenet_2008	BRICK	4367055	4920768	30			His1
3L	deWit_PLoSGenet_2008	BRICK	7359595	7628692	19			His1
3L	deWit_PLoSGenet_2008	BRICK	4367055	4866056	26			His1
3L	deWit_PLoSGenet_2008	BRICK	4646774	4881716	11			His1
3L	deWit_PLoSGenet_2008	BRICK	4350248	4961545	32			His1
3L	deWit_PLoSGenet_2008	BRICK	4440040	4920768	24			His1
3L	deWit_PLoSGenet_2008	BRICK	4538148	4920768	16			His1
3L	deWit_PLoSGenet_2008	BRICK	4646774	4866056	9			His1
3L	deWit_PLoSGenet_2008	BRICK	4485132	4920768	21			His1
3L	deWit_PLoSGenet_2008	BRICK	7370302	7543441	12			His1
3L	deWit_PLoSGenet_2008	BRICK	3987011	4920768	78			His1
3L	deWit_PLoSGenet_2008	BRICK	7365026	7560356	14			His1
3L	deWit_PLoSGenet_2008	BRICK	7355800	7628692	20			His1
3L	deWit_PLoSGenet_2008	BRICK	4538148	4881716	14			His1
3L	deWit_PLoSGenet_2008	BRICK	4030197	6693469	165			His1
3L	deWit_PLoSGenet_2008	BRICK	4538148	4899788	15			His1
3L	deWit_PLoSGenet_2008	BRICK	4015673	6693469	168			His1
3L	deWit_PLoSGenet_2008	BRICK	4030197	4920768	73			His1
3L	deWit_PLoSGenet_2008	BRICK	4453992	4920768	23			His1
3L	deWit_PLoSGenet_2008	BRICK	3987011	6693469	170			His1
3L	deWit_PLoSGenet_2008	BRICK	3987011	6639580	169			His1
3L	deWit_PLoSGenet_2008	BRICK	4350248	4866056	27			His1
3L	deWit_PLoSGenet_2008	BRICK	4429175	4920768	25			His1
3L	deWit_PLoSGenet_2008	BRICK	4350248	4881716	29			His1
3L	deWit_PLoSGenet_2008	BRICK	4646774	4920768	13			His1
3L	deWit_PLoSGenet_2008	BRICK	7370302	7560356	13			His1
3L	deWit_PLoSGenet_2008	BRICK	4350248	4920768	31			His1
3L	deWit_PLoSGenet_2008	BRICK	4495328	4920768	20			His1
3L	deWit_PLoSGenet_2008	BRICK	7359595	7560356	15			His1
3L	deWit_PLoSGenet_2008	BRICK	7355800	7560356	16			His1
3L	deWit_PLoSGenet_2008	BRICK	4538148	4866056	12			His1
3L	deWit_PLoSGenet_2008	BRICK	4485132	4881716	19			His1
3L	deWit_PLoSGenet_2008	BRICK	4350248	4870551	28			His1
3L	deWit_PLoSGenet_2008	BRICK	4030197	6639580	164			His1
3L	deWit_PLoSGenet_2008	BRICK	4485132	4866056	17			His1
3R	deWit_PLoSGenet_2008	BRICK	26315798	27029450	37			His1
3R	deWit_PLoSGenet_2008	BRICK	26335805	27017217	34			His1
3R	deWit_PLoSGenet_2008	BRICK	26429903	26994082	26			His1
3R	deWit_PLoSGenet_2008	BRICK	1657410	2157531	22			His1
3R	deWit_PLoSGenet_2008	BRICK	26066990	26953057	47			His1
3R	deWit_PLoSGenet_2008	BRICK	26429903	27029450	28			His1
3R	deWit_PLoSGenet_2008	BRICK	26066990	27029450	51			His1
3R	deWit_PLoSGenet_2008	BRICK	26335805	26953057	31			His1
3R	deWit_PLoSGenet_2008	BRICK	26244489	27029450	44			His1
3R	deWit_PLoSGenet_2008	BRICK	1880437	2157531	15			His1
3R	deWit_PLoSGenet_2008	BRICK	26315798	26994082	35			His1
3R	deWit_PLoSGenet_2008	BRICK	26244489	26994082	42			His1
3R	deWit_PLoSGenet_2008	BRICK	26244489	27017217	43			His1
3R	deWit_PLoSGenet_2008	BRICK	26066990	26994082	49			His1
3R	deWit_PLoSGenet_2008	BRICK	26335805	26994082	33			His1
3R	deWit_PLoSGenet_2008	BRICK	26471828	26994082	25			His1
3R	deWit_PLoSGenet_2008	BRICK	1851838	2157531	16			His1
3R	deWit_PLoSGenet_2008	BRICK	26315798	27017217	36			His1
3R	deWit_PLoSGenet_2008	BRICK	1657410	3575775	98			His1
X	deWit_PLoSGenet_2008	BRICK	18628457	19693291	85			HP1 (BPYE)
X	deWit_PLoSGenet_2008	BRICK	17686895	21743740	212			HP1 (BPYE)
X	deWit_PLoSGenet_2008	BRICK	19308093	21737492	118			HP1 (BPYE)
X	deWit_PLoSGenet_2008	BRICK	15039785	16225347	94			HP1 (BPYE)
X	deWit_PLoSGenet_2008	BRICK	7786785	21743740	803			HP1 (BPYE)
X	deWit_PLoSGenet_2008	BRICK	15284213	21737492	397			HP1 (BPYE)
X	deWit_PLoSGenet_2008	BRICK	19458277	21737492	99			HP1 (BPYE)
X	deWit_PLoSGenet_2008	BRICK	6859139	21737492	841			HP1 (BPYE)
X	deWit_PLoSGenet_2008	BRICK	6601558	21652773	854			HP1 (BPYE)
X	deWit_PLoSGenet_2008	BRICK	15705297	21671874	345			HP1 (BPYE)
X	deWit_PLoSGenet_2008	BRICK	14919096	21737492	411			HP1 (BPYE)
X	deWit_PLoSGenet_2008	BRICK	6676264	21657386	850			HP1 (BPYE)
X	deWit_PLoSGenet_2008	BRICK	6666319	21671874	852			HP1 (BPYE)
X	deWit_PLoSGenet_2008	BRICK	15284213	21707825	396			HP1 (BPYE)
X	deWit_PLoSGenet_2008	BRICK	14901047	21743740	414			HP1 (BPYE)
X	deWit_PLoSGenet_2008	BRICK	18680326	21707825	156			HP1 (BPYE)
X	deWit_PLoSGenet_2008	BRICK	15670091	21690852	355			HP1 (BPYE)
X	deWit_PLoSGenet_2008	BRICK	15726160	21737492	348			HP1 (BPYE)
X	deWit_PLoSGenet_2008	BRICK	15643500	21743740	361			HP1 (BPYE)
X	deWit_PLoSGenet_2008	BRICK	14844631	21737492	417			HP1 (BPYE)
X	deWit_PLoSGenet_2008	BRICK	15039785	21737492	408			HP1 (BPYE)
X	deWit_PLoSGenet_2008	BRICK	19480526	21737492	93			HP1 (BPYE)
X	deWit_PLoSGenet_2008	BRICK	14844631	21743740	418			HP1 (BPYE)
X	deWit_PLoSGenet_2008	BRICK	6601558	21685486	860			HP1 (BPYE)
X	deWit_PLoSGenet_2008	BRICK	15705297	21690852	349			HP1 (BPYE)
X	deWit_PLoSGenet_2008	BRICK	14919096	21743740	412			HP1 (BPYE)
X	deWit_PLoSGenet_2008	BRICK	15105006	21743740	406			HP1 (BPYE)
X	deWit_PLoSGenet_2008	BRICK	18680326	21690852	155			HP1 (BPYE)
X	deWit_PLoSGenet_2008	BRICK	15174310	19693291	324			HP1 (BPYE)
X	deWit_PLoSGenet_2008	BRICK	21328112	21737492	13			HP1 (BPYE)
X	deWit_PLoSGenet_2008	BRICK	14767977	19693291	342			HP1 (BPYE)
X	deWit_PLoSGenet_2008	BRICK	14844631	19693291	341			HP1 (BPYE)
X	deWit_PLoSGenet_2008	BRICK	15284213	21671874	391			HP1 (BPYE)
X	deWit_PLoSGenet_2008	BRICK	15105006	19693291	329			HP1 (BPYE)
X	deWit_PLoSGenet_2008	BRICK	6601558	21707825	862			HP1 (BPYE)
X	deWit_PLoSGenet_2008	BRICK	14844631	21707825	416			HP1 (BPYE)
X	deWit_PLoSGenet_2008	BRICK	15561344	21737492	377			HP1 (BPYE)
X	deWit_PLoSGenet_2008	BRICK	15039785	19740624	334			HP1 (BPYE)
X	deWit_PLoSGenet_2008	BRICK	18680326	21737492	157			HP1 (BPYE)
X	deWit_PLoSGenet_2008	BRICK	19319817	21737492	116			HP1 (BPYE)
X	deWit_PLoSGenet_2008	BRICK	10636188	21707825	648			HP1 (BPYE)
X	deWit_PLoSGenet_2008	BRICK	6601558	21743740	864			HP1 (BPYE)
X	deWit_PLoSGenet_2008	BRICK	15284213	19740624	323			HP1 (BPYE)
X	deWit_PLoSGenet_2008	BRICK	15289481	21737492	395			HP1 (BPYE)
X	deWit_PLoSGenet_2008	BRICK	18680326	21652773	148			HP1 (BPYE)
X	deWit_PLoSGenet_2008	BRICK	6532832	21737492	867			HP1 (BPYE)
X	deWit_PLoSGenet_2008	BRICK	6601558	21671874	857			HP1 (BPYE)
X	deWit_PLoSGenet_2008	BRICK	7786785	21737492	802			HP1 (BPYE)
X	deWit_PLoSGenet_2008	BRICK	18684780	19685952	79			HP1 (BPYE)
X	deWit_PLoSGenet_2008	BRICK	10636188	21743740	650			HP1 (BPYE)
X	deWit_PLoSGenet_2008	BRICK	15596979	21743740	367			HP1 (BPYE)
X	deWit_PLoSGenet_2008	BRICK	19461912	21737492	97			HP1 (BPYE)
X	deWit_PLoSGenet_2008	BRICK	19095831	21737492	125			HP1 (BPYE)
X	deWit_PLoSGenet_2008	BRICK	15044359	19693291	331			HP1 (BPYE)
X	deWit_PLoSGenet_2008	BRICK	15174310	16192886	82			HP1 (BPYE)
X	deWit_PLoSGenet_2008	BRICK	14767977	21743740	419			HP1 (BPYE)
X	deWit_PLoSGenet_2008	BRICK	15174310	19740624	326			HP1 (BPYE)
X	deWit_PLoSGenet_2008	BRICK	10723265	21743740	641			HP1 (BPYE)
X	deWit_PLoSGenet_2008	BRICK	15643500	21737492	360			HP1 (BPYE)
X	deWit_PLoSGenet_2008	BRICK	6601558	21690852	861			HP1 (BPYE)
X	deWit_PLoSGenet_2008	BRICK	15417501	21707825	384			HP1 (BPYE)
X	deWit_PLoSGenet_2008	BRICK	6523702	21743740	870			HP1 (BPYE)
X	deWit_PLoSGenet_2008	BRICK	15077796	19693291	330			HP1 (BPYE)
X	deWit_PLoSGenet_2008	BRICK	18680326	21743740	158			HP1 (BPYE)
X	deWit_PLoSGenet_2008	BRICK	10636188	21737492	649			HP1 (BPYE)
X	deWit_PLoSGenet_2008	BRICK	14844631	19740624	343			HP1 (BPYE)
X	deWit_PLoSGenet_2008	BRICK	17857919	21737492	203			HP1 (BPYE)
X	deWit_PLoSGenet_2008	BRICK	6529084	21743740	869			HP1 (BPYE)
X	deWit_PLoSGenet_2008	BRICK	19095831	21707825	124			HP1 (BPYE)
X	deWit_PLoSGenet_2008	BRICK	15284213	19693291	321			HP1 (BPYE)
X	deWit_PLoSGenet_2008	BRICK	18680326	19740624	83			HP1 (BPYE)
X	deWit_PLoSGenet_2008	BRICK	15039785	19693291	332			HP1 (BPYE)
X	deWit_PLoSGenet_2008	BRICK	14844631	16225347	103			HP1 (BPYE)
X	deWit_PLoSGenet_2008	BRICK	19478468	21743740	95			HP1 (BPYE)
X	deWit_PLoSGenet_2008	BRICK	19308093	21743740	119			HP1 (BPYE)
X	deWit_PLoSGenet_2008	BRICK	19480526	21707825	92			HP1 (BPYE)
X	deWit_PLoSGenet_2008	BRICK	17745401	21737492	204			HP1 (BPYE)
X	deWit_PLoSGenet_2008	BRICK	18680326	21671874	151			HP1 (BPYE)
X	deWit_PLoSGenet_2008	BRICK	18680326	21657386	150			HP1 (BPYE)
X	deWit_PLoSGenet_2008	BRICK	15284213	16225347	83			HP1 (BPYE)
X	deWit_PLoSGenet_2008	BRICK	15174310	16225347	86			HP1 (BPYE)
X	deWit_PLoSGenet_2008	BRICK	18680326	21654862	149			HP1 (BPYE)
X	deWit_PLoSGenet_2008	BRICK	19095831	21743740	126			HP1 (BPYE)
X	deWit_PLoSGenet_2008	BRICK	18640713	21737492	160			HP1 (BPYE)
X	deWit_PLoSGenet_2008	BRICK	6601558	21657386	856			HP1 (BPYE)
X	deWit_PLoSGenet_2008	BRICK	17722115	21707825	206			HP1 (BPYE)
X	deWit_PLoSGenet_2008	BRICK	17722115	21743740	208			HP1 (BPYE)
X	deWit_PLoSGenet_2008	BRICK	15039785	21743740	409			HP1 (BPYE)
X	deWit_PLoSGenet_2008	BRICK	15705297	21737492	351			HP1 (BPYE)
X	deWit_PLoSGenet_2008	BRICK	15670091	21707825	356			HP1 (BPYE)
X	deWit_PLoSGenet_2008	BRICK	14767977	19740624	344			HP1 (BPYE)
X	deWit_PLoSGenet_2008	BRICK	18628457	21737492	161			HP1 (BPYE)
X	deWit_PLoSGenet_2008	BRICK	17722115	21690852	205			HP1 (BPYE)
X	deWit_PLoSGenet_2008	BRICK	15289481	21707825	394			HP1 (BPYE)
X	deWit_PLoSGenet_2008	BRICK	17692362	21737492	210			HP1 (BPYE)
X	deWit_PLoSGenet_2008	BRICK	6601558	21654862	855			HP1 (BPYE)
X	deWit_PLoSGenet_2008	BRICK	19478468	21737492	94			HP1 (BPYE)
X	deWit_PLoSGenet_2008	BRICK	19135267	21737492	122			HP1 (BPYE)
X	deWit_PLoSGenet_2008	BRICK	15417501	21743740	386			HP1 (BPYE)
X	deWit_PLoSGenet_2008	BRICK	18684780	19693291	80			HP1 (BPYE)
X	deWit_PLoSGenet_2008	BRICK	15164721	21743740	402			HP1 (BPYE)
X	deWit_PLoSGenet_2008	BRICK	15105006	21737492	405			HP1 (BPYE)
X	deWit_PLoSGenet_2008	BRICK	15284213	21743740	398			HP1 (BPYE)
X	deWit_PLoSGenet_2008	BRICK	15144558	16225347	89			HP1 (BPYE)
X	deWit_PLoSGenet_2008	BRICK	15705297	21707825	350			HP1 (BPYE)
X	deWit_PLoSGenet_2008	BRICK	7801349	21737492	801			HP1 (BPYE)
X	deWit_PLoSGenet_2008	BRICK	15627658	21743740	363			HP1 (BPYE)
X	deWit_PLoSGenet_2008	BRICK	15044359	21737492	407			HP1 (BPYE)
X	deWit_PLoSGenet_2008	BRICK	15705297	21743740	352			HP1 (BPYE)
X	deWit_PLoSGenet_2008	BRICK	6601558	21737492	863			HP1 (BPYE)
X	deWit_PLoSGenet_2008	BRICK	19459671	21737492	98			HP1 (BPYE)
X	deWit_PLoSGenet_2008	BRICK	19300126	21743740	120			HP1 (BPYE)
X	deWit_PLoSGenet_2008	BRICK	19308093	21707825	117			HP1 (BPYE)
X	deWit_PLoSGenet_2008	BRICK	14901047	19740624	339			HP1 (BPYE)
X	deWit_PLoSGenet_2008	BRICK	15596979	21690852	364			HP1 (BPYE)
X	deWit_PLoSGenet_2008	BRICK	19458277	21743740	100			HP1 (BPYE)
X	deWit_PLoSGenet_2008	BRICK	18680326	19693291	81			HP1 (BPYE)
X	deWit_PLoSGenet_2008	BRICK	6601558	21440834	853			HP1 (BPYE)
X	deWit_PLoSGenet_2008	BRICK	15670091	21743740	358			HP1 (BPYE)
X	deWit_PLoSGenet_2008	BRICK	15144558	21737492	403			HP1 (BPYE)
X	deWit_PLoSGenet_2008	BRICK	14919096	19740624	337			HP1 (BPYE)
X	deWit_PLoSGenet_2008	BRICK	17722115	21737492	207			HP1 (BPYE)
X	deWit_PLoSGenet_2008	BRICK	15105006	16225347	91			HP1 (BPYE)
X	deWit_PLoSGenet_2008	BRICK	15164721	19693291	325			HP1 (BPYE)
X	deWit_PLoSGenet_2008	BRICK	14901047	21737492	413			HP1 (BPYE)
X	deWit_PLoSGenet_2008	BRICK	18640713	21671874	154			HP1 (BPYE)
X	deWit_PLoSGenet_2008	BRICK	17686895	21737492	211			HP1 (BPYE)
X	deWit_PLoSGenet_2008	BRICK	3800780	21743740	1030			HP1 (BPYE)
X	deWit_PLoSGenet_2008	BRICK	18628457	19740624	87			HP1 (BPYE)
X	deWit_PLoSGenet_2008	BRICK	15144558	19693291	327			HP1 (BPYE)
X	deWit_PLoSGenet_2008	BRICK	19095831	21690852	123			HP1 (BPYE)
X	deWit_PLoSGenet_2008	BRICK	15596979	21707825	365			HP1 (BPYE)
X	deWit_PLoSGenet_2008	BRICK	18628457	21743740	162			HP1 (BPYE)
X	deWit_PLoSGenet_2008	BRICK	15044359	16225347	93			HP1 (BPYE)
X	deWit_PLoSGenet_2008	BRICK	17694980	21737492	209			HP1 (BPYE)
X	deWit_PLoSGenet_2008	BRICK	6676264	21671874	851			HP1 (BPYE)
X	deWit_PLoSGenet_2008	BRICK	15596979	21737492	366			HP1 (BPYE)
X	deWit_PLoSGenet_2008	BRICK	6529084	21737492	868			HP1 (BPYE)
X	deWit_PLoSGenet_2008	BRICK	15284213	20240275	347			HP1 (BPYE)
X	deWit_PLoSGenet_2008	BRICK	6859139	21743740	842			HP1 (BPYE)
X	deWit_PLoSGenet_2008	BRICK	6516931	21743740	872			HP1 (BPYE)
X	deWit_PLoSGenet_2008	BRICK	15670091	21737492	357			HP1 (BPYE)
X	deWit_PLoSGenet_2008	BRICK	15417501	21737492	385			HP1 (BPYE)
X	deWit_PLoSGenet_2008	BRICK	15144558	21743740	404			HP1 (BPYE)
X	deWit_PLoSGenet_2008	BRICK	15174310	21737492	400			HP1 (BPYE)
X	deWit_PLoSGenet_2008	BRICK	3800780	21737492	1029			HP1 (BPYE)
X	deWit_PLoSGenet_2008	BRICK	15174310	21743740	401			HP1 (BPYE)
X	deWit_PLoSGenet_2008	BRICK	10703985	21743740	644			HP1 (BPYE)
X	deWit_PLoSGenet_2008	BRICK	15561344	21743740	378			HP1 (BPYE)
2L	deWit_PLoSGenet_2008	BRICK	10207085	11120265	118			HP1 (BPYE)
2L	deWit_PLoSGenet_2008	BRICK	8054380	8189606	12			HP1 (BPYE)
2L	deWit_PLoSGenet_2008	BRICK	7999670	8189606	16			HP1 (BPYE)
2L	deWit_PLoSGenet_2008	BRICK	8074117	8189606	9			HP1 (BPYE)
[truncated: 4,682 more rows]
